# Supplementary material for: Non-Ionic Osmotic Stress Induces the Biosynthesis of Nodulation Factors and Affects Other Symbiotic Traits in Sinorhizobium fredii HH103
Source: Biology (Basel). 2023 Jan 18;12(2):148. doi: 10.3390/biology12020148 (PMC9952627; doi:10.3390/biology12020148)
Supplement: Supplementary file 1 [file biology-12-00148-s001.zip]

Archive with 8 entries (8 files):
- Figure S1_rev.tif
- Figure S2.tif
- Figure S3.tif
- FuentesRomeroetalBiology-2146600SuppRev2.pdf
- Supplementary Dataset S1rev.xlsx
- Supplementary Dataset S2.xlsx
- Supplementary Dataset S3.xlsx
- Supplementary Dataset S4.xlsx
