# Supplementary material for: Non-Ionic Osmotic Stress Induces the Biosynthesis of Nodulation Factors and Affects Other Symbiotic Traits in Sinorhizobium fredii HH103
Source: Biology (Basel). 2023 Jan 18;12(2):148. doi: 10.3390/biology12020148 (PMC9952627; doi:10.3390/biology12020148)
Supplement: Supplementary file 1 [file biology-12-00148-s001.zip › Supplementary Dataset S1rev.xlsx]

## Sheet: Hoja1
Supplementary Dataset S1. Complete list of Nod factors produced by Sinorhizobium fredii HH103 in YM medium in the absence (HH-) or the presence of 3,7 µM genistein (HH+) or 400 mM mannitol (HH mannitol).
In bold, Nod factors produced in both the presence of genistein or that of high concentrations of mannitol.
HH-	HH+	HH mannitol
III (C16:1, Fuc)	II-dHex-GlcNAc (C18:1, MeAcFuc)	III (C16:0)
III (C16:1, MeFuc)	II-dHex-GlcNAc (C18:1, MeFuc)	III (C16:0, MeFuc)
III (C18:1)	II-Hex-GlcNAc-GlcNAc (C16:0, MeFuc)	III (C16:0, NMe)
III (C18:1, MeFuc)	II-Hex-GlcNAc-GlcNAc (C18:1, MeFuc)	III (C16:1)
IV (C16:0, MeFuc)	III (C12:0, MeFuc)	III (C16:1, Fuc)
IV (C18:1, Fuc)	III (C14:0, Fuc)	III (C16:1, MeFuc)
IV (C18:1, MeFuc)	III (C14:0, MeFuc)	III (C16:1, NMe)
V (C16:0, MeFuc)	III (C14:1, MeFuc)	III (C18:0)
V (C16:1, MeFuc)	III (C16:0)	III (C18:0, MeFuc)
V (C18:0)	III (C16:0, Ac)	III (C18:0, NMe)
V (C18:0, MeFuc)	III (C16:0, Ac, MeFuc)	III (C18:1)
V (C18:1)	III (C16:0, Fuc)	III (C18:1, Fuc)
V (C18:1, Fuc)	III (C16:0, MeFuc)	III (C18:1, MeFuc)
V (C18:1, MeFuc)	III (C16:0, NMe, MeFuc)	III (C18:1, NMe)
	III (C16:1)	III (C18:1-OH)
	III (C16:1, Ac, MeFuc)	III (C18:2-OH)
	III (C16:1, Fuc)	III (C20:1)
	III (C16:1, MeFuc)	II-MedHex-GlcNAc (C18:1, Cb, MeFuc)
	III (C16:1, NMe, MeFuc)	IV (C16:0)
	III (C18:0)	IV (C16:0, MeFuc)
	III (C18:0, Fuc)	IV (C16:0, NMe)
	III (C18:0, MeFuc)	IV (C16:1)
	III (C18:1)	IV (C16:1, Fuc)
	III (C18:1, Ac, MeFuc)	IV (C16:1, MeFuc)
	III (C18:1, Fuc)	IV (C18:0)
	III (C18:1, MeFuc)	IV (C18:0, Fuc)
	III (C18:1, NMe, MeFuc)	IV (C18:0, MeFuc)
	III (C18:1-OH)	IV (C18:0, NMe)
	III (C18:1-OH, MeFuc)	IV (C18:1)
	III (C18:2)	IV (C18:1, Fuc)
	III (C18:2, MeFuc)	IV (C18:1, MeFuc)
	III (C18:2-OH, MeFuc)	IV (C20:1, MeFuc)
	III (C20:1, MeFuc)	V (C16:0, MeFuc)
	III (C20:2-OH, MeFuc)	V (C16:1, MeFuc)
	III (C20:3, MeFuc)	V (C18:0)
	III-dHex-GlcNAc (C18:1, MeFuc)	V (C18:0, Fuc)
	III-Hex (C18:0)	V (C18:0, MeFuc)
	III-Hex (C18:1)	V (C18:1)
	II-MedHex-GlcNAc (C18:1, MeFuc)	V (C18:1, Fuc)
	IV (C12:0, Fuc)	V (C18:1, MeFuc)
	IV (C12:0, MeFuc)	V (C18:1, NMe, MeFuc)
	IV (C14:0, Ac, MeFuc)	V (C20:1, MeFuc)
	IV (C14:0, Fuc)
	IV (C14:0, MeFuc)
	IV (C14:1, MeFuc)
	IV (C16:0)
	IV (C16:0, Ac)
	IV (C16:0, Ac, Fuc)
	IV (C16:0, Ac, MeFuc)
	IV (C16:0, Fuc)
	IV (C16:0, MeFuc)
	IV (C16:0, NMe, Fuc)
	IV (C16:0, NMe, MeFuc)
	IV (C16:0-OH, Ac, MeFuc)
	IV (C16:1)
	IV (C16:1, Ac, Fuc)
	IV (C16:1, Ac, MeFuc)
	IV (C16:1, Fuc)
	IV (C16:1, MeFuc)
	IV (C16:1, NMe, Fuc)
	IV (C16:1, NMe, MeFuc)
	IV (C16:1-OH, MeFuc)
	IV (C16:2, MeFuc)
	IV (C18:0)
	IV (C18:0, Fuc)
	IV (C18:0, MeAcFuc)
	IV (C18:0, MeFuc)
	IV (C18:1)
	IV (C18:1, Ac, MeFuc)
	IV (C18:1, Fuc)
	IV (C18:1, MeAcFuc)
	IV (C18:1, MeFuc)
	IV (C18:1, NMe, MeFuc)
	IV (C18:1-OH)
	IV (C18:1-OH, Fuc)
	IV (C18:1-OH, MeFuc)
	IV (C18:2, Fuc)
	IV (C18:2, MeFuc)
	IV (C18:2-OH, Fuc)
	IV (C18:2-OH, MeFuc)
	IV (C20:1)
	IV (C20:1, Fuc)
	IV (C20:1, MeFuc)
	IV (C20:2-OH, MeFuc)
	IV (C20:3, MeFuc)
	IV-Hex (C16:1)
	IV-Hex (C18:0)
	IV-Hex (C18:1)
	V (C12:0, MeFuc)
	V (C14:0, Ac, MeFuc)
	V (C14:0, MeFuc)
	V (C16:0, Ac, Fuc)
	V (C16:0, Ac, MeFuc)
	V (C16:0, Fuc)
	V (C16:0, MeFuc)
	V (C16:0, NMe, MeFuc)
	V (C16:0-OH, Ac, MeFuc)
	V (C16:0-OH, MeFuc)
	V (C16:1, Ac, MeFuc)
	V (C16:1, Fuc)
	V (C16:1, MeFuc)
	V (C16:1, NMe, MeFuc)
	V (C16:1-OH, MeFuc)
	V (C16:2, MeFuc)
	V (C18:0)
	V (C18:0, Fuc)
	V (C18:0, MeAcFuc)
	V (C18:0, MeFuc)
	V (C18:1)
	V (C18:1, Ac, MeFuc)
	V (C18:1, Fuc)
	V (C18:1, MeAcFuc)
	V (C18:1, MeFuc)
	V (C18:1, NMe, MeFuc)
	V (C18:1-OH, Fuc)
	V (C18:1-OH, MeFuc)
	V (C18:2, Fuc)
	V (C18:2, MeFuc)
	V (C18:2-OH, MeFuc)
	V (C18:3, MeFuc)
	V (C20:0, MeFuc)
	V (C20:1, MeFuc)
	V (C20:2-OH, MeFuc)
	V (C20:3, MeFuc)
