# Supplementary material for: Non-Ionic Osmotic Stress Induces the Biosynthesis of Nodulation Factors and Affects Other Symbiotic Traits in Sinorhizobium fredii HH103
Source: Biology (Basel). 2023 Jan 18;12(2):148. doi: 10.3390/biology12020148 (PMC9952627; doi:10.3390/biology12020148)
Supplement: Supplementary file 1 [file biology-12-00148-s001.zip › Supplementary Dataset S2.xlsx]

## Sheet: diff_expr
Supplementary Dataset S2. S. fredii HH103 DEGs upon growth in 400 mM mannitol ordered by fold-change.
			Columna1
ABC-type sugar transport systems, ATPase components		SFHH103_06032	146.664
ABC-type sugar transport systems, permease components		SFHH103_06030	95.9792
ABC-type sugar transport system, permease component		SFHH103_05467	61.1319
Beta-fructosidases (levanase/invertase)		SFHH103_06031	53.338
periplasmic alpha-galactoside-binding protein precursor		SFHH103_06491	45.5853
Galactosidase		SFHH103_06492	39.3395
ABC-type sugar transport systems, permease components		SFHH103_06029	38.7436
ABC-type sugar transport system, periplasmic component		SFHH103_05465	38.5692
ABC-type sugar transport systems, permease components		SFHH103_05466	37.4562
capsular polysaccharide biosynthesis\export transmembrane protein	rkpI	SFHH103_00224	35.1551
Galactosidase	melA	SFHH103_06487	33.9369
ABC-type sugar transport system, periplasmic component		SFHH103_06028	31.1293
Uncharacterized conserved protein/Class II Aldolase and Adducin head (N-terminal) domain		SFHH103_05472	26.6747
Hypothetical protein		psfHH103d_421	25.9553
ABC-type sugar transport systems, ATPase components		SFHH103_05469	25.2518
probable peptide ABC transporter permease		SFHH103_06490	25.2016
Alpha-glucosides-binding periplasmic protein	aglE	SFHH103_00352	23.2083
ABC-type sugar transport systems, ATPase components		SFHH103_05468	22.1864
ATPase components of various ABC-type transport systems	oppD	SFHH103_06488	18.7703
Xylose isomerase		SFHH103_05475	18.5333
Histidinol-phosphate aminotransferase		psfHH103d_257	18.1353
Flp/Fap pilin component		SFHH103_06162	17.6477
putative permease component of ABC transporter		SFHH103_06489	17.3348
putative fructose transport system kinase	frcK	SFHH103_00108	17.1326
Phosphoglycerate dehydrogenase and related DHs		SFHH103_05471	15.9706
ABC-type sugar transport system, periplasmic component		SFHH103_04940	14.315
Transcripctional regulator		SFHH103_05464	12.6162
Glucose DH	exaA	SFHH103_06439	11.4029
putative periplasmic binding ABC transporter protein	frcB	SFHH103_00106	11.273
Putative sugar ABC transporter/periplasmic substrate-binding protein		SFHH103_06004	11.1675
pyrroloquinoline quinone biosynthesis protein	pqqB	SFHH103_06437	11.123
putative autoinducer synthase protein	sinI	SFHH103_01572	10.8402
Putative sucrose operon transcription repressor		SFHH103_06027	10.609
Hypothetical protein		psfHH103d_256	10.3176
ABC-type transport system permease protein		SFHH103_06508	9.49987
HNHc superfamily domain		psfHH103d_504	9.48234
putative ROK family transcriptional regulator	frcR	SFHH103_00105	9.42761
Oxygen-independent coproporphyrinogen III oxidase	hemA	psfHH103d_125	9.4203
Sugar (pentulose and hexulose) kinases		SFHH103_05470	8.8655
ABC transporter permease	frcC	SFHH103_00107	8.79418
Arginine deiminase	arcA2	SFHH103_02862	8.7239
Acetate kinase	ackA	SFHH103_05681	8.63308
Pyrroloquinoline quinone (Coenzyme PQQ), biosynthesis protein C	pqqC	SFHH103_06436	8.5219
Conserved hypothetical protein		psfHH103d_201	8.40177
Predicted Fe-S oxidoreductases	pqqE	SFHH103_06434	8.29395
conserved hypothetical membrane associated protein		SFHH103_00080	8.28972
Uncharacterized HTH-type transcriptional regulator Smed_0045		SFHH103_03769	8.16912
Hypothetical protein		SFHH103_05081	8.16397
HTH-type transcriptional regulator slrR	exsI	SFHH103_05395	8.02463
ABC-type transporter ATP-binding protein		SFHH103_06507	7.86802
Hypothetical protein		SFHH103_05512	7.85197
Probable family 20 transposase		SFHH103_06634	7.74501
Conserved hypothetical protein		SFHH103_02861	7.67693
ABC-type sugar transport systems, ATPase components		SFHH103_06506	7.52117
ABC-type ribose transport system	fucU	SFHH103_00104	7.41614
cbb3-type cytochrome c oxidase, subunit III,FixP	fixP	SFHH103_02438	7.39897
Branched-chain amino acid ABC-type transport, permease components		SFHH103_06509	7.3807
Hypothetical protein		SFHH103_04115	7.36958
Cytochrome c-type protein napC	napC	SFHH103_00938	7.16335
Hypothetical protein		psfHH103d_509	7.14959
Pseudoazurin		SFHH103_06443	7.02521
Conserved hypothetical protein		SFHH103_06290	6.96523
LysM domain/BON superfamily protein		SFHH103_03545	6.82717
Conserved hypothetical protein		SFHH103_05574	6.7865
ABC-type sugar transport systems, permease components		SFHH103_05747	6.76216
Phosphotransacetylase	pta	SFHH103_05682	6.7219
Hypothetical protein		SFHH103_05412	6.69511
putative cytochrome B561 protein		psfHH103d_423	6.63327
Bacterial regulatory proteins, GntR family		SFHH103_05083	6.56909
Protein of unknown function DUF1905		SFHH103_05129	6.49872
hypothetical protein		psfHH103d_293	6.44322
NADPH-dependent FMN reductase		SFHH103_02388	6.34716
cb-type cytochrome c oxidase	fixQ	SFHH103_02439	6.31456
Hypothetical protein		SFHH103_06063	6.30967
Nodulation outer protein NopX	nopX	psfHH103d_335	6.26787
Aldo/keto reductase family		SFHH103_01907	6.26505
related to short-chain alcohol dehydrogenases	fabI	SFHH103_05680	6.19519
cytochrome c oxidase, cbb3-type, subunit II	fixO3	SFHH103_02440	6.17202
Protein of unknown function (DUF3606); pfam12244		SFHH103_00437	6.14937
putative two-component response regulator; receiver domain		psfHH103d_422	6.06025
Conserved hyp protein (truncated domain of S-adenosylmethionine synthetase)		psfHH103d_636	6.02391
ABC-type sugar transport systems, permease components		SFHH103_02338	5.96382
Conserved hyp protein, Predicted integral membrane protein		SFHH103_02437	5.92759
Predicted enzyme of the cupin superfamily		SFHH103_06181	5.84573
Putative transposase of IS4/5 family (DUF4096)		psfHH103d_214	5.83267
involved in formation of periplasmic nitrate reductase	napD	SFHH103_00935	5.83221
putative phosphoketolase	xfp	SFHH103_00626	5.73587
Hypothetical protein		SFHH103_05562	5.72351
Conserved hypothetical protein		SFHH103_00499	5.68151
Conserved hypothetical protein		SFHH103_06062	5.67882
DNA-binding transcriptional regulator, LacI/PurR family	algR	SFHH103_00351	5.63541
Branched-chain amino acid ABC-type transport, periplasmic component		SFHH103_06510	5.61152
Glutamate/aspartate periplasmic-binding protein	gltI	SFHH103_02502	5.59994
Capsule polysaccharide export protein	rkpJ	SFHH103_00223	5.55281
Hypothetical protein		SFHH103_05797	5.48012
probable fructokinase protein	frk	SFHH103_00111	5.4776
Major capsid protein Gp5; Head protein		SFHH103_01661	5.46286
conserved hypothetical protein		SFHH103_06222	5.44299
diheme cytochrome C precursor	napB	SFHH103_00937	5.41358
UDP-glucose pyrophosphorylase	exoN	SFHH103_05373	5.36897
Hypothetical protein		psfHH103d_245	5.36694
Putative transcriptional regulator, LacI family		SFHH103_06005	5.28763
5-aminolevulinic acid synthase HemA	hemA	SFHH103_05259	5.26363
cbb3-type cytochrome c oxidase subunit I	fixN3	SFHH103_024405	5.16085
dihydropyrimidinase	dht	SFHH103_02348	5.12052
formate dehydrogenase subunit gamma	fdsG	SFHH103_03119	5.11285
ABC-type sugar transport system, permease components		SFHH103_02337	5.03573
cytochrome ubiquinol oxidase subunit III	cyoC	SFHH103_05332	5.02782
Hypothetical protein		SFHH103_03584	5.01591
Putative monooxygenase		psfHH103d_258	4.99818
Orn/Lys/Arg decarboxylase major domain		psfHH103d_570	4.93734
putative two-component sensor protein/histidine protein kinase		SFHH103_03615	4.92174
hypothetical protein		SFHH103_06415	4.91361
putative squalene/phytoene synthase	hpnD	psfHH103d_371_5	4.88678
Putative glycosyltransferase (40%Id con NdvB)		SFHH103_00625	4.87764
Putative carbamoylphosphate synthase large subunit		SFHH103_05959	4.83532
Glyoxalase superfamily enzyme		SFHH103_06828	4.82206
hypothetical protein		psfHH103d_569	4.78045
Conserved hypothetical protein		psfHH103d_424	4.77922
putative membrane protein, Domain of unknown function (DUF4405)		SFHH103_02558	4.73919
Hypothetical protein		SFHH103_06404	4.72756
Hypothetical protein		SFHH103_06236	4.72317
Glycine betaine-binding periplasmic protein	proX	SFHH103_02664	4.71148
Extracellular solute-binding protein, ABC transporter		SFHH103_02397	4.70396
short-chain dehydrogenase/reductase SDR		SFHH103_03045	4.7001
Asparagine synthase (glutamine-hydrolyzing)		SFHH103_05961	4.69176
putative acylphosphatase		SFHH103_05074	4.68425
hypothetical protein		psfHH103d_254	4.6795
ankyrin repeat protein [Signal transduction mechanisms]		SFHH103_05080	4.64383
Putative polysaccharide biosynthesis protein		SFHH103_05851	4.61954
ABC-type dipeptide/oligopeptide/nickel transport systems, permease components		SFHH103_02060	4.60099
Putative nucleoside-diphosphate-sugar epimerase		SFHH103_05958	4.58808
hypothetical protein of unknown function (DUF883)		SFHH103_05212	4.56881
hypothetical protein (ferredoxin)		SFHH103_00818	4.55825
Hypothetical protein		SFHH103_02671	4.55695
Binding-protein-dependent transport systems inner membrane component PotB-like		SFHH103_02068	4.53487
Conserved hypothetical protein (phosphate binding site)		SFHH103_06600	4.53017
Putative oxidoreductase		SFHH103_05749	4.51198
Conserved hypothetical protein		SFHH103_05352	4.51114
K03760 phosphoethanolamine transferase		SFHH103_03726	4.50572
putative ABC transporter ATP-binding protein		SFHH103_05544	4.5039
Hypothetical protein		SFHH103_04951	4.49011
Conserved hypothetical protein		SFHH103_05381	4.48101
Hypothetical protein		SFHH103_00878	4.47408
ABC-type sugar transport system, periplasmic component		SFHH103_05746	4.45173
Metallophosphatase		SFHH103_03047	4.43138
Hypothetical protein		SFHH103_05489	4.41827
T3SS effector; peptidase_C48[pfam02902], Ulp1 protease family	nopD	psfHH103d_287	4.37539
Conserved hypothetical protein, Domain of unknown function (DUF1330); pfam07045		SFHH103_02523	4.37028
glutathione synthetase	gshB	SFHH103_05563	4.35963
Periplasmic nitrate reductase protein NapE	napE	SFHH103_00934	4.34876
Abhydrolase_5 family Dienelactone hydrolase-like enzyme		psfHH103d_510	4.34348
putative methyltransferase		SFHH103_02581	4.34173
Putative glucoamylase		SFHH103_00624	4.33797
oxidoreductase		SFHH103_05204	4.31151
cytochrome-c oxidase fixP chain	fixP2	SFHH103_01727	4.29734
Hypothetical protein		SFHH103_06223	4.28752
glycogen phosphorylase	glgP	SFHH103_00627	4.26378
Hypothetical protein		psfHH103d_568	4.26202
putative transposase containing a helix-turn-helix domain of resolvase		psfHH103d_402	4.25796
innermembrane protein RhcR; component of type III secretion apparatus	rhcR	psfHH103d_344	4.25269
universal stress protein family, UspA		psfHH103d_567	4.20386
ABC-type sugar transport system, periplasmic component		SFHH103_02339	4.19583
endo-1,3-1,4-beta-glycanase	exsH	SFHH103_05541	4.17724
Trehalose utilization protein	thuA	SFHH103_04944	4.17636
outer membrane protein RhcJ; component of type III secretion apparatus	rhcJ	psfHH103d_338	4.17348
cytochrome O ubiquinol oxidase subunit IV	cyoD	SFHH103_05331	4.16197
Ferritin-like metal-binding protein YciE		SFHH103_03867	4.15928
Hypothetical protein		psfHH103d_156	4.14844
universal stress protein, UspA-like		psfHH103d_586	4.14539
Protein of unknown function (DUF3309); pfam11752		SFHH103_01832	4.11967
chaperone homologue transmembrane protein	sugE	SFHH103_01105	4.11716
Predicted carbamoyl transferase, NodU family		SFHH103_05865	4.07679
Predicted small metal-binding protein		SFHH103_02199	4.07059
Hypothetical protein		SFHH103_05864	4.06117
Glycosyltransferases involved in cell wall biogenesis	exoO	SFHH103_05374	4.04884
60 kDa chaperonin Protein Cpn60; groEL protein	groEL	SFHH103_00877	4.04842
conserved hypothetical protein, similar to ribosome-associated inhibitor protein RaiA cold shock-like domain		psfHH103d_552	4.04602
putative calcium/proton antiporter protein		SFHH103_06800	4.04277
involved in synthesis of citC oxidase	senC	SFHH103_05258	4.03725
Uncharacterized transporter		SFHH103_06363	4.0317
periplasmic nitrate reductase ferredoxin NapF	napF	SFHH103_09590	4.01088
transport-associated protein, BON superfamily OsmY-like		psfHH103d_535	4.00774
putative glutathione-dependent formaldehyde-activating enzyme		SFHH103_03951	3.99904
ATPase RhcN for type III secretion	rhcN	psfHH103d_341	3.99637
Hypothetical protein		psfHH103d_348	3.98814
Uncharacterized conserved protein YgbK, DUF1537 family ; COG3395; sugar binding		SFHH103_065985	3.98704
Thioredoxin-like fold Peroxiredoxin		psfHH103d_231	3.98647
Integrase/recombinase xerD homolog		SFHH103_03416	3.98209
Predicted permease		SFHH103_05917	3.97388
Hypothetical protein		SFHH103_05863	3.97048
Hypothetical protein		psfHH103d_172	3.95506
NodU pseudogene, predicted carbamoyl transferase		psfHH103d_454	3.9339
probable mannitol 2-dehydrogenase		SFHH103_02334	3.87905
Osmotically-inducible protein OsmY, contains BON domain		SFHH103_02769	3.87382
putative CrcB family protein		SFHH103_06070	3.87346
Putative sulfotransferase-like protein		SFHH103_05855	3.86947
NADH dehydrogenase [ubiquinone] iron-sulfur protein, 4Fe-4S ferredoxin	fdxN	psfHH103d_221	3.85057
putative methyl-accepting chemotaxis sensory transducer	mcpS	SFHH103_06168	3.83397
Orotate phosphoribosyltransferase	pyrE	SFHH103_00110	3.82913
Host_attach-like protein		psfHH103d_541	3.82162
cyclic beta-1,2-glucan synthetase-like, NdvB-like		psfHH103d_566	3.81924
putative pyrroline-5-carboxylate reductase		SFHH103_06128	3.80542
Nodulation outer protein NopB	nopB	psfHH103d_337	3.78936
Putative inositol monophosphatase		SFHH103_05962	3.78862
Conserved hypothetical protein		SFHH103_05049	3.78312
putative cation transport ATPase, MgtA-like protein		psfHH103d_613	3.77245
hypothetical protein, Hemerythrin HHE cation binding domain; pfam01814		SFHH103_01731	3.75787
Orn/Lys/Arg decarboxylase, major domain		psfHH103d_571	3.75047
oxidoreductase, Gfo/Idh/MocA family	thuB	SFHH103_04945	3.74829
hypothetical protein		psfHH103d_518	3.73471
arginine/ornithine antiporter	arcD2	SFHH103_02863	3.70671
conserved hypothetical protein, Protein of unknown function DUF2267		psfHH103d_519	3.70507
hypothetical protein		psfHH103d_259	3.69055
hypothetical protein		SFHH103_04162	3.68084
putative transposase		SFHH103_06295	3.68024
Nitrogenase iron-molybdenum cofactor biosynthesis protein NifN	nifN	psfHH103d_242	3.67696
Conserved hypothetical protein		SFHH103_02699	3.67103
Ornithine decarboxylase ODC, Diaminopimelate decarboxylase		SFHH103_04076	3.67034
periplasmic nitrate reductase	napA	SFHH103_00936	3.66439
putative magnesium-translocating P-type ATPase, N-terminus MgtA-like		psfHH103d_606	3.65473
hypothetical protein		SFHH103_06329	3.6546
ABC-type sugar transport system, permease component		SFHH103_05208	3.65154
hypothetical protein		SFHH103_01726	3.65074
putative glutamate/aspartate transport system permease protein gltJ		SFHH103_06503	3.65061
alpha-glucoside ABC transporter permease (ABC-type sugar transport systems)	aglF	SFHH103_00353	3.63344
cob(I)yrinic acid a,c-diamide adenosyltransferase	cobO	SFHH103_01747	3.61745
Conserved hypothetical protein, Protein of unknown function (DUF992); pfam06186		SFHH103_02915	3.61034
Transport-associated, BON superfamily Predicted periplasmic or secreted lipoprotein		psfHH103d_612	3.60704
Conserved hypothetical protein		SFHH103_05355	3.60585
DnaJ-like protein		psfHH103d_507	3.59579
Conserved hypothetical protein		SFHH103_01376	3.58953
Polyamine ABC transporter, ATP-binding protein (ABC-type sugar transport systems)		SFHH103_02067	3.58569
DctA, C4-dicarboxylate transport protein	dctA	psfHH103d_233	3.56471
hypothetical protein		psfHH103d_574	3.54648
Pyridoxamine 5'-phosphate oxidase-like, FMN-binding domain PNPOx_like superfamily		psfHH103d_564	3.54648
hypothetical protein		SFHH103_00946	3.54189
Glycine betaine-binding periplasmic protein (ABC-type)	proX	SFHH103_05087	3.54038
membrane protein pRL90066 (YtjA, UPF0391 family [Function unknown]; COG5487		SFHH103_00400	3.5218
Putative hydrolase (Histidinol phosphatase or related hydrolase of the PHP family)		SFHH103_05960	3.51772
Putative translation initiation inhibitor, endoribonuclease L-PSP family		SFHH103_05733	3.51752
hypothetical protein		psfHH103d_516	3.50683
hypothetical protein		psfHH103d_100	3.50428
hypothetical protein		SFHH103_00406	3.50375
Conserved hypothetical protein (O-Antigen ligase; pfam04932)		SFHH103_05856	3.48856
Conserved hypothetical protein		SFHH103_01375	3.47695
hypothetical protein		SFHH103_06024	3.45639
WHTH GntR family regulator		SFHH103_05202	3.45594
putative dehydrogenase/ reductase		SFHH103_02335	3.44315
Iron-containing alcohol dehydrogenase		SFHH103_05502	3.42735
alcohol dehydrogenase (Zn-dependent)	adhA	SFHH103_00629	3.42385
insertion sequence IS2A uncharacterized 48.2 kDa protein		SFHH103_04019	3.4123
Hypothetical protein		SFHH103_05343	3.39346
cytochrome c oxidase subunit II	coxM	SFHH103_02413	3.38972
NADH dehydrogenase I chain F	nuoF	SFHH103_02101	3.38663
ABC-type transport system, periplasmic component (nod box, tesis Pilar, mutante hecho)		psfHH103d_208	3.38463
Hypothetical protein (Quinol monooxygenase YgiN)		SFHH103_05972	3.38331
Conserved hypothetical protein (Glutathione-dependent formaldehyde-activating (GFA) domain)		SFHH103_05603	3.37901
Conserved hypothetical protein		SFHH103_04048	3.37875
hypothetical protein		SFHH103_02763	3.37562
hypothetical protein		SFHH103_00444	3.37414
nitrogenase cofactor synthesis protein nifS	nifS	psfHH103d_207	3.37264
putative calcium-binding protein (diverse superfamily of calcium sensors and calcium signal modulators)		SFHH103_01929	3.36864
Conserved hypothetical protein		SFHH103_06344	3.36004
hypothetical protein		SFHH103_05486	3.35752
hypothetical exported protein, glycine-rich		SFHH103_06407	3.34403
exopolysaccharide biosynthesis protein ExoI	exoI	SFHH103_05380	3.33812
hypothetical protein		SFHH103_03856	3.33432
putative phenylacetaldoxime dehydratase	oxd	SFHH103_06512	3.32927
HTH-type transcriptional repressor dhaR	dhaR	SFHH103_06362	3.30493
Medium-chain acyl-CoA synthetase		psfHH103d_511	3.30314
hypothetical protein		SFHH103_01120	3.29053
ABC-type nitrate/sulfonate/bicarbonate transport system, permease component		SFHH103_02352	3.29029
formate dehydrogenase, alpha subunit	fdsA	SFHH103_03117	3.28842
hypothetical protein, DUF1697 family		SFHH103_00680	3.28677
ABC (ATP-binding cassette) transporter		psfHH103d_627	3.27606
Poly(3-hydroxyalkanoate) synthetase	phbC	SFHH103_05683	3.27544
Xylose isomerase	xylA	SFHH103_02958	3.27393
Conserved hypothetical protein		SFHH103_03826	3.27382
hypothetical protein		SFHH103_01928	3.26498
hypothetical protein		SFHH103_06040	3.2593
Conserved hypothetical protein		SFHH103_06227	3.25571
putative cation transport P-type ATPase		SFHH103_02770	3.25568
Thymidylate kinase	tmk	SFHH103_01494	3.25334
Putative sulfotransferase		SFHH103_05852	3.23976
nitrogen fixation protein fixI, Cation transport ATPase	fixI2	SFHH103_02436	3.23921
hypothetical protein		SFHH103_01642	3.22861
y4yJ, conserved hypothetical 20.4 kDa protein; possibly linked to type III secretion		psfHH103d_342	3.22429
predicted Pyridoxal phosphate biosynthetic protein PdxA		SFHH103_06599	3.2216
hypothetical protein, RTX toxins and related Ca2+-binding proteins		SFHH103_01208	3.21443
Periplasmic protein involved in polysaccharide export	exoF3	SFHH103_05850	3.20538
hypothetical protein (justo delante e inversa a nodD1, solapa casi totalmente con NB3)		psfHH103d_385	3.20045
Host_attach-like protein		psfHH103d_531	3.19918
Predicted Zn-dependent peptidase, M16 superfamily		psfHH103d_251	3.19632
hypothetical protein		SFHH103_05953	3.19383
Transcriptional repressor TraM Prok-TraM superfamily	traM	psfHH103d_461	3.19285
metallophosphoesterase		SFHH103_05256	3.18687
ABC-type branched-chain amino acid transport systems, periplasmic component		SFHH103_03086	3.1851
Transcriptional regulator, contains XRE-family HTH domain		SFHH103_05277	3.18145
Uncharacterized conserved protein YbaR, Trm112 family [Function unknown]; COG2835		SFHH103_03215	3.17137
conserved hypothetical protein		SFHH103_03088	3.16536
ABC transporter-like ATP-binding subunits of the bacterial ABC-type nitrate and sulfonate transport systems P-loop_NTPase superfamily		psfHH103d_580	3.16523
Putative pectate lyase		SFHH103_05854	3.16297
Protein of unknown function DUF1515 DDE superfamily endonuclease-like		psfHH103d_71	3.15984
NADH dehydrogenase I chain N	nuoN	SFHH103_02106	3.15932
conserved hypothetical protein, Protein of unknown function (DUF982); pfam06169		SFHH103_05345	3.15762
Tyrosinase		SFHH103_03330	3.15497
Transcriptional regulator, contains XRE-family HTH domain		SFHH103_065215	3.15482
Transport-associated BON superfamily		psfHH103d_533	3.15019
Putative siroheme synthase	cysG	SFHH103_06021	3.14942
hypothetical protein, putative transposase, IS66 Orf2 like protein; pfam05717		SFHH103_04017	3.14616
Putative LmbE family protein, N-acetylglucosaminyl deacetylase		SFHH103_05848	3.14539
ABC-type thiamine transport system, ATPase component	thiQ	SFHH103_03281	3.13631
cytochrome o ubiquinol oxidase subunit I	cyoB	SFHH103_05333	3.12729
Cold shock protein, CspA family [Transcription]; COG1278	cspA	SFHH103_06221	3.12545
Putative inosine-5'-monophosphate dehydrogenase		SFHH103_06041	3.1244
ABC transporter involved in Fe-S cluster assembly, ATP-binding protein	sufC	SFHH103_01435	3.12418
putative branched-chain alpha-keto acid dehydrogenase subunit E2	pdhC	psfHH103d_514	3.12311
60 kDa chaperonin, GroEL		psfHH103d_587	3.10458
hypothetical protein		SFHH103_03089	3.08465
conserved hypothetical protein, Cytochrome c		SFHH103_05255	3.08422
Uncharacterized conserved protein YjbJ, UPF0337 family [Function unknown]; COG3237		SFHH103_02096	3.08401
ABC-type spermidine/putrescine transport system,permease component II	potI	SFHH103_00377	3.08269
conserved hypothetical protein		SFHH103_027485	3.0748
conserved hypothetical protein		psfHH103d_247	3.07391
Putative ATP/GTP-binding protein		SFHH103_05853	3.0594
Putative transposase		SFHH103_05261	3.05768
Small proline-rich; Conserved hypothetical protein		SFHH103_05354	3.05334
FixQ2 cbb3-type cytochrome oxidase		SFHH103_01728	3.04833
conserved hypothetical protein, Cytochrome oxidase assembly protein ShyY1		SFHH103_05330	3.03931
Nop, Glycoside hydrolase, family 12	gunA	psfHH103d_292	3.03347
dihydroorotase, homodimeric type	pyrC	SFHH103_00109	3.03346
Transposase for insertion sequence element IS1328		SFHH103_03662	3.03006
conserved hypothetical protein, protein of unknown function DUF3775 superfamily		psfHH103d_551	3.01364
ABC-type proline/glycine betaine transport system, permease component	proW	SFHH103_02665	3.00968
Zinc/iron permease COG0428 superfamily		psfHH103d_575	3.00814
nodulation protein RhcL; putative regulator of RhcN activity in type III secretion	rhcL	psfHH103d_340	3.00648
inosine-5'-monophosphate dehydrogenase		SFHH103_05344	3.00537
Predicted transcriptional regulator, consists of a Zn-ribbon and ATP-cone domains	nrdR	SFHH103_00890	3.00047
conserved hypothetical protein (related to citC)		SFHH103_03321	2.99617
conserved hypothetical protein, predicted neuraminidase (sialidase)		SFHH103_05501	2.99202
hypothetical protein, domain of unknown function DUF2260		psfHH103d_171	2.99026
Transposase (putative), IS66 Orf2-like		psfHH103d_578	2.98778
Transcriptional regulatory protein, LuxR-family	flhR	SFHH103_06440	2.97997
probable cobalt transporter subunit CbtB		SFHH103_02087	2.97929
conserved hypothetical protein, DUF2950, pfam11453		SFHH103_06801	2.97369
hypothetical protein		psfHH103d_169	2.97015
conserved hypothetical protein, PAS domain S-box, sensory_box		psfHH103d_553	2.95804
cytochrome c oxidase subunit III	coxP	SFHH103_02416	2.95106
Putative RNA pyrophosphorylase with NUDIX hydrolase domain		SFHH103_06022	2.94549
Repressed (393)
nicotinate-nucleotide-imethylbenzimidazolephosphoribosyltransferase	cobT	SFHH103_01611	-2.94894
Uncharacterized protein ybfG. Putative peptidoglycan-binding domain-containing protein		SFHH103_00698	-2.95267
conserved hypothetical protein. Porin superfamily. These outer membrane channels share a beta-barrel structure that differ in strand and shear number.		SFHH103_02872	-2.96452
Guanylate kinase	gmk	SFHH103_00826	-2.96636
Transposon Tn552 DNA-invertase binR. Site-specific recombinases, DNA invertase Pin homologs		SFHH103_04042	-2.96678
conserved hypothetical protein. Uncharacterized conserved protein YcaQ, contains winged helix DNA-binding domain [General function prediction only]; COG3214		SFHH103_00567	-2.96962
Putative maltooligosyl trehalose synthase	treY	SFHH103_05482	-2.97521
hypothetical protein		SFHH103_00725	-2.97554
conserved hypothetical protein. Uncharacterized protein involved in outer membrane biogenesis	asmA	SFHH103_00378	-2.98066
hypothetical protein (DUF982)		SFHH103_04133	-2.98164
hypothetical protein		SFHH103_00700	-2.98313
hypothetical protein		SFHH103_03763	-2.98658
parA. ATPases involved in chromosome partitioning	parA	SFHH103_03990	-3.00431
hypothetical/unknown transmembrane protein		SFHH103_03187	-3.01096
hypothetical protein. Nucleotide-sugar transporter; pfam04142		SFHH103_00792	-3.01185
conserved hypothetical protein		SFHH103_02886	-3.01588
conserved hypothetical protein (YkoI)		SFHH103_03857	-3.01673
Nitrogenase-stabilizing/protective protein nifW	nifW	psfHH103d_206	-3.01791
conserved hypothetical protein. Putative peptidoglycan binding domain; pfam01471. Lipoprotein-anchoring transpeptidase ErfK/SrfK [Cell wall/membrane/envelope biogenesis]; COG1376		SFHH103_02037	-3.02212
Conserved hypothetical protein		SFHH103_05721	-3.02666
unnamed protein product. Hydrogenase/urease accessory protein		SFHH103_02219	-3.03212
HTH-type transcriptional regulator		SFHH103_02418	-3.03609
acetyltransferase, GNAT family, Histone acetyltransferase HPA2 and related acetyltransferases		SFHH103_02597	-3.0386
hypothetical protein		psfHH103a2_38	-3.03888
conserved hypothetical protein, Alpha/beta hydrolase family		psfHH103d_65	-3.04011
unnamed protein product. Predicted protein tyrosine phosphatase		SFHH103_02153	-3.04296
Glutathione-regulated potassium-efflux system protein. "Kef-type K+ transport systems, membrane components	kefB	SFHH103_00488	-3.04581
putative LysR family transcriptional regulator		SFHH103_01470	-3.047
conserved hypothetical protein		psfHH103a2_24	-3.04887
Outer membrane protein A Outer membrane protein II*; Flags: Precursor. Outer membrane protein and related peptidoglycan-associated (lipo)proteins		SFHH103_01597	-3.0539
putative glycosyltransferase protein		SFHH103_05306	-3.05631
putative ATP-binding component of ABC transporter. ABC-type multidrug transport system, ATPase and permease components		SFHH103_01555	-3.06162
conserved hypothetical protein belonging to DUF2062 superfamily		SfHH103_09580	-3.06417
undecaprenyl-diphosphatase. Uncharacterized bacitracin resistance protein		SFHH103_03899	-3.06614
Zinc import ATP-binding protein znuC. ABC-type oligopeptide transport system, ATPase component		SFHH103_01699	-3.07557
hypothetical protein. Protein involved in cellulose biosynthesis (CelD)		SFHH103_00952	-3.08229
putative transposase		SFHH103_02184	-3.08477
Invasion protein B-like (involved in pathogenesis)		SFHH103_00580	-3.08886
malonyl CoA-acyl carrier protein transacylase. Membrane protease subunits, stomatin/prohibitin homologs	fabD	SFHH103_00820	-3.09362
TetR family transcriptional regulator		SFHH103_05321	-3.09474
Conserved hypothetical protein (FOG: HPt domain)		SFHH103_01548	-3.09687
conserved hypothetical protein. Flp pilus assembly protein TadD, contains TPR repeats		SFHH103_02212	-3.10656
hypothetical protein. mRNA-degrading endonuclease RelE, toxin component of the RelBE toxin-antitoxin system [Defense mechanisms]		SFHH103_00120	-3.11507
putative glucose/sorbosone dehydrogenase		SFHH103_02141	-3.11843
conserved hypothetical protein. Glycosyltransferases involved in cell wall biogenesis		SFHH103_05308	-3.12621
hypothetical protein		SFHH103_00549	-3.13596
hypothetical protein. D-alanyl-D-alanine carboxypeptidase		SFHH103_01246	-3.14569
acetyltransferase, GNAT family		SFHH103_01172	-3.14612
hypothetical protein. Uncharacterized ABC-type		SFHH103_01149	-3.15292
mrsa1. Peptide methionine sulfoxide reductase	msrA	SFHH103_03165	-3.16112
Transcriptional regulatory protein. Response regulators consisting of a CheY-like receiver domain and a winged-helix DNA-binding domain	mtrA	SFHH103_03176	-3.16308
hypothetical protein		SFHH103_01783	-3.16822
conserved hypothetical protein		SFHH103_03410	-3.17337
conserved hypothetical protein		SFHH103_01543	-3.17371
hypothetical protein contains tetratricopeptide-like helical domain		SFHH103_02790	-3.18247
unnamed protein product. Phosphopentomutase		SFHH103_03632	-3.18664
conserved hypothetical protein		SFHH103_00200	-3.19053
methionine import ATP-binding protein, MetN. ABC-type metal ion transport system, ATPase component	metN	SFHH103_02954	-3.19426
D-amino acid dehydrogenase small subunit		SFHH103_06178	-3.19713
Acyl-CoA dehydrogenase	acd3	SFHH103_02540	-3.20456
putative NAD-glutamate dehydrogenase		SFHH103_03473	-3.21186
Ribonuclease D	rnd	SFHH103_00872	-3.21618
putative ATP-dependent helicase protein. HrpA-like helicases		SFHH103_03564	-3.21661
D-fructose-6-phosphate amidotransferase	glmS	SFHH103_01359	-3.22458
putative urease accessory protein		SFHH103_02363	-3.22781
Uncharacterized protein ycbB		SFHH103_01585	-3.23097
hypothetical protein		SFHH103_03561	-3.23346
TraI-like protein, TraI_TIGR: conjugative transfer relaxase protein TraI Toprim domain		psfHH103d_46	-3.234
hypothetical/unknown protein		SFHH103_00620	-3.24172
Probable class-V aminotransferase		SFHH103_05738	-3.24806
30S ribosomal protein S7	rpsG	SFHH103_01071	-3.25022
hypothetical protein		SFHH103_00879	-3.26588
ephospho-CoA kinase		SFHH103_03502	-3.2668
UPF0721 transmembrane protein ORF9; ORF9. Predicted permeases		SFHH103_01745	-3.26772
putative multidrug efflux protein. Na+-driven multidrug efflux pump		SFHH103_01473	-3.27114
putative transposase		SFHH103_03292	-3.27878
30S ribosomal protein S9	rpsI	SFHH103_00960	-3.281
putative transposase		SFHH103_02802	-3.28225
putative transmembrane protein. Predicted permeases		SFHH103_00192	-3.28501
putative GntR family transcriptional regulator		SFHH103_04910	-3.28733
HTH-type transcriptional activator ampR		SFHH103_00651	-3.28823
N-acetylmuramic acid-6-phosphate etherase (sugar phosphate isomerase)	murQ	SFHH103_03705	-3.29545
Multi-drug resistance efflux pump pmrA homolog		SFHH103_06348	-3.30527
Uncharacterized HTH-type transcriptional regulator y4tD		SFHH103_06585	-3.30584
hypothetical protein		SFHH103_03690	-3.30707
hypothetical protein. Predicted N-acetylglucosamine kinase		SFHH103_03706	-3.31389
ABC-type uncharacterized transport system periplasmic component-like protein		SFHH103_02939	-3.31467
LuxR family transcriptional regulator		SFHH103_00305	-3.315
hydrolase, haloacid dehalogenase-like family		SFHH103_00612	-3.3195
conserved hypothetical protein		SFHH103_02163	-3.33982
LysR family transcriptional regulator		SFHH103_06474	-3.35339
UDP-3-O-acyl N-acetylglucosamine deacetylase	lpxC	SFHH103_01999	-3.35656
putative protease protein. RTX toxins and related Ca2+-binding proteins		SFHH103_05322	-3.39118
putative dipeptide ABC transporter permease	dppB	SFHH103_05534	-3.40432
Periplasmic binding protein. ABC-type enterochelin transport system,periplasmic component		SFHH103_01321	-3.40585
hypothetical protein. Periplasmic protein TonB, links inner and outer membranes		SFHH103_02318	-3.42478
Protein usg		SFHH103_04135	-3.42892
Cell division protein ftsQ homolog (septal protein)	ftsQ	SFHH103_02002	-3.43061
Uncharacterized protein R02378		SFHH103_03645	-3.43722
hypothetical protein		SFHH103_02672	-3.43912
putative esterase/lipase	llpE	SFHH103_00064	-3.445
RND_mfp: efflux transporter, RND family, MFP subunit. Membrana-fusion protein		SFHH103_01974	-3.44592
hypothetical protein. ABC-type dipeptide/oligopeptide/nickel transport system, ATPase component		SFHH103_04050	-3.44661
uncharacterized protein y4kP. Plasmid stabilization system protein ParE		SFHH103_03988	-3.44901
conserved hypothetical protein		SFHH103_03270	-3.45543
FAD dependent oxidoreductase. Glycine cleavage system T protein (aminomethyltransferase)		SFHH103_02078	-3.464
hypothetical/unknown signal peptide protein		SFHH103_00838	-3.46496
Hypothetical protein. Lipoprotein-anchoring transpeptidase ErfK/SrfK [Cell wall/membrane/envelope biogenesis]; COG1376		SFHH103_03560	-3.46717
cysteine synthase protein	cysK2	SFHH103_01390	-3.46988
putative signal transduction response regulator. Response regulators consisting of a CheY-like receiver domain and a winged-helix DNA-binding domain		SFHH103_03858	-3.47502
resolvase. Site-specific recombinases, DNA invertase Pin homologs		SFHH103_04013	-3.48182
conserved hypothetical protein		SFHH103_02726	-3.48598
hypothetical protein (SRPBCC)		SFHH103_01724	-3.48735
putative ceramide glucosyltransferase. Glycosyltransferases, probably involved in cell wall biogenesis		SFHH103_06821	-3.48989
bifunctional PutA protein. Proline dehydrogenase	putA	SFHH103_00095	-3.49318
putative lytic murein transglycosylase		SFHH103_03470	-3.50088
DNA replication and repair protein recF. Recombinational DNA repair ATPase (RecF pathway)	recF	SFHH103_03679	-3.5055
putative trimethylamine methyltransferase		SFHH103_04886	-3.51124
sensor histidine kinase	feuQ	SFHH103_00712	-3.51454
parA protein, putative plasmid partitioning protein. ATPases involved in chromosome partitioning		SFHH103_00787	-3.51508
Cell division protein ftsZ	ftsZ2	SFHH103_01877	-3.52946
putative survival protein surA precursor (peptidyl-prolyl cis-trans isomerase SurA)		SFHH103_00829	-3.53468
D-methionine transport system permease protein MetI. ABC-type metal ion transport system, permease component	metI	SFHH103_02953	-3.53939
hypothetical protein		SFHH103_02319	-3.54485
sensor histidine kinase	ragB	SFHH103_00720	-3.55
conserved hypothetical protein (DUF3108)		SFHH103_02637	-3.56332
conserved hypothetical protein (DUF1134)		SFHH103_02731	-3.57229
Putative short-chain dehydrogenase/reductase SDR. Dehydrogenases with different specificities (related to short-chain alcohol dehydrogenases)		SFHH103_05739	-3.61441
amino-acid N-acetyltransferase/glutamate N-acetyltransferase (N-acetylglutamate synthase)	argJ	SFHH103_02598	-3.62364
conserved hypothetical protein, putative siderophore biosynthesis protein		psfHH103d_328_5	-3.62489
conserved hypothetical protein.LVIVD repeat. Phytase-like(Esterase-like activity of phytase; pfam13449). Rossmann-fold NAD(P)(+)-binding proteins; cl21454		SFHH103_00977	-3.63641
hypothetical protein. Type IV secretory pathway, VirJ component		SFHH103_00859	-3.65802
Chemotaxis protein cheW	cheW	SFHH103_03111	-3.66055
Transcriptional regulatory protein ChvI. Response regulators consisting of a CheY-like receiver domain and a winged-helix DNA-binding domain	chvI	SFHH103_03542	-3.67202
conserved hypothetical protein. Uncharacterized conserved protein YbaP, TraB family [Function unknown]; COG3735		SFHH103_03152	-3.67459
Methyl-accepting chemotaxis protein 4		SFHH103_01628	-3.67667
putative transmembrane protein. Na+-driven multidrug efflux pump	dinF	SFHH103_00202	-3.68542
succinyl-diaminopimelate desuccinylase	dapE	SFHH103_00061	-3.70665
putative transposase		SFHH103_03483	-3.71086
conserved hypothetical protein		SFHH103_05165	-3.71173
hypothetical protein. SH3-like domain [Function unknown]; COG3807		SFHH103_03674	-3.71258
hypothetial protein. Predicted phosphatase	phoX	SFHH103_00775	-3.72703
putative protein-disulfide oxidoreductase RF_0032 Flags: Precursor. Protein-disulfide isomerase		SFHH103_00615	-3.72973
hybrid sensory histidine kinase		SFHH103_00497	-3.73182
Cysteinyl-tRNA synthetase	cysS	SFHH103_00793	-3.75193
putative multidrug resistance protein		SFHH103_02963	-3.75363
putative phosphate permease HP_1491.	pit	SFHH103_00455	-3.77013
putative transmembrane GGDEF/EAL domain protein		SFHH103_03020	-3.79425
conserved hypothetical protein. 17 kDa outer membrane surface antigen; pfam16998		SFHH103_00573	-3.7972
conserved hypothetical protein. Predicted flavoproteins		SFHH103_00365	-3.80084
S-adenosylmethionine tRNA ribosyltransferase. Isomerase (queuine synthetase)		SFHH103_01478	-3.8025
probable transcriptional regulator protein. AraC-type DNA-binding domain-containing proteins		SFHH103_05367	-3.81635
putative multidrug efflux system protein. Membrane-fusion protein		SFHH103_03699	-3.81746
thioesterase superfamily. Acyl-CoA hydrolase		SFHH103_00386	-3.82263
ribulose-bisphosphate carboxylase large chain	rbcL	SFHH103_05031	-3.83037
Acyl-CoA thioester hydrolase		SFHH103_00562	-3.83075
Outer membrane lipoprotein omp19 homolog Flags: Precursor		SFHH103_03164	-3.83182
hypothetical protein		SFHH103_01788	-3.83669
hypothetical protein		SFHH103_05426	-3.83794
ATP-dependent DNA or RNA helicase		SFHH103_03288	-3.83897
putative transposase		SFHH103_00197	-3.86296
Arginase	rocF	SFHH103_03109	-3.8711
PHD finger protein 3		SFHH103_00701	-3.88072
Putative branched-chain amino acid ABC transporter, peroplasmic substrate-binding protein.		SFHH103_05872	-3.88674
hypothetical unknown protein		SFHH103_00758	-3.88692
unnamed protein product. Alanine dehydrogenase		SFHH103_01385	-3.88962
hypothetical protein. Putative peptidoglycan-binding domain-containing protein		SFHH103_01010	-3.90175
putative transcriptional regulator, GntR family. Transcriptional regulators containing a DNA-binding HTH domain and an aminotransferase domain (MocR family)		SFHH103_01515	-3.9217
phosphonate metabolism protein, transferase hexapeptide repeat family. Acetyltransferase (isoleucine patch superfamily		SFHH103_05121	-3.92665
putative sensory box/GGDEF family protein. Predicted periplasmic ligand-binding sensor domain		SFHH103_02976	-3.93524
hypothetical protein		SFHH103_00128	-3.96549
conserved hypothetical protein. BrnA antitoxin of type II toxin-antitoxin system; pfam14384		SFHH103_00129	-3.96752
putative transcriptional regulator		SFHH103_05281	-3.97574
conserved hypothetical protein (PilZ domain)		SFHH103_06355	-3.98132
hypothetical protein		SFHH103_03219	-3.98159
sensor histidine kinase		SFHH103_00697	-3.988
putative integrase		SFHH103_06699	-3.98972
putative acetolactate synthase isozyme I large subunit. Thiamine pyrophosphate-requiring enzymes	ilvB1	SFHH103_00218	-3.99471
enoyl-acyl carrier protein reductase	fabI	SFHH103_00575	-3.99916
polysaccharide transporter		SFHH103_05302	-4.01644
hypothetical protein. Predicted periplasmic solute-binding protein		SFHH103_00824	-4.0352
efflux transporter. Membrane-fusion protein		SFHH103_05288	-4.04232
K00790 UDP-N-acetylglucosamine 1-carboxyvinyltransferase	murA	SFHH103_00260	-4.04848
polysaccharide biosynthesis protein. Membrane protein involved in the export of O-antigen and teichoic acid		SFHH103_05300	-4.10386
putative GGDEF family regulator		SFHH103_05630	-4.11025
putative Glutaredoxin	nrdH	SFHH103_06726	-4.12554
multidrug efflux transporter protein. Membrane-fusion protein		SFHH103_05320	-4.13405
acterial extracellular solute-binding protein,GlnH-like. ABC-type amino acid transport/signal transduction systems, periplasmic component/domain		SFHH103_03241	-4.17131
aminotransferase, class I		SFHH103_01902	-4.19753
dihydrolipoamide dehydrogenase. Pyruvate/2-oxoglutarate dehydrogenase complex,dihydrolipoamide dehydrogenase (E3) component, and related enzymes	lpdA1	SFHH103_01173	-4.19896
phosphonate metabolism protein	phnH	SFHH103_05126	-4.21673
Phosphonate metabolism protein PhnJ	phnJ	SFHH103_05124	-4.25585
methyl transferase. Methylase of polypeptide chain release factors		SFHH103_05299	-4.26194
CBS domain containing membrane protein-like conserved hypothetical protein		SFHH103_05641	-4.28667
Ribosome maturation factor RimM. RimM protein, required for 16S rRNA processing	rimM	SFHH103_03245	-4.30307
conserved hypothetical protein. Periplasmic_Binding_Protein_Type_2		SFHH103_06743	-4.34675
hypothetical protein. Uncharacterized protein YhaN, contains AAA domain [Function unknown]; COG4717		SFHH103_00981	-4.35643
putative cyclic beta-1,2-glucan modification protein.Phosphoglycerol transferase and related roteins, alkaline phosphatase superfamily		SFHH103_01577	-4.35681
hypothetical protein		SFHH103_01131	-4.3928
DNA translocase FtsK. DNA segregation ATPase FtsK/SpoIIIE and related proteins	ftsK	SFHH103_05065	-4.39555
hypothetical signal peptide protein		SFHH103_01338	-4.3987
Glutamate racemase	murI	SFHH103_01527	-4.41325
probable intracellular septation protein	ispZ	SFHH103_03253	-4.42837
ABC transporter substrate-binding protein. ABC-type amino acid transport/signal ransduction systems, periplasmic component/domain		SFHH103_04983	-4.45484
ornithine decarboxylase SpeF	speF	SFHH103_02937	-4.46055
putative transposase		SFHH103_03844	-4.47182
Putative sulfate ABC transporter, periplasmic sulphate-binduing protein		SFHH103_05983	-4.47566
Uncharacterized protein yjdJ. Predicted acetyltransfrase		SFHH103_02725	-4.47818
ParA protein, putative plasmid partitioning protein. ATPases involved in chromosome partitioning	parA	SFHH103_03969	-4.47962
Conserved hypothetical protein (CBS_pair)		SFHH103_05989	-4.49477
D-alanine-D-alanine ligase	ddl	SFHH103_02003	-4.49826
Flagellin domain protein. Flagellin and related hook-associated proteins	flaC	SFHH103_00326	-4.50226
conserved hypothetical protein. Predicted ATPase		SFHH103_01954	-4.5169
ABC-type phosphonate transport system, ATPase component. ABC-type oligopeptide transport system	phnK	SFHH103_05123	-4.53676
putative transposase		SFHH103_03809	-4.54462
hypothetical protein predicted by Glimmer/Critica		SFHH103_06358	-4.54807
UDP-glucose 4-epimerase ExoB	exoB	SFHH103_05389	-4.56255
4-hydroxythreonine-4-phosphate dehydrogenase. Pyridoxal phosphate biosynthesis protein	pdxA	SFHH103_05115	-4.56402
putative Sel1 domain protein repeat-containing protein		SFHH103_02836	-4.60826
Flagellar biosynthetic protein FliP	fliP	SFHH103_00325	-4.62754
exodeoxyribonuclease III. Exonuclease III	xth	SFHH103_03178	-4.63629
Beta-lactamase hydrolase-like protein. Zn-dependent hydrolases, including glyoxylases		SFHH103_01624	-4.6672
ribonucleoside-diphosphate reductase beta chain	nrdF	SFHH103_06724	-4.66909
hypothetical protein		SFHH103_04206	-4.67258
ribonucleoside-diphosphate reductase alpha chain	nrdE	SFHH103_06725	-4.68892
permease protein, hemin ABC transporter. ABC-type Fe3+-siderophore transport system,permease component	hmuU	SFHH103_02323	-4.68932
Component of type IV pilus PilQ1. Flp pilus assembly protein, secretin CpaC	pilQ1	SFHH103_03635	-4.69005
putative glutamine amidotransferase, class-II		SFHH103_03958	-4.72143
conserved hypothetical protein. Micrococcal nuclease (thermonuclease) homologs		SFHH103_01914	-4.7226
hypothetical protein. RfbX. Membrane protein involved in the export of O-antigen and teichoic acid [Cell wall/membrane/envelope biogenesis]; COG2244		SFHH103_02601	-4.72323
putative partition protein		psfHH103a2_37	-4.73244
Uncharacterized protein. Predicted rRNA methylase		SFHH103_00557	-4.73552
hypothetical protein		psfHH103a2_12	-4.73587
conserved hypothetical protein (containing a pentein-type domain)		SFHH103_05324	-4.73593
Exopolysaccharide production negative regulator	exoR	SFHH103_01240	-4.74003
isopentenyl-diphosphate delta-isomerase		psfHH103d_145	-4.75621
Exopolysaccharide II synthesis transcriptional activator expG		SFHH103_00887	-4.80494
penicillin-binding protein. Membrane carboxypeptidase (penicillin-binding protein)		SFHH103_03687	-4.84162
ATP-binding/permease protein, MacB-like. ABC-type antimicrobial peptide transport system,permease component	macB	SFHH103_01911	-4.85293
conserved hypothetical protein		SFHH103_03900	-4.8539
RNA polymerase sigma-E factor Sigma-24		SFHH103_01764	-4.86491
hypothetical protein. T3SS negative regulator,GrlR; cl14578		SFHH103_01640	-4.88239
unnamed protein product. Siderophore synthetase component		SFHH103_01317	-4.90603
conserved hypothetical protein		SFHH103_00221	-4.94377
tRNA (uracil-5-)-methyltransferase Gid. NAD(FAD)-utilizing enzyme possibly involved in translation		SFHH103_01267	-4.95427
putative outer membrane protein, OmpA/MotB domain protein. Outer membrane protein OmpA and related peptidoglycan-associated (lipo)proteins		SFHH103_03847	-4.96307
dihydrolipoyllysine-residue acetyltransferase component of pyruvatedehydrogenase complex		SFHH103_01170	-4.97782
Signaling protein. Predicted signal transduction protein containing a membrane domain, an EAL and a GGDEF domain		SFHH103_00474	-5.03399
conserved hypothetical protein		SFHH103_03987	-5.06429
Outer-membrane lipoprotein carrier protein Flags: Precursor. Outer membrane lipoprotein-sorting protein		SFHH103_03179	-5.07217
putative two-component response regulator protein. Response regulators consisting of a CheY-like receiver domain and a winged-helix DNA-binding domain		SFHH103_02728	-5.07616
Tyrosine recombinase xerC	xerC	SFHH103_03151	-5.07619
RNA pyrophosphohydrolase		SFHH103_00456	-5.09266
arylesterase. Lysophospholipase L1 and related esterases		SFHH103_01171	-5.11784
putative sigma-54 dependent DNA-binding response regulator. Response regulator containing CheY-like receiver, AAA-type ATPase, and DNA-binding domains		SFHH103_02852	-5.1338
hypothetical protei (PilZ domain)		SFHH103_00745	-5.14845
ATP-binding protein, ABC transporter. ABC-type sugar transport systems, ATPase components	hmuV	SFHH103_02324	-5.15041
Uncharacterized protein ywjB. Dihydrofolate reductase		SFHH103_01790	-5.15779
oxidoreductase, putative glucose--fructose oxidoreductase		SFHH103_05028	-5.21107
Predicted transglutaminase-like cysteine proteinase		SFHH103_01912	-5.227
putative D-isomer specific 2-hydroxyacid dehydrogenase. Phosphoglycerate dehydrogenase and related dehydrogenass		SFHH103_06180	-5.23563
exopolysaccharide synthesis protein, ExoD	exoD	SFHH103_03846	-5.30778
putative pilus assembly protein		SFHH103_02594	-5.33074
pyruvate dehydrogenase E1 component, alpha subunit	pdhA	SFHH103_01168	-5.34342
Major facilitator transport protein. Permeases of the major facilitator superfamily		SFHH103_03228	-5.36988
putative FAD dependent oxidoreductase		SFHH103_06226	-5.39759
hypothetical protein		SFHH103_00632	-5.40922
Multidrug resistance protein, membrane-fusion protein	hlyD	SFHH103_01910	-5.45927
acyl-CoA synthetase		SFHH103_01318	-5.465
beta-lactamase	ampC	SFHH103_03283	-5.56363
conserved hypothetical protein. Outer membrane protein		SFHH103_06114	-5.56586
glucose-1-phosphate uridylyltransferase. UDP-glucose pyrophosphorylase	exoN	SFHH103_02875	-5.57042
putative phospholipase. Predicted esterase of the alpha-beta hydrolase superfamily		SFHH103_00487	-5.58016
Glucan exporter ATP-binding protein. ABC-type multidrug transport system, ATPase and permase components	ndvA	SFHH103_03433	-5.60493
DNA translocase FtsK. DNA segregation ATPase FtsK/SpoIIIE and related proteins	ftsK	SFHH103_03180	-5.6076
putative response regulator/GGDEF domain transcription al regulator		SFHH103_02869	-5.6152
hypothetical protein		SFHH103_04869	-5.65447
conserved hypothetical protein. lysozyme-like domains; cl00222		SFHH103_02124	-5.67825
ornithine cyclodeaminase	ocd1	SFHH103_05325	-5.73274
putative outer membrane lipoprotein Omp16-like protein precursor.		SFHH103_02791	-5.75296
lytic murein transglycosylase	mltB	SFHH103_02026	-5.7623
Uncharacterized protein yigE		SFHH103_01765	-5.79101
hypothetical protein. FOG: TPR repeat, SEL1 subfamily		SFHH103_00743	-5.86402
putative protein associated with outer membrane protein, beta-barrel. Opacity protein and related surface antigens		SFHH103_02786	-5.89926
pyruvate dehydrogenase E1 component, beta subunit	pdhB	SFHH103_01169	-5.92478
Phosphonate metabolism protein PhnI	phnI	SFHH103_05125	-5.95187
alanine racemase	alr	SFHH103_06561	-5.95857
Uncharacterized signaling protein. Predicted signal transduction protein containing a membrane domain, an EAL and a GGDEF domain		SFHH103_00498	-5.97445
hypothetical protein		SFHH103_01108	-5.99504
conserved hypothetical protein		SFHH103_02640	-6.0275
HlyD family secretion protein. Membrane-fusion protein		SFHH103_03750	-6.0333
putative MarR-like transcriptional regulator. Histone acetyltransferase HPA2 and related acetyltransferases		SFHH103_05062	-6.10256
hypothetical protein (DUF3750)		SFHH103_00645	-6.13724
hypothetical protein		SFHH103_01836	-6.17549
putative type IV prepilin peptidase CpaA. Flp pilus assembly protein, protease CpaA	cpaA	SFHH103_03637	-6.25818
hypothetical protein		SFHH103_02595	-6.26191
Extracellular solute-binding protein, ABC transporter family. ABC-type amino acid transport/signal transduction systems, periplasmic component/domain		SFHH103_03302	-6.29134
Putative endoribonuclease L-PSP. Putative translation initiation inhibitor, yjgF family		SFHH103_05737	-6.31161
K01286 D-alanyl-D-alanine carboxypeptidase	dacA	SFHH103_01132	-6.34986
two component sensor kinase/response regulator hybrid. Signal transduction histidine kinase		SFHH103_00026	-6.41851
Lectin-like protein BA14k Flags: Precursor		SFHH103_01771	-6.42199
putative acetyltransferase protein		SFHH103_02936	-6.43465
ABC-type phosphonate transport system, ATPase component. ABC-type sugar transport systems, ATPase components	phnL	SFHH103_05122	-6.54401
exopolysaccharide biosynthesis polyprenyl glycosylphosphotransferase. Sugar transferases involved in lipopolysaccharide synthesis	cpsA	SFHH103_00948	-6.64838
hypothetical protein		psfHH103d_13	-6.8043
conserved hypothetical protein		SFHH103_05298	-6.82338
lipoprotein. Membrane proteins related to metalloendopeptidases		SFHH103_01258	-6.83889
CDP-diacylglycerol-glycerol-3-phosphate3-phosphatidyltransferase.hosphatidylglycerophosphate synthase	pgsA	SFHH103_00848	-6.86366
hypothetical protein		SFHH103_01626	-6.95639
conserved uncharacterized protein. Tripartite-type tricarboxylate transporter,receptor component TctC [Energy production and conversion]; COG3181		SFHH103_05116	-6.99545
Response regulator mprA Mycobacterial persistence regulator A. Response regulators consisting of a CheY-like receiver domain and a winged-helix DNA-binding domain	ragA	SFHH103_00719	-7.10035
UPF0721 transmembrane protein HI0902.Prediced permeases		SFHH103_01625	-7.15477
diguanylate cyclase. Predicted signal transduction protein containing a membrane domain, an EAL and a GGDEF domain		SFHH103_04984	-7.16566
hypothetical protein		SFHH103_02673	-7.23307
LacI family transcriptional regulator		SFHH103_04976	-7.26297
putative sulfate transporter family protein. Sulfate permease and related transporters (MFS superfamily)		SFHH103_01532	-7.34369
hypothetical protein. Putative catalytic domain of uncharacterized bacterial hypothetical proteins similar to insect chitin deacetylase-like proteins; cd10976		SFHH103_02247	-7.35325
hypothetical protein (PilZ domain)		SFHH103_01135	-7.44208
Uncharacterized protein R01001		SFHH103_00696	-7.49384
hypothetical protein. Predicted integral membrane protein		SFHH103_01867	-7.58943
conserved hypothetical protein (DUF1127 domain)		SFHH103_00451	-7.72359
Pilus assembly protein contains domain. Flp pilus assembly protein TadG	tad	SFHH103_03633	-7.72483
conserved hypothetical protein		SFHH103_05301	-7.74434
putative lysophospholipase		SFHH103_02882	-7.76585
conserved hypothetical protein (YjiS)		SFHH103_01268	-7.85671
Nucleotide-binding protein implicated in inhibition of septum formation		SFHH103_03500	-8.05581
hypothetical protein		SFHH103_01835	-8.11707
60 kDa chaperonin.Chaperonin GroEL (HSP60 family)	groEL	SFHH103_00475	-8.26966
Hemin transport/degrading protein	hmuS	SFHH103_02321	-8.38113
conserved hypothetical protein		SFHH103_03099	-8.3851
structure of glutathione S-transferase III in apo form. Glutathione S-transferase		SFHH103_00653	-8.42633
putative shikimate 5-dehydrogenase		SFHH103_06819	-8.4769
Transcriptional regulator GntR family	phnF	SFHH103_05128	-8.63762
Ferrioxamine B receptor Flags: Precursor. Outer membrane receptor proteins, mostly Fe transpost		SFHH103_02119	-8.64066
Protein rcaC. Response regulators consisting of a CheY-like receiver domain and a winged-helix DNA-binding domain	feuP	SFHH103_00711	-8.76675
Ferrioxamine B receptor Flags: Precursor. Outer membrane receptor proteins, mostly Fe transpost	foxA	SFHH103_02071	-8.91308
hypothetical protein. Negative regulator of sigma E activity [Signal transduction mechanisms]; COG3073		SFHH103_02139	-9.01456
serine protease. Trypsin-like serine proteases, typically periplasmic, contain C-terminal PDZ domain	degP	SFHH103_00718	-9.03034
probable lysylphosphatidylglycerol synthetase LPG synthetase; Multiple peptide resistance factor		SFHH103_00858	-9.15505
putative pilus assembly protein. Flp pilus assembly protein TadG		SFHH103_03634	-9.19983
hypothetical protein. ABC-type Fe3+-hydroxamate transport system,periplasmic component		SFHH103_02072	-9.29397
conserved hypothetical protein		SFHH103_02724	-9.33888
Chaperone protein DnaJ3. DnaJ-class molecular chaperone with C-terminal Zn finger domain	dnaJ3	SFHH103_00574	-9.35466
conseved hypotheical protein. Membrane carboxypeptidase (penicillin-binding protein)		SFHH103_02145	-9.37671
conserved hypothetical protein		SFHH103_03401	-9.48723
conserved hypothetical protein. Uncharacterized conserved protein YggE, contains kinase-interacting SIMPL domain [Function unknown]		SFHH103_02118	-9.50985
hypothetical protein		SFHH103_04123	-9.70256
hypothetical protein. Predicted periplasmic protein		SFHH103_01134	-9.80567
Shikimate 5-dehydrogenase	aroE	SFHH103_03501	-10.0646
Cysteine synthase	cysK1	SFHH103_03935	-10.1364
conserved hypothetical protein		SFHH103_05161	-10.1844
putative siderophore biosynthesis protein rhbC-like		SFHH103_9000	-10.1986
conserved hypothetical protein, periplasmic serine endoprotease, putative gene fragment (1 of 2)		SFHH103_034035	-10.5639
vitamin B12 transporter btuB Cobalamin receptor;Outer membrane cobalamin translocator; Flags: Precursor Outer membrane receptor proteins, mostly Fe transport		SFHH103_01315	-10.685
10 kDa chaperonin 2 Protein Cpn10 2; groES protein 2	groES	SFHH103_04126	-10.8174
conserved hypothetical protein		SFHH103_01153	-10.872
Lyzozyme M1 (1,4-beta-N-acetylmuramidase)		SFHH103_05009	-10.9168
putative cytochrome c-like protein		SFHH103_06106	-11.0072
60 kDa chaperonin 2.Chaperonin GroEL (HSP60 family)	groEL	SFHH103_03404	-11.1744
chaperonin GroEL	groEL	SFHH103_04125	-11.3064
chaperonin GroEL.Prevents misfolding and promotes the refolding and proper assembly of unfolded polypeptides generated under stress conditions (By similarity).	groEL	psfHH103a2_16	-11.4188
putative serine endoprotease		psfHH103a2_15	-11.8239
conserved hypothetical protein. Flp pilus assembly protein TadG		SFHH103_02900	-11.8402
hypothetical protein		SFHH103_01789	-11.9456
conserved hypothetical protein		SFHH103_03402	-12.0698
methyl-accepting chemotaxis protein McpT	mcpT	SFHH103_00085	-12.3898
hypothetical protein		SFHH103_01792	-12.6083
Cysteine/O-acetylserine efflux protein. Putative threonine efflux protein		SFHH103_04948	-12.7552
hypothetical protein		SFHH103_00710	-13.0635
hypothetical protein		psfHH103a2_13	-13.2153
protease Do. Trypsin-like serine proteases, typically periplasmic, contain C-terminal PDZ domain		SFHH103_04124	-13.762
probable pilus assembly protein		SFHH103_03636	-13.8279
conserved hypothetical protein		SFHH103_00538	-13.838
conserved hypothetical protein. Ribonuclease toxin, BrnT, of type II toxin-antitoxin system; cl01108		SFHH103_00130	-14.1643
outer membrane protein. Opacity protein and related surface antigens	ropB1	SFHH103_00851	-14.5625
Co-chaperonin GroES	groES	psfHH103a2_17	-14.6427
10 kDa chaperonin. Co-chaperonin GroES (HSP10)	groES	SFHH103_00476	-14.8096
hypothetical protein predicted by Glimmer/Critica		SFHH103_05110	-14.9151
Uncharacterized protein ynhG		SFHH103_00465	-16.474
putative transmembrane protein		SFHH103_00198	-16.738
hypothetical protein		SFHH103_01465	-17.5861
hypothetical protein		SFHH103_01154	-17.8502
Protease do precursor. Trypsin-like serine proteases, typically periplasmic, contain C-terminal PDZ domain	degQ	SFHH103_03403	-19.0135
Small heat shock protein ibpB 16 kDa heat shock protein B		SFHH103_04127	-19.183
hypothetical protein		SFHH103_00893	-19.73
10 kDa chaperonin 2. Co-chaperonin GroES (HSP10)	groES2	SFHH103_03405	-20.0871
serine protease. Trypsin-like serine proteases, typically periplasmic, contain C-terminal PDZ domain	dop	SFHH103_06346	-23.0264
Collagen alpha-1(XXVII) chain Flags: Precursor. RTX toxins and related Ca2+-binding proteins		SFHH103_01866	-25.5813
conserved uncharacterized protein. Predicted nucleoside-diphosphate-sugar epimerases		SFHH103_05095	-28.0261
conserved hypothetical protein. P pilus assembly/Cpx signaling pathway,periplasmic inhibitor/zinc-resistance associated protein		SFHH103_03035	-28.9497
Iron deficiency-induced protein A, periplasmic protein	fbpA	SFHH103_00387	-32.6639
hemolysin-type calcium-binding region:peptidase M10A and M12B, matrixin and adamalysin		SFHH103_00611	-32.7004
oxidoreductase		SFHH103_03139	-58.6908

## Sheet: data
Supplementary Dataset 2. Fold-change of all S. fredii HH103 genes in the presence of 400 mM mannitol with regard to growth in YM medium.
Chr	ID	name	locus	baseMean	log2FoldChange	FoldChange	pvalue	padj	Gene_Name	Gene_ID	description
HE616890	HE616890.10	HE616890.10	HE616890:7416-7832	20.8212	0.322979	1.25091	0.452404	0.625807	-	SFHH103_09600	conserved hypothetical protein
HE616890	HE616890.100	HE616890.100	HE616890:104693-105007	55.9328	0.623689	1.54081	0.139743	0.284989	-	SFHH103_00096	conserved hypothetical protein
HE616890	HE616890.1000	HE616890.1000	HE616890:1063640-1067101	13.8707	-2.12315	-4.35643	0.000899267	0.00538405	-	SFHH103_00981	hypothetical protein
HE616890	HE616890.1001	HE616890.1001	HE616890:1067189-1067584	98.6868	-1.43862	-2.71061	3.44074e-06	4.55939e-05	-	SFHH103_00982	hypothetical protein
HE616890	HE616890.1002	HE616890.1002	HE616890:1068712-1068861	29.7293	0.510755	1.4248	0.291947	0.469939	-	SFHH103_00983	hypothetical protein predicted by Glimmer/Critica
HE616890	HE616890.1006	HE616890.1006	HE616890:1069899-1070264	285.166	-0.0682329	-1.04843	0.824853	0.899939	nuoA	SFHH103_00984	NADH ubiquinone oxidoreductase chain A
HE616890	HE616890.1007	HE616890.1007	HE616890:1070255-1070833	201.198	-0.0161351	-1.01125	0.961479	0.978259	nuoB	SFHH103_00985	NADH dehydrogenase I chain B
HE616890	HE616890.1008	HE616890.1008	HE616890:1070852-1071454	141.923	0.586861	1.50198	0.0839607	0.194012	nuoC	SFHH103_00986	NADH dehydrogenase I%2C C subunit
HE616890	HE616890.1009	HE616890.1009	HE616890:1071506-1072696	292.401	0.0603913	1.04275	0.849526	0.91621	nuoD	SFHH103_00987	NADH dehydrogenase I chain D
HE616890	HE616890.101	HE616890.101	HE616890:105098-105904	12.5226	0.41556	1.33382	0.451867	0.625456	-	SFHH103_00097	conserved hypothetical protein
HE616890	HE616890.1010	HE616890.1010	HE616890:1072696-1072950	22.3035	0.650039	1.56921	0.174789	0.33088	-	SFHH103_00988	hypothetical protein
HE616890	HE616890.1011	HE616890.1011	HE616890:1072967-1073797	123.898	0.168211	1.12366	0.611922	0.755713	nuoE	SFHH103_00989	NADH dehydrogenase I%2C E subunit
HE616890	HE616890.1012	HE616890.1012	HE616890:1073810-1075114	212.085	0.32162	1.24973	0.258507	0.433976	nuoF	SFHH103_00990	NADH-quinone oxidoreductase%2C F subunit
HE616890	HE616890.1013	HE616890.1013	HE616890:1075121-1075825	87.8197	0.750563	1.68245	0.0316989	0.0954406	-	SFHH103_00991	conserved hypothetical protein
HE616890	HE616890.1014	HE616890.1014	HE616890:1075925-1078003	248.333	0.588082	1.50325	0.0473667	0.128323	nuoG	SFHH103_00992	NADH dehydrogenase (ubiquinone) Fe-S protein 1
HE616890	HE616890.1015	HE616890.1015	HE616890:1078024-1079067	171.765	0.574346	1.489	0.0619712	0.154697	nuoH	SFHH103_00993	NADH dehydrogenase I chain H
HE616890	HE616890.1016	HE616890.1016	HE616890:1079132-1079623	49.0506	1.11616	2.1677	0.00162802	0.00866212	nuoI	SFHH103_00994	NADH dehydrogenase I chain I
HE616890	HE616890.1017	HE616890.1017	HE616890:1079669-1080385	53.3872	1.06708	2.09519	0.00266341	0.0130128	nuoJ	SFHH103_00995	NADH dehydrogenase subunit J
HE616890	HE616890.1018	HE616890.1018	HE616890:1080415-1080723	23.9801	0.842396	1.79303	0.0559715	0.143772	nuoK	SFHH103_00996	NADH dehydrogenase I chain K
HE616890	HE616890.1019	HE616890.1019	HE616890:1080731-1082725	191.268	1.19271	2.28581	9.66229e-05	0.000827524	nuoL	SFHH103_00997	NADH dehydrogenase I chain L
HE616890	HE616890.102	HE616890.102	HE616890:106088-107122	47.7589	-1.15253	-2.22304	0.000873846	0.00524827	-	SFHH103_00098	proline racemase
HE616890	HE616890.1020	HE616890.1020	HE616890:1082725-1084236	142.613	1.12734	2.18456	0.000950823	0.00562051	nuoM	SFHH103_00998	NADH dehydrogenase I%2C M subunit
HE616890	HE616890.1021	HE616890.1021	HE616890:1084256-1085698	82.9453	1.67641	3.19632	3.32979e-07	5.91117e-06	nuoN	SFHH103_00999	NADH dehydrogenase I chain N
HE616890	HE616890.1022	HE616890.1022	HE616890:1085695-1086462	15.504	0.746231	1.67741	0.131856	0.272703	birA	SFHH103_01000	biotin transcriptional regulator bifunctional protein BirA
HE616890	HE616890.1023	HE616890.1023	HE616890:1086486-1088153	41.4914	0.382695	1.30377	0.303908	0.482326	-	SFHH103_01001	hypothetical protein
HE616890	HE616890.1024	HE616890.1024	HE616890:1088218-1088622	3.73892	-1.31405	-2.48638	0.197056		-	SFHH103_01002	hypothetical protein
HE616890	HE616890.1025	HE616890.1025	HE616890:1088813-1089082	66.1432	-0.106262	-1.07644	0.796559	0.881876	-	SFHH103_01003	hypothetical protein
HE616890	HE616890.1026	HE616890.1026	HE616890:1089790-1091118	417.011	-1.49463	-2.81792	3.25058e-06	4.34863e-05	-	SFHH103_01004	K01881 prolyl-tRNA synthetase
HE616890	HE616890.1027	HE616890.1027	HE616890:1091135-1092445	195.366	-1.14108	-2.20547	0.00126234	0.00702114	-	SFHH103_01005	ABC transporter%2C permease protein
HE616890	HE616890.1028	HE616890.1028	HE616890:1092463-1093149	37.7615	-1.13093	-2.19	0.00694444	0.0285329	lolD	SFHH103_01006	ABC transporter ATP-binding protei
HE616890	HE616890.1029	HE616890.1029	HE616890:1093162-1093629	12.3232	-0.833119	-1.78153	0.147109	0.294533	-	SFHH103_01007	hypothetical protein
HE616890	HE616890.103	HE616890.103	HE616890:107268-107831	58.9678	-1.01088	-2.01514	0.285644	0.462857	-	SFHH103_00099	conserved hypothetical transmembrane protein
HE616890	HE616890.1030	HE616890.1030	HE616890:1093715-1094287	10.5204	0.301588	1.2325	0.616673	0.758898	-	SFHH103_01008	hypothetical protein
HE616890	HE616890.1031	HE616890.1031	HE616890:1094725-1098219	214.962	-0.186745	-1.13819	0.6056	0.751056	dnaE	SFHH103_01009	DNA polymerase III alpha subunit
HE616890	HE616890.1032	HE616890.1032	HE616890:1098242-1099471	18.8743	-1.96412	-3.90175	0.000465167	0.00313778	-	SFHH103_01010	hypothetical protein
HE616890	HE616890.1033	HE616890.1033	HE616890:1099654-1100943	45.8722	-0.910527	-1.87973	0.0212208	0.0698262	dinP	SFHH103_01011	DNA polymerase IV
HE616890	HE616890.1034	HE616890.1034	HE616890:1101019-1101609	56.7351	0.270982	1.20663	0.542148	0.699998	-	SFHH103_01012	hypothetical protein
HE616890	HE616890.1035	HE616890.1035	HE616890:1101651-1102295	10.9215	-0.081561	-1.05816	0.883219	0.935638	-	SFHH103_01013	hypothetical protein
HE616890	HE616890.1036	HE616890.1036	HE616890:1102298-1102570	46.7921	0.1457	1.10627	0.690838	0.816131	-	SFHH103_01014	hypothetical protein
HE616890	HE616890.1037	HE616890.1037	HE616890:1102727-1103098	81.3909	-1.37201	-2.58831	0.000154636	0.00125141	divK	SFHH103_01015	putative 2-component receiver domain protein
HE616890	HE616890.1038	HE616890.1038	HE616890:1103116-1104483	55.1867	-1.08683	-2.12406	0.00781682	0.0316981	pleD	SFHH103_01016	Response regulator pleD
HE616890	HE616890.1039	HE616890.1039	HE616890:1105055-1105222	202.142	-0.348757	-1.27346	0.259868	0.435652	rpmG	SFHH103_01017	50S ribosomal protein L33
HE616890	HE616890.104	HE616890.104	HE616890:108024-108644	24.4402	-0.135243	-1.09828	0.764468	0.863639	-	SFHH103_00100	conserved hypothetical protein
HE616890	HE616890.1040	HE616890.1040	HE616890:1105317-1106501	17.2026	0.720107	1.6473	0.156872	0.307907	-	SFHH103_01018	putative transport membrane protein
HE616890	HE616890.1041	HE616890.1041	HE616890:1106514-1107230	25.3916	0.751959	1.68408	0.0746118	0.178838	-	SFHH103_01019	hypothetical protein
HE616890	HE616890.1042	HE616890.1042	HE616890:1107227-1107682	33.1331	0.375268	1.29708	0.327681	0.508292	-	SFHH103_01020	hypothetical protein
HE616890	HE616890.1043	HE616890.1043	HE616890:1107725-1110091	83.2564	0.571509	1.48608	0.0721822	0.174354	rnr	SFHH103_01021	Putative exoribonuclease II
HE616890	HE616890.1044	HE616890.1044	HE616890:1110094-1112757	245.619	0.0928117	1.06645	0.740684	0.847189	topA	SFHH103_01022	putative DNA topoisomerase I
HE616890	HE616890.1045	HE616890.1045	HE616890:1112979-1114139	4.65857	-1.3562	-2.5601	0.176614		smf	SFHH103_01023	Protein smf
HE616890	HE616890.1046	HE616890.1046	HE616890:1114139-1114750	5.10755	-0.0370894	-1.02604	0.963727		-	SFHH103_01024	hypotetical transmembrane protein
HE616890	HE616890.1047	HE616890.1047	HE616890:1114780-1116072	35.7328	-0.778909	-1.71583	0.0648486	0.160315	pyrC	SFHH103_01025	probable dihydroorotase
HE616890	HE616890.1048	HE616890.1048	HE616890:1116069-1117010	14.2164	-0.584037	-1.49904	0.254028	0.428902	pyrB	SFHH103_01026	probable aspartate carbamoyltransferase
HE616890	HE616890.1049	HE616890.1049	HE616890:1117179-1118831	85.1368	-0.801765	-1.74323	0.00987235	0.038047	aidB	SFHH103_01027	probable acyl-CoA dehydrogenase
HE616890	HE616890.105	HE616890.105	HE616890:108636-110519	29.7475	0.0920437	1.06588	0.810247	0.889808	cyaD1	SFHH103_00101	putative adenylate cyclase transmembrane protein
HE616890	HE616890.1050	HE616890.1050	HE616890:1118813-1119748	11.7787	0.0341445	1.02395	0.95615	0.974803	-	SFHH103_01028	hypotetical transmembrane protein
HE616890	HE616890.1051	HE616890.1051	HE616890:1119958-1120110	5.66913	0.150624	1.11005	0.846408	0.914611	-	SFHH103_01029	hypothetical protein predicted by Glimmer/Critica
HE616890	HE616890.1052	HE616890.1052	HE616890:1120107-1120397	23.1929	-0.464159	-1.37951	0.264683	0.442352	-	SFHH103_01030	hypothetical protein
HE616890	HE616890.1053	HE616890.1053	HE616890:1120659-1121147	10.7631	-0.639418	-1.5577	0.269962	0.44743	-	SFHH103_01031	putative Holliday junction resolvase
HE616890	HE616890.1054	HE616890.1054	HE616890:1121267-1121971	44.3064	0.0308257	1.0216	0.936111	0.96557	-	SFHH103_01032	metal-dependent hydrolase
HE616890	HE616890.1055	HE616890.1055	HE616890:1122412-1123893	122.82	0.114486	1.08259	0.708814	0.827507	gatA	SFHH103_01033	aspartyl/glutamyl-tRNA amidotransferase subunit A
HE616890	HE616890.1056	HE616890.1056	HE616890:1123972-1124445	85.0818	0.173607	1.12788	0.563516	0.719612	-	SFHH103_01034	hypothetical protein
HE616890	HE616890.1057	HE616890.1057	HE616890:1124552-1124806	20.0186	-0.429408	-1.34668	0.40639	0.583434	-	SFHH103_01035	hypothetical protein
HE616890	HE616890.1058	HE616890.1058	HE616890:1125140-1126642	156.683	-0.706024	-1.6313	0.021319	0.0699624	gatB	SFHH103_01036	glutamyl-tRNA amidotransferase subunit B
HE616890	HE616890.1059	HE616890.1059	HE616890:1126645-1127145	16.0117	-0.100283	-1.07198	0.842229	0.912387	-	SFHH103_01037	hypothetical protein
HE616890	HE616890.106	HE616890.106	HE616890:110525-111229	94.9163	0.0309054	1.02165	0.921782	0.958817	-	SFHH103_00102	putative transcriptional regulator%2C Crp/Fnr family
HE616890	HE616890.1060	HE616890.1060	HE616890:1127196-1127876	156.805	0.549026	1.4631	0.0614549	0.153761	-	SFHH103_01038	hypothetical protein
HE616890	HE616890.1061	HE616890.1061	HE616890:1128098-1128574	23.4297	-1.50136	-2.83109	0.00290125	0.0139352	-	SFHH103_01039	hypothetical protein
HE616890	HE616890.1062	HE616890.1062	HE616890:1128683-1129078	136.168	-0.348141	-1.27292	0.33848	0.520097	-	SFHH103_01040	Probable NADH dehydrogenase
HE616890	HE616890.1063	HE616890.1063	HE616890:1129208-1129660	260.736	-1.5578	-2.94404	2.73636e-07	5.01697e-06	-	SFHH103_01041	conserved hypothetical protein
HE616890	HE616890.1064	HE616890.1064	HE616890:1129680-1130294	31.2612	-0.443043	-1.35947	0.318909	0.498448	aat	SFHH103_01042	leucyl/phenylalanyl-tRNA-protein transferase
HE616890	HE616890.1065	HE616890.1065	HE616890:1130304-1131647	165.264	-1.06195	-2.08775	0.000801387	0.00490839	accC	SFHH103_01043	biotin carboxylase
HE616890	HE616890.1066	HE616890.1066	HE616890:1131660-1132133	90.009	-0.744913	-1.67587	0.0279398	0.0864811	accB	SFHH103_01044	Biotin carboxyl carrier protein of acetyl-CoA carboxylase
HE616890	HE616890.1067	HE616890.1067	HE616890:1132157-1132603	96.815	-0.637418	-1.55554	0.131248	0.271829	aroQ	SFHH103_01045	3-dehydroquinate dehydratase
HE616890	HE616890.1068	HE616890.1068	HE616890:1132732-1133499	193.773	0.0657018	1.04659	0.8392	0.910517	-	SFHH103_01046	putative membrane protein
HE616890	HE616890.1069	HE616890.1069	HE616890:1133728-1134885	44.6258	-0.995112	-1.99324	0.00396717	0.0179776	-	SFHH103_01047	putative aminotransferase protein
HE616890	HE616890.107	HE616890.107	HE616890:111460-111897	46.6796	-0.965177	-1.9523	0.00868689	0.034403	-	SFHH103_00103	conserved hypothetical membrane protein
HE616890	HE616890.1070	HE616890.1070	HE616890:1134978-1137755	867.008	0.694775	1.61863	0.0412958	0.11616	rne	SFHH103_01048	Probable ribonuclease E
HE616890	HE616890.1071	HE616890.1071	HE616890:1138490-1139749	204.17	-0.588815	-1.50401	0.0554688	0.142678	-	SFHH103_01049	N-acetylmuramoyl-L-alanine amidase
HE616890	HE616890.1072	HE616890.1072	HE616890:1140076-1142529	1829.81	-1.2371	-2.35724	1.31837e-05	0.000147742	mrcA	SFHH103_01050	penicillin-binding protein 1A
HE616890	HE616890.1073	HE616890.1073	HE616890:1142585-1142698	4.19874	-0.598014	-1.51363	0.543645		-	SFHH103_01051	hypothetical protein
HE616890	HE616890.1074	HE616890.1074	HE616890:1142730-1143758	158.708	-0.332578	-1.25926	0.321277	0.501138	prfB	SFHH103_01052	Peptide chain release factor 1 Short%3DRF-1
HE616890	HE616890.1075	HE616890.1075	HE616890:1143815-1144303	22.573	-0.483268	-1.39791	0.284268	0.461988	-	SFHH103_01053	hypothetical protein
HE616890	HE616890.1076	HE616890.1076	HE616890:1144327-1145097	40.6138	-0.294429	-1.2264	0.436355	0.612474	-	SFHH103_01054	probable inorganic polyphosphate/ATP-NAD kinase
HE616890	HE616890.1078	HE616890.1078	HE616890:1145394-1146335	54.8717	-0.00108452	-1.00075	0.997551	0.99898	-	SFHH103_01055	putative transcription regulator protein
HE616890	HE616890.1079	HE616890.1079	HE616890:1146496-1147116	9.19236	0.896967	1.86215	0.21213	0.377644	acpD	SFHH103_01056	acyl carrier protein phosphodiesterase
HE616890	HE616890.108	HE616890.108	HE616890:111973-112401	46.7759	2.89067	7.41614	1.40846e-07	2.81289e-06	fucU	SFHH103_00104	putative RbsD/FucU transport protein
HE616890	HE616890.1080	HE616890.1080	HE616890:1147144-1147509	52.2761	0.000797989	1.00055	0.9982	0.999451	-	SFHH103_01057	hypothetical protein predicted by Glimmer/Critica
HE616890	HE616890.1081	HE616890.1081	HE616890:1147513-1148388	43.7624	0.126855	1.09191	0.742729	0.847966	-	SFHH103_01058	Putative tRNA/rRNA metyltransferase
HE616890	HE616890.1084	HE616890.1084	HE616890:1149030-1150205	625.685	-0.0812701	-1.05795	0.795323	0.88138	tufA	SFHH103_01059	elongation factor EF-Tu
HE616890	HE616890.1085	HE616890.1085	HE616890:1150351-1151250	34.5068	0.363658	1.28668	0.36104	0.543017	-	SFHH103_01060	sugar epimerase
HE616890	HE616890.1087	HE616890.1087	HE616890:1151676-1151876	93.3131	-0.376253	-1.29797	0.257265	0.432611	-	SFHH103_01061	hypothetical protein
HE616890	HE616890.1088	HE616890.1088	HE616890:1151894-1152424	465.908	-0.292019	-1.22435	0.384357	0.564869	nusG	SFHH103_01062	Transcription antitermination protein nusG
HE616890	HE616890.1089	HE616890.1089	HE616890:1152641-1153069	294.998	-0.75404	-1.68651	0.0254015	0.0802517	rplK	SFHH103_01063	50S ribosomal protein L11
HE616890	HE616890.109	HE616890.109	HE616890:112404-113633	874.833	3.23689	9.42761	5.30484e-12	2.67249e-10	frcR	SFHH103_00105	putative ROK family transcriptional regulator
HE616890	HE616890.1090	HE616890.1090	HE616890:1153074-1153772	168.493	-0.536374	-1.45032	0.123981	0.260935	rplA	SFHH103_01064	50S ribosomal protein L1
HE616890	HE616890.1091	HE616890.1091	HE616890:1154032-1154619	582.773	-1.0788	-2.11227	0.000410426	0.00282975	rplJ	SFHH103_01065	50S ribosomal protein L10
HE616890	HE616890.1092	HE616890.1092	HE616890:1154678-1155058	439.459	-1.29845	-2.45964	0.00027943	0.00205872	rplL	SFHH103_01066	50S ribosomal protein L7/L12
HE616890	HE616890.1093	HE616890.1093	HE616890:1155324-1159466	3181.18	-0.0823013	-1.05871	0.79787	0.882752	rpoB	SFHH103_01067	DNA-directed RNA polymerase%2C beta subunit
HE616890	HE616890.1094	HE616890.1094	HE616890:1159653-1163858	3725.19	1.13131	2.19057	0.000531402	0.00348628	rpoC	SFHH103_01068	DNA-directed RNA polymerase beta' chain
HE616890	HE616890.1095	HE616890.1095	HE616890:1163949-1164245	267.938	0.580266	1.49512	0.0664443	0.163322	-	SFHH103_01069	hypothetical protein
HE616890	HE616890.1096	HE616890.1096	HE616890:1164839-1165210	731.476	-1.09887	-2.14187	0.00972758	0.0375927	rpsL	SFHH103_01070	30S ribosomal protein S12
HE616890	HE616890.1097	HE616890.1097	HE616890:1165269-1165739	912.667	-1.70054	-3.25022	2.70567e-06	3.69929e-05	rpsG	SFHH103_01071	30S ribosomal protein S7
HE616890	HE616890.1098	HE616890.1098	HE616890:1165769-1167868	2495.48	-1.01896	-2.02646	0.00525229	0.0228024	fusA	SFHH103_01072	translation elongation and release factors (GTPases)
HE616890	HE616890.1099	HE616890.1099	HE616890:1167940-1169115	712.568	-0.537049	-1.451	0.116624	0.248916	tufA	SFHH103_01073	elongation factor EF-Tu
HE616890	HE616890.11	HE616890.11	HE616890:7894-8613	191.41	-0.443615	-1.36001	0.136586	0.27947	rph	SFHH103_00008	ribonuclease PH
HE616890	HE616890.110	HE616890.110	HE616890:113902-114927	1971.02	3.4948	11.273	8.94099e-15	7.46239e-13	frcB	SFHH103_00106	putative periplasmic binding ABC transporter protein
HE616890	HE616890.1100	HE616890.1100	HE616890:1169263-1169571	169.713	-0.673474	-1.59491	0.0458827	0.125834	rpsJ	SFHH103_01074	30S ribosomal protein S10
HE616890	HE616890.1101	HE616890.1101	HE616890:1169695-1170381	333.13	-0.784524	-1.72252	0.016278	0.0565735	rplC	SFHH103_01075	50S ribosomal protein L3
HE616890	HE616890.1102	HE616890.1102	HE616890:1170394-1171014	161.184	-0.903877	-1.87109	0.010264	0.0391782	rplD	SFHH103_01076	50S ribosomal protein L4 Short%3DBL4
HE616890	HE616890.1103	HE616890.1103	HE616890:1171011-1171304	83.1135	-0.388599	-1.30912	0.347151	0.527949	rplW	SFHH103_01077	50S ribosomal protein L23
HE616890	HE616890.1104	HE616890.1104	HE616890:1171348-1172184	350.389	-0.686328	-1.60918	0.0547594	0.141373	rplB	SFHH103_01078	50S ribosomal protein L2
HE616890	HE616890.1105	HE616890.1105	HE616890:1172200-1172478	114.211	-0.939142	-1.91739	0.00619478	0.026046	rpsS	SFHH103_01079	30S ribosomal protein S19
HE616890	HE616890.1106	HE616890.1106	HE616890:1172481-1172870	158.281	-0.526931	-1.44086	0.133695	0.275266	rplV	SFHH103_01080	50S ribosomal protein L22
HE616890	HE616890.1107	HE616890.1107	HE616890:1172870-1173583	372.054	-0.494327	-1.40866	0.183617	0.34249	rpsC	SFHH103_01081	30S ribosomal protein S3
HE616890	HE616890.1108	HE616890.1108	HE616890:1173622-1174035	229.335	-0.955252	-1.93892	0.0143303	0.0509882	rplP	SFHH103_01082	50S ribosomal protein L16
HE616890	HE616890.1109	HE616890.1109	HE616890:1174048-1174248	117.981	-0.517988	-1.43196	0.166136	0.319035	rpmC	SFHH103_01083	50S ribosomal protein L29
HE616890	HE616890.111	HE616890.111	HE616890:115235-116320	244.429	3.13655	8.79418	5.18686e-23	1.1602e-20	frcC	SFHH103_00107	ABC transporter permease
HE616890	HE616890.1110	HE616890.1110	HE616890:1174261-1174497	283.885	-0.738385	-1.66831	0.0462402	0.126505	rpsQ	SFHH103_01084	30S ribosomal protein S17
HE616890	HE616890.1111	HE616890.1111	HE616890:1174676-1175044	796.126	-0.784844	-1.72291	0.0157717	0.0551858	rplN	SFHH103_01085	50S ribosomal protein L14
HE616890	HE616890.1112	HE616890.1112	HE616890:1175059-1175370	199.93	-0.722966	-1.65057	0.0168706	0.058199	rplX	SFHH103_01086	50S ribosomal protein L24
HE616890	HE616890.1113	HE616890.1113	HE616890:1175363-1175920	712.936	-0.863093	-1.81893	0.0115206	0.0426866	rplE	SFHH103_01087	50S ribosomal protein L5
HE616890	HE616890.1114	HE616890.1114	HE616890:1175955-1176260	235.608	-0.701461	-1.62615	0.0332397	0.0983995	rpsN	SFHH103_01088	30S ribosomal protein S14%2C chloroplastic
HE616890	HE616890.1115	HE616890.1115	HE616890:1176273-1176671	366.336	-0.369979	-1.29233	0.250235	0.424035	rpsH	SFHH103_01089	30S ribosomal protein S8
HE616890	HE616890.1116	HE616890.1116	HE616890:1176712-1177245	880.974	-0.539564	-1.45353	0.142878	0.289695	rplF	SFHH103_01090	50S ribosomal protein L6
HE616890	HE616890.1117	HE616890.1117	HE616890:1177258-1177620	219.764	-0.285508	-1.21884	0.38371	0.564275	rplR	SFHH103_01091	50S ribosomal protein L18
HE616890	HE616890.1118	HE616890.1118	HE616890:1177748-1178317	230.903	-0.55698	-1.47119	0.0456463	0.125309	rpsE	SFHH103_01092	30S ribosomal protein S5
HE616890	HE616890.1119	HE616890.1119	HE616890:1178330-1178533	64.8972	-0.0178698	-1.01246	0.964728	0.979441	rpmD	SFHH103_01093	50S ribosomal protein L30
HE616890	HE616890.112	HE616890.112	HE616890:117099-117719	163.422	4.09867	17.1326	2.25977e-27	8.42443e-25	frcK	SFHH103_00108	putative fructose transport system kinase
HE616890	HE616890.1120	HE616890.1120	HE616890:1178547-1179020	215.857	-0.536253	-1.4502	0.0928928	0.20929	rplO	SFHH103_01094	50S ribosomal protein L15
HE616890	HE616890.1121	HE616890.1121	HE616890:1179258-1180598	214.191	-0.323549	-1.25141	0.304903	0.483008	secY	SFHH103_01095	Preprotein translocase subunit secY
HE616890	HE616890.1122	HE616890.1122	HE616890:1180595-1181173	74.1778	0.0297136	1.02081	0.931832	0.964369	adk	SFHH103_01096	adenylate kinase
HE616890	HE616890.1123	HE616890.1123	HE616890:1181406-1181774	557.641	-0.633626	-1.55146	0.0501242	0.132799	rpsM	SFHH103_01097	30S ribosomal protein S13
HE616890	HE616890.1124	HE616890.1124	HE616890:1182001-1182390	455.752	-0.685731	-1.60852	0.05515	0.142054	rpsK	SFHH103_01098	30S ribosomal protein S11
HE616890	HE616890.1125	HE616890.1125	HE616890:1182494-1183504	590.217	-0.359266	-1.28277	0.217043	0.384448	rpoA	SFHH103_01099	DNA-directed RNA polymerase subunit alpha
HE616890	HE616890.1126	HE616890.1126	HE616890:1183549-1183974	212.901	-0.575971	-1.49068	0.050132	0.132799	rplQ	SFHH103_01100	50S ribosomal protein L17
HE616890	HE616890.1127	HE616890.1127	HE616890:1184018-1184680	25.5529	0.184111	1.13612	0.675427	0.806148	-	SFHH103_01101	hypothetical protein
HE616890	HE616890.1128	HE616890.1128	HE616890:1184683-1185621	34.2242	-0.626405	-1.54371	0.155055	0.305305	-	SFHH103_01102	conserved hypothetical protein
HE616890	HE616890.1129	HE616890.1129	HE616890:1185897-1187294	223.953	-1.3685	-2.58201	0.000129197	0.00106559	-	SFHH103_01103	serine protease
HE616890	HE616890.113	HE616890.113	HE616890:117870-118907	68.7652	1.60096	3.03346	2.47706e-05	0.00025416	pyrC	SFHH103_00109	dihydroorotase%2C homodimeric type
HE616890	HE616890.1130	HE616890.1130	HE616890:1187291-1188601	99.8864	-0.824402	-1.7708	0.011159	0.0417401	-	SFHH103_01104	conserved hypothetical protein
HE616890	HE616890.1131	HE616890.1131	HE616890:1188759-1189073	625.103	2.04165	4.11716	9.66333e-05	0.000827524	sugE	SFHH103_01105	chaperone homologue transmembrane protein
HE616890	HE616890.1132	HE616890.1132	HE616890:1189111-1189893	90.5255	-0.846948	-1.79869	0.0318469	0.0956435	-	SFHH103_01106	chaperone protein
HE616890	HE616890.1133	HE616890.1133	HE616890:1189886-1190551	37.2457	-0.709902	-1.63569	0.0894881	0.204002	-	SFHH103_011065	conserved hypothetical protein
HE616890	HE616890.1134	HE616890.1134	HE616890:1190551-1191543	45.256	-0.474055	-1.38901	0.217268	0.38466	rluC	SFHH103_01107	ribosomal large subunit pseudouridine synthase C
HE616890	HE616890.1135	HE616890.1135	HE616890:1191699-1192037	9.69146	-2.58377	-5.99504	0.000338204	0.00241818	-	SFHH103_01108	hypothetical protein
HE616890	HE616890.1136	HE616890.1136	HE616890:1192051-1192884	32.7966	0.210015	1.1567	0.583487	0.735209	-	SFHH103_01109	putative esterase D
HE616890	HE616890.1137	HE616890.1137	HE616890:1192881-1193561	11.8177	-0.025033	-1.0175	0.963072	0.978667	-	SFHH103_01110	hypothetical protein
HE616890	HE616890.1138	HE616890.1138	HE616890:1193528-1194109	1.49139	-1.94136	-3.84068	0.28043		-	SFHH103_01111	hypothetical protein predicted by Glimmer/Critica
HE616890	HE616890.1139	HE616890.1139	HE616890:1193591-1194037	12.3073	-0.260009	-1.19749	0.629984	0.771713	-	SFHH103_01112	conserved hypothetical protein
HE616890	HE616890.114	HE616890.114	HE616890:118932-119630	36.6505	1.93702	3.82913	6.65323e-05	0.000594327	pyrE	SFHH103_00110	orotate phosphoribosyltransferase
HE616890	HE616890.1140	HE616890.1140	HE616890:1194103-1195230	66.9202	-0.769406	-1.70457	0.0626796	0.156034	adhC	SFHH103_01113	glutathione-dependent formaldehyde dehydrogenase
HE616890	HE616890.1141	HE616890.1141	HE616890:1195325-1195720	19.6149	0.22924	1.17222	0.690909	0.816131	-	SFHH103_01114	putative transcription regulator protein
HE616890	HE616890.1142	HE616890.1142	HE616890:1195962-1196894	22.1468	-0.164716	-1.12095	0.707615	0.826783	-	SFHH103_01115	conserved hypothetical protein
HE616890	HE616890.1143	HE616890.1143	HE616890:1196906-1197631	19.0536	-0.502625	-1.41679	0.293677	0.471503	lipB	SFHH103_01116	lipoate biosynthesis protein B
HE616890	HE616890.1145	HE616890.1145	HE616890:1198446-1200395	4538.4	-0.235284	-1.17714	0.495585	0.661727	-	SFHH103_01117	putative serine protein kinase
HE616890	HE616890.1146	HE616890.1146	HE616890:1200421-1201737	466.665	0.756395	1.68926	0.022444	0.0727064	-	SFHH103_01118	conserved hypothetical protein
HE616890	HE616890.1147	HE616890.1147	HE616890:1201750-1203300	613.256	0.97283	1.96269	0.00275241	0.0133607	-	SFHH103_01119	conserved hypothetical protein
HE616890	HE616890.1148	HE616890.1148	HE616890:1203459-1203827	90.4154	1.71832	3.29053	1.50724e-07	2.96778e-06	-	SFHH103_01120	hypothetical protein
HE616890	HE616890.1149	HE616890.1149	HE616890:1203891-1204148	31.318	-0.0346962	-1.02434	0.938339	0.966422	-	SFHH103_01121	hypothetical protein
HE616890	HE616890.115	HE616890.115	HE616890:119688-120614	56.2139	2.45354	5.4776	5.71287e-08	1.20552e-06	frk	SFHH103_00111	probable fructokinase protein
HE616890	HE616890.1150	HE616890.1150	HE616890:1204278-1204769	12.9415	-0.982362	-1.9757	0.110887	0.240247	def	SFHH103_01122	polypeptide deformylase
HE616890	HE616890.1151	HE616890.1151	HE616890:1204980-1206401	208.492	-1.42698	-2.68883	1.18124e-05	0.000133985	-	SFHH103_01123	putative transporter transmembrane protein
HE616890	HE616890.1152	HE616890.1152	HE616890:1206460-1206855	317.514	0.413112	1.33156	0.363347	0.545166	-	SFHH103_01124	putative transcription regulator protein
HE616890	HE616890.1153	HE616890.1153	HE616890:1206921-1207394	5.79977	-0.715084	-1.64158	0.371662	0.553042	-	SFHH103_01125	hypothetical protein
HE616890	HE616890.1154	HE616890.1154	HE616890:1207398-1208453	20.7004	-0.160875	-1.11797	0.719986	0.834092	-	SFHH103_01126	hypothetical protein
HE616890	HE616890.1155	HE616890.1155	HE616890:1208561-1209250	15.0986	-0.772049	-1.70769	0.150933	0.299402	-	SFHH103_01127	hypothetical protein
HE616890	HE616890.1156	HE616890.1156	HE616890:1209622-1210482	53.2436	-0.0230318	-1.01609	0.948471	0.970158	-	SFHH103_01128	conserved hypothetical protein
HE616890	HE616890.1157	HE616890.1157	HE616890:1210756-1212156	108.38	-0.110912	-1.07991	0.748615	0.851557	sdaA	SFHH103_01129	L-serine dehydratase
HE616890	HE616890.1158	HE616890.1158	HE616890:1212233-1212670	36.2275	0.0652671	1.04628	0.857493	0.921072	-	SFHH103_01130	hypothetical protein
HE616890	HE616890.1159	HE616890.1159	HE616890:1212702-1212971	76.6251	-2.13514	-4.3928	6.87449e-09	1.87523e-07	-	SFHH103_01131	hypothetical protein
HE616890	HE616890.116	HE616890.116	HE616890:121006-122631	215.118	-0.262039	-1.19917	0.399926	0.578924	pgi	SFHH103_00112	glucose-6-phosphate isomerase
HE616890	HE616890.1160	HE616890.1160	HE616890:1213043-1214560	284.793	-2.66673	-6.34986	1.80938e-17	1.98394e-15	dacA	SFHH103_01132	penicillin-binding protein
HE616890	HE616890.1161	HE616890.1161	HE616890:1214740-1215468	1.93763	-4.33349	-20.1609	0.0106979		-	SFHH103_01133	hypothetical protein predicted by Glimmer/Critica
HE616890	HE616890.1162	HE616890.1162	HE616890:1215732-1216340	20.8024	-3.29362	-9.80567	2.87575e-08	6.66635e-07	-	SFHH103_01134	hypothetical protein
HE616890	HE616890.1163	HE616890.1163	HE616890:1216863-1217759	50.8453	-2.89571	-7.44208	2.27201e-13	1.41167e-11	-	SFHH103_01135	hypothetical protein
HE616890	HE616890.1164	HE616890.1164	HE616890:1217972-1218232	0.740985	-1.78183	-3.43861	0.525856		-	SFHH103_01136	hypothetical protein predicted by Glimmer/Critica
HE616890	HE616890.1165	HE616890.1165	HE616890:1218533-1219258	40.4058	-0.726219	-1.6543	0.0563184	0.144531	-	SFHH103_01137	putative membrane protein
HE616890	HE616890.1166	HE616890.1166	HE616890:1219376-1221118	96.4256	0.269139	1.20509	0.529251	0.689555	-	SFHH103_01138	putative adenylate cyclase
HE616890	HE616890.1167	HE616890.1167	HE616890:1221631-1222059	1438.93	0.617016	1.5337	0.0423379	0.118436	-	SFHH103_01139	hypothetical protein
HE616890	HE616890.1168	HE616890.1168	HE616890:1222277-1223239	913.903	-1.4051	-2.64836	0.000498358	0.00330976	-	SFHH103_01140	hypothetical protein
HE616890	HE616890.1169	HE616890.1169	HE616890:1223546-1223998	137.64	-0.815421	-1.75981	0.0112511	0.0420281	hisI	SFHH103_01141	phosphoribosyl-AMP cyclohydrolase
HE616890	HE616890.117	HE616890.117	HE616890:122804-124504	191.981	-0.0039202	-1.00272	0.991881	0.996187	fadD	SFHH103_00113	acyl-CoA synthetase
HE616890	HE616890.1170	HE616890.1170	HE616890:1224111-1224728	1518.11	-0.846546	-1.79819	0.0268886	0.0840464	folE	SFHH103_01142	GTP cyclohydrolase I
HE616890	HE616890.1171	HE616890.1171	HE616890:1225068-1225514	304.994	0.055496	1.03922	0.871025	0.929259	-	SFHH103_01143	conserved hypothetical protein
HE616890	HE616890.1172	HE616890.1172	HE616890:1225518-1225895	21.4316	-0.187741	-1.13898	0.685701	0.812037	-	SFHH103_01144	hypothetical protein
HE616890	HE616890.1173	HE616890.1173	HE616890:1225901-1226320	21.7337	-0.595255	-1.51074	0.181849	0.340099	-	SFHH103_01145	conserved hypothetical protein
HE616890	HE616890.1174	HE616890.1174	HE616890:1226334-1226873	21.8199	0.268899	1.20489	0.530801	0.690449	-	SFHH103_01146	hypothetical protein
HE616890	HE616890.1175	HE616890.1175	HE616890:1226993-1228978	311.352	-0.613929	-1.53042	0.0914601	0.207147	thrS	SFHH103_01147	threonyl-tRNA synthetase
HE616890	HE616890.1176	HE616890.1176	HE616890:1229217-1231346	22.6129	-0.376134	-1.29786	0.404706	0.582376	-	SFHH103_01148	putative transmembrane GGDEF sensory box protein
HE616890	HE616890.1177	HE616890.1177	HE616890:1231468-1232469	1237.11	-1.65669	-3.15292	4.48319e-07	7.71384e-06	-	SFHH103_01149	hypothetical protein
HE616890	HE616890.1178	HE616890.1178	HE616890:1232567-1233151	40.9277	-0.194049	-1.14397	0.614321	0.757337	-	SFHH103_01150	Putative NAD(P)H nitroreductase
HE616890	HE616890.1179	HE616890.1179	HE616890:1233151-1233753	13.7825	0.621808	1.5388	0.233541	0.405325	-	SFHH103_01151	conserved hypothetical protein
HE616890	HE616890.118	HE616890.118	HE616890:124910-126085	59.3867	0.160288	1.11751	0.648054	0.785929	-	SFHH103_00114	putative transmembrane protein
HE616890	HE616890.1180	HE616890.1180	HE616890:1233768-1234481	17.2171	-1.29892	-2.46044	0.00833366	0.0334303	-	SFHH103_01152	hypothetical protein
HE616890	HE616890.1181	HE616890.1181	HE616890:1234554-1235675	9.48736	-3.44255	-10.872	2.05711e-05	0.000217867	-	SFHH103_01153	conserved hypothetical protein
HE616890	HE616890.1182	HE616890.1182	HE616890:1235684-1236115	240.226	-4.15787	-17.8502	9.89139e-26	2.76563e-23	-	SFHH103_01154	hypothetical protein
HE616890	HE616890.1183	HE616890.1183	HE616890:1236338-1236808	953.107	-1.43804	-2.70952	0.0115092	0.0426787	-	SFHH103_01155	putative acetyltransferase protein
HE616890	HE616890.1184	HE616890.1184	HE616890:1236899-1239031	182.774	-0.859259	-1.81411	0.0173629	0.0592139	parE	SFHH103_01156	DNA gyrase subunit B
HE616890	HE616890.1185	HE616890.1185	HE616890:1239210-1240094	17.3451	-0.0148019	-1.01031	0.974255	0.985178	-	SFHH103_01157	hypothetical protein
HE616890	HE616890.1186	HE616890.1186	HE616890:1240129-1241445	19.4482	0.11114	1.08008	0.805104	0.886074	-	SFHH103_01158	conserved hypothetical protein
HE616890	HE616890.1187	HE616890.1187	HE616890:1241452-1242042	7.61749	0.873233	1.83176	0.204206	0.368182	-	SFHH103_01159	conserved hypothetical protein
HE616890	HE616890.1188	HE616890.1188	HE616890:1242039-1242665	8.42165	-0.4361	-1.35294	0.499417	0.665414	yodB	SFHH103_01160	Cytochrome b561 homolog 1
HE616890	HE616890.1189	HE616890.1189	HE616890:1242908-1243678	66.5376	-0.0168645	-1.01176	0.957007	0.97532	tpiA	SFHH103_01161	triosephosphate isomerase
HE616890	HE616890.119	HE616890.119	HE616890:126191-128875	27.9255	0.125211	1.09067	0.774321	0.871364	kdpD	SFHH103_00115	two-component sensor histidine kinase KdpD
HE616890	HE616890.1190	HE616890.1190	HE616890:1243813-1244289	86.975	-0.341583	-1.26715	0.342822	0.523645	secG	SFHH103_01162	Protein-export membrane protein secG
HE616890	HE616890.1191	HE616890.1191	HE616890:1244438-1246066	175.212	-0.667415	-1.58823	0.0279763	0.0864811	pyrG	SFHH103_01163	CTP synthase
HE616890	HE616890.1192	HE616890.1192	HE616890:1246245-1247132	12.9404	-0.476154	-1.39103	0.384595	0.565069	-	SFHH103_01164	hypothetical protein
HE616890	HE616890.1193	HE616890.1193	HE616890:1247135-1247974	31.073	0.00231009	1.0016	0.995292	0.997969	kdsA	SFHH103_01165	2-dehydro-3-deoxyphosphooctonate aldolase (KDO 8-P synthase)
HE616890	HE616890.1194	HE616890.1194	HE616890:1248105-1249379	221.559	-0.927456	-1.90192	0.00359918	0.0166335	eno	SFHH103_01166	enolase
HE616890	HE616890.1195	HE616890.1195	HE616890:1249522-1249842	199.981	0.0984449	1.07062	0.778973	0.873428	-	SFHH103_01167	Uncharacterized protein RP423
HE616890	HE616890.1196	HE616890.1196	HE616890:1249980-1251026	509.952	-2.41776	-5.34342	1.23254e-08	3.11873e-07	pdhA	SFHH103_01168	pyruvate dehydrogenase E1 component%2C alpha subunit
HE616890	HE616890.1197	HE616890.1197	HE616890:1251044-1252411	235.939	-2.56676	-5.92478	9.53703e-10	3.04749e-08	pdhB	SFHH103_01169	pyruvate dehydrogenase E1 component%2C beta subunit
HE616890	HE616890.1198	HE616890.1198	HE616890:1252426-1253754	195.34	-2.31551	-4.97782	3.41594e-06	4.53728e-05	-	SFHH103_01170	dihydrolipoyllysine-residue acetyltransferase component of pyruvatedehydrogenase complex
HE616890	HE616890.1199	HE616890.1199	HE616890:1253812-1254453	26.615	-2.35553	-5.11784	3.95676e-05	0.000378226	-	SFHH103_01171	arylesterase
HE616890	HE616890.12	HE616890.12	HE616890:8771-9850	144.804	0.17956	1.13254	0.596565	0.745806	hrcA	SFHH103_00009	Heat-inducible transcription repressor hrcA
HE616890	HE616890.120	HE616890.120	HE616890:128961-129626	3.62332	-1.33588	-2.52429	0.215181		-	SFHH103_00116	putative CDP-alcohol phosphatidyltransferase
HE616890	HE616890.1200	HE616890.1200	HE616890:1254456-1255037	23.1845	-1.65357	-3.14612	0.003804	0.0174075	-	SFHH103_01172	putative acetyltransferase%2C GNAT family
HE616890	HE616890.1201	HE616890.1201	HE616890:1255056-1256501	85.413	-2.07003	-4.19896	5.15774e-06	6.54015e-05	lpdA1	SFHH103_01173	dihydrolipoamide dehydrogenase
HE616890	HE616890.1202	HE616890.1202	HE616890:1256577-1256828	179.337	0.160628	1.11777	0.590501	0.741328	-	SFHH103_01174	putative transmembrane protein
HE616890	HE616890.1203	HE616890.1203	HE616890:1256961-1257932	402.074	-0.597795	-1.5134	0.0392379	0.111437	lipA	SFHH103_01175	lipoic acid synthetase
HE616890	HE616890.1204	HE616890.1204	HE616890:1258018-1258623	59.0897	0.249928	1.18915	0.46873	0.639147	-	SFHH103_01176	putative DNA topology modulation FlaR protein
HE616890	HE616890.1205	HE616890.1205	HE616890:1258873-1260072	123.042	-0.307799	-1.23782	0.465411	0.637106	-	SFHH103_01177	putative formate dehydrogenase
HE616890	HE616890.1206	HE616890.1206	HE616890:1260165-1260614	42.6289	-0.768151	-1.70309	0.0467179	0.1275	-	SFHH103_01178	putative oligoketide cyclase/lipid transport protein
HE616890	HE616890.1207	HE616890.1207	HE616890:1260602-1261099	3.0333	-0.514754	-1.42875	0.663953		cinA	SFHH103_01179	Putative competence-damage inducible protein
HE616890	HE616890.1208	HE616890.1208	HE616890:1261099-1262334	19.4374	-1.18636	-2.27578	0.0202217	0.0669507	ispDF	SFHH103_01180	bifunctional 2-C-methyl-D-erythritol 4-phosphate cytidylyltransferase/2-C-methyl-D-erythritol 2%2C4-cyclodiphosphate synthase protein
HE616890	HE616890.1209	HE616890.1209	HE616890:1262543-1263571	179.517	-0.39643	-1.31625	0.203767	0.367688	nifR	SFHH103_01181	tRNA-dihydrouridine synthase
HE616890	HE616890.121	HE616890.121	HE616890:129623-130234	1.95213	-1.44789	-2.72808	0.390003		-	SFHH103_00117	putative acyltransferase protein
HE616890	HE616890.1210	HE616890.1210	HE616890:1263568-1264722	121.124	0.648035	1.56703	0.0249302	0.0791202	ntrB	SFHH103_01182	nitrogen regulation protein NtrB
HE616890	HE616890.1211	HE616890.1211	HE616890:1264719-1266173	285.355	0.629995	1.54756	0.0346498	0.101552	ntrC	SFHH103_01183	Response regulator for gln
HE616890	HE616890.1212	HE616890.1212	HE616890:1266381-1268654	150.687	-0.55652	-1.47072	0.0547123	0.141358	-	SFHH103_01184	two component sensor kinase
HE616890	HE616890.1213	HE616890.1213	HE616890:1268644-1270008	84.5548	-0.729893	-1.65852	0.0276616	0.0857449	ntrX	SFHH103_01185	nitrogen assimilation regulatory protein%2C NtrX
HE616890	HE616890.1214	HE616890.1214	HE616890:1270023-1270886	26.4421	-0.907237	-1.87545	0.0571344	0.146155	-	SFHH103_01186	D-amino acid aminotransferase
HE616890	HE616890.1215	HE616890.1215	HE616890:1270994-1271236	122.788	0.0558128	1.03944	0.867182	0.926496	hfq	SFHH103_01187	RNA-binding protein Hfq
HE616890	HE616890.1216	HE616890.1216	HE616890:1271318-1272640	70.9213	-0.641696	-1.56016	0.0832462	0.192839	-	SFHH103_01188	putative GTP-binding protein
HE616890	HE616890.1217	HE616890.1217	HE616890:1272665-1273498	45.9688	-0.490752	-1.40518	0.186877	0.346491	mazG	SFHH103_01189	nucleoside triphosphate pyrophosphohydrolase
HE616890	HE616890.1218	HE616890.1218	HE616890:1273504-1274091	53.2731	-0.2495	-1.1888	0.476475	0.645614	-	SFHH103_01190	putative guanine/cytosine deaminase
HE616890	HE616890.1219	HE616890.1219	HE616890:1274320-1275780	702.756	-1.88062	-3.68232			cysG	SFHH103_01191	siroheme synthase
HE616890	HE616890.122	HE616890.122	HE616890:130242-131183	5.9484	-1.18423	-2.27241	0.136337	0.279267	cdsA2	SFHH103_00118	probable phosphatidate cytidylyltransferase
HE616890	HE616890.1220	HE616890.1220	HE616890:1275791-1276108	68.5833	-1.93008	-3.81076	0.243036	0.415684	-	SFHH103_01192	hypothetical protein
HE616890	HE616890.1221	HE616890.1221	HE616890:1276123-1277793	449.154	-1.85324	-3.6131			-	SFHH103_01193	sulfite reductase [NADPH] hemoprotein beta-component
HE616890	HE616890.1222	HE616890.1222	HE616890:1277820-1278317	133.487	-0.39284	-1.31298	0.283081	0.460975	-	SFHH103_01194	putative oxidoreductase
HE616890	HE616890.1223	HE616890.1223	HE616890:1278465-1279277	1605.16	-0.077946	-1.05551	0.825329	0.900183	fpr	SFHH103_01195	ferredoxin--NADP reductase
HE616890	HE616890.1224	HE616890.1224	HE616890:1279469-1280086	26.0743	0.732753	1.66181	0.0683697	0.16713	-	SFHH103_01196	GntR family transcriptional regulator
HE616890	HE616890.1225	HE616890.1225	HE616890:1280178-1281071	39.4222	-1.14321	-2.20872	0.0033533	0.0157049	-	SFHH103_01197	dihydrodipicolinate synthase
HE616890	HE616890.1226	HE616890.1226	HE616890:1281209-1281988	207.279	1.29368	2.45153	0.000200511	0.00155299	aapP	SFHH103_01198	putative ATP-binding component of a transport systemn
HE616890	HE616890.1227	HE616890.1227	HE616890:1282002-1283156	97.5943	1.51855	2.86502	1.40868e-05	0.000157232	aapM	SFHH103_01199	general L-amino acid transport system permease protein
HE616890	HE616890.1228	HE616890.1228	HE616890:1283161-1284354	139.266	1.38743	2.61613	6.43831e-05	0.000576972	aapQ	SFHH103_01200	putative amino-acid ABC transporter membrane protein
HE616890	HE616890.1229	HE616890.1229	HE616890:1284455-1285480	1765.16	0.086121	1.06151	0.844775	0.91373	-	SFHH103_01201	hypothetical protein
HE616890	HE616890.123	HE616890.123	HE616890:131245-131625	684.537	-1.4214	-2.67846	0.00286275	0.0138014	-	SFHH103_00119	putative transcriptional regulator protein
HE616890	HE616890.1230	HE616890.1230	HE616890:1285821-1287008	72.2286	-0.82358	-1.76979	0.0115266	0.0426866	metC	SFHH103_01202	cystathionine beta-lyase
HE616890	HE616890.1231	HE616890.1231	HE616890:1287059-1288240	59.1372	-0.561972	-1.47629	0.131084	0.27159	-	SFHH103_01203	salicylate hydroxylase
HE616890	HE616890.1232	HE616890.1232	HE616890:1288269-1288640	87.5266	0.732746	1.6618	0.0577718	0.147449	-	SFHH103_01204	hypothetical protein
HE616890	HE616890.1233	HE616890.1233	HE616890:1288690-1289475	58.2735	-0.309029	-1.23887	0.447738	0.622205	-	SFHH103_01205	hydrolase family protein
HE616890	HE616890.1234	HE616890.1234	HE616890:1289588-1290415	816.887	-0.516266	-1.43025	0.089898	0.204686	cysE	SFHH103_01206	serine acetyltransferase
HE616890	HE616890.1235	HE616890.1235	HE616890:1290529-1290774	78.5247	0.337521	1.26358	0.391365	0.57153	-	SFHH103_01207	hypothetical protein
HE616890	HE616890.1236	HE616890.1236	HE616890:1291006-1291359	16399.9	1.68456	3.21443	6.98793e-06	8.47647e-05	-	SFHH103_01208	hypothetical protein
HE616890	HE616890.1237	HE616890.1237	HE616890:1291683-1292036	410.9	0.0525971	1.03713	0.894834	0.942889	clpS	SFHH103_01209	ATP-dependent Clp protease adaptor protein ClpS
HE616890	HE616890.1238	HE616890.1238	HE616890:1292046-1294538	2356.99	-0.112821	-1.08134	0.702183	0.822447	clpA	SFHH103_01210	ATP-dependent specificity subunit of ClpA-ClpP serine protease
HE616890	HE616890.1239	HE616890.1239	HE616890:1294625-1295362	32.0158	-0.415569	-1.33382	0.31662	0.496367	-	SFHH103_01211	hypothetical protein
HE616890	HE616890.124	HE616890.124	HE616890:131639-131893	394.141	-1.63926	-3.11507	0.00179578	0.00942911	-	SFHH103_00120	hypothetical protein
HE616890	HE616890.1240	HE616890.1240	HE616890:1295359-1295703	6.46343	-0.341158	-1.26677	0.643247	0.782816	-	SFHH103_01212	hypothetical protein
HE616890	HE616890.1241	HE616890.1241	HE616890:1295713-1296132	21.1302	0.346861	1.27179	0.435787	0.61183	-	SFHH103_01213	HIT family protein
HE616890	HE616890.1242	HE616890.1242	HE616890:1296177-1297364	23.0565	-0.499075	-1.41331	0.247452	0.420721	-	SFHH103_01214	hypothetical protein
HE616890	HE616890.1243	HE616890.1243	HE616890:1297369-1298094	32.159	-0.507375	-1.42146	0.175932	0.332033	-	SFHH103_01215	glycerophosphoryl diester phosphodiesterase
HE616890	HE616890.1244	HE616890.1244	HE616890:1298107-1298574	33.0966	0.0774776	1.05517	0.843768	0.913524	-	SFHH103_01216	hypothetical protein
HE616890	HE616890.1245	HE616890.1245	HE616890:1298709-1299530	252.138	0.199129	1.14801	0.536646	0.695636	-	SFHH103_01217	hypothetical protein
HE616890	HE616890.1246	HE616890.1246	HE616890:1299760-1300527	1523.93	-0.208366	-1.15538	0.569783	0.724698	rpsB	SFHH103_01218	30S ribosomal protein S2
HE616890	HE616890.1247	HE616890.1247	HE616890:1300773-1301696	498.583	-1.26751	-2.40745	5.07083e-05	0.000470988	tsf	SFHH103_01219	elongation factor Ts
HE616890	HE616890.1248	HE616890.1248	HE616890:1301889-1302611	56.5729	0.121827	1.08811	0.724703	0.836438	pyrH	SFHH103_01220	uridylate kinase
HE616890	HE616890.1249	HE616890.1249	HE616890:1302664-1303221	112.943	-0.553062	-1.4672	0.115326	0.246994	frr	SFHH103_01221	ribosome recycling factor
HE616890	HE616890.125	HE616890.125	HE616890:132331-133623	37.7655	-0.446396	-1.36263	0.295842	0.473754	-	SFHH103_00121	DNA integration/recombination/invertion protein
HE616890	HE616890.1250	HE616890.1250	HE616890:1303257-1304000	176.359	-1.11494	-2.16586	0.000425439	0.00291197	lpxD	SFHH103_01222	UDP pyrophosphate synthase
HE616890	HE616890.1251	HE616890.1251	HE616890:1304000-1304833	57.9881	-0.734439	-1.66375	0.0538262	0.139801	-	SFHH103_01223	phosphatidate cytidylyltransferase
HE616890	HE616890.1252	HE616890.1252	HE616890:1304970-1306094	386.553	-0.0121066	-1.00843	0.96941	0.98241	-	SFHH103_01224	zinc metallopeptidase
HE616890	HE616890.1253	HE616890.1253	HE616890:1306347-1308680	1827.54	-1.5497	-2.92756	4.89537e-08	1.05695e-06	-	SFHH103_01225	group 1 outer membrane protein precursor
HE616890	HE616890.1254	HE616890.1254	HE616890:1308724-1309788	179.601	-0.70114	-1.62579	0.0242406	0.0773705	lpxD	SFHH103_01226	UDP-3-O-[3-hydroxymyristoyl] glucosamine N-acyltransferase
HE616890	HE616890.1255	HE616890.1255	HE616890:1309781-1310245	60.9902	-0.830216	-1.77795	0.0214635	0.0703126	fabZ	SFHH103_01227	3R-hydroxymyristoyl-[acyl-carrier-protein] dehydratase
HE616890	HE616890.1256	HE616890.1256	HE616890:1310248-1311060	115.139	-0.987348	-1.98254	0.0106874	0.0403812	lpxA	SFHH103_01228	acyl-[acyl-carrier-protein]--UDP-N-acetylglucosamine O-acyltransferase
HE616890	HE616890.1257	HE616890.1257	HE616890:1311066-1311947	29.8107	-1.00041	-2.00057	0.0129942	0.0469705	-	SFHH103_01229	conserved hypothetical protein
HE616890	HE616890.1258	HE616890.1258	HE616890:1311944-1313128	16.6389	-0.878402	-1.83834	0.068704	0.167623	lpxB	SFHH103_01230	lipid-A-disaccharide synthase
HE616890	HE616890.1259	HE616890.1259	HE616890:1313160-1314449	2144.8	0.00995199	1.00692	0.972242	0.984261	gltA	SFHH103_01231	type II citrate synthase
HE616890	HE616890.126	HE616890.126	HE616890:134329-134541	27.4491	0.528152	1.44208	0.225871	0.395823	-	SFHH103_00122	hypothetical protein predicted by Glimmer/Critica
HE616890	HE616890.1260	HE616890.1260	HE616890:1314794-1317211	27.1165	-0.4011	-1.32051	0.319104	0.498584	-	SFHH103_01232	DNA uptake protein
HE616890	HE616890.1261	HE616890.1261	HE616890:1317422-1318372	138.3	-1.35284	-2.55415	0.000709816	0.00442507	-	SFHH103_01233	biopolymer transport ExbB protein
HE616890	HE616890.1262	HE616890.1262	HE616890:1318378-1318803	48.0973	-0.893719	-1.85796	0.0611834	0.153356	exbD	SFHH103_01234	Biopolymer transport protein exbD
HE616890	HE616890.1263	HE616890.1263	HE616890:1319022-1319681	111.265	-0.202062	-1.15034	0.534011	0.69322	-	SFHH103_01235	protein-L-isoaspartate O-methyltransferase
HE616890	HE616890.1264	HE616890.1264	HE616890:1319963-1321327	924.969	-0.693509	-1.61721	0.0468567	0.127754	tolC	SFHH103_01236	putative TolC outer membrane protein
HE616890	HE616890.1265	HE616890.1265	HE616890:1321594-1322394	93.9529	-1.18503	-2.27368	0.00236044	0.0118595	-	SFHH103_01237	conserved hypothetical protein
HE616890	HE616890.1266	HE616890.1266	HE616890:1322617-1325460	391.308	-0.300649	-1.2317	0.341234	0.521931	valS	SFHH103_01238	valyl-tRNA synthetase
HE616890	HE616890.1267	HE616890.1267	HE616890:1325904-1327163	140.421	0.174352	1.12846	0.576381	0.729082	-	SFHH103_01239	putative outer membrane transport protein
HE616890	HE616890.1268	HE616890.1268	HE616890:1327610-1328413	3402.15	-2.2449	-4.74003	7.69136e-11	3.05036e-09	exoR	SFHH103_01240	Exopolysaccharide production negative regulator
HE616890	HE616890.1269	HE616890.1269	HE616890:1328498-1329289	73.9201	-0.0840624	-1.06	0.791768	0.879708	xthA2	SFHH103_01241	exodeoxyribonuclease III protein
HE616890	HE616890.127	HE616890.127	HE616890:134658-134975	30.327	0.00402864	1.0028	0.99209	0.996187	-	SFHH103_00123	conserved hypothetical protein
HE616890	HE616890.1270	HE616890.1270	HE616890:1329592-1331055	24.1239	-1.06764	-2.096	0.0188742	0.0634664	-	SFHH103_01242	cardiolipin synthase
HE616890	HE616890.1271	HE616890.1271	HE616890:1331082-1331414	281.243	0.790862	1.73011	0.0684194	0.167148	hesB	SFHH103_01243	protein HesB%2C vegetative
HE616890	HE616890.1272	HE616890.1272	HE616890:1331608-1332825	90.0046	-0.0761756	-1.05422	0.799092	0.882759	dgt	SFHH103_01244	dGTPase
HE616890	HE616890.1273	HE616890.1273	HE616890:1332926-1334686	205.324	-0.504704	-1.41883	0.0935547	0.210357	argS	SFHH103_01245	arginyl-tRNA synthetase
HE616890	HE616890.1274	HE616890.1274	HE616890:1334747-1337656	2305.02	-1.65338	-3.14569	4.6603e-07	7.99399e-06	-	SFHH103_01246	hypothetical protein
HE616890	HE616890.1275	HE616890.1275	HE616890:1337800-1338816	132.064	-0.192817	-1.14299	0.622345	0.763694	nagZ	SFHH103_01247	glycoside hydrolase family protein
HE616890	HE616890.1276	HE616890.1276	HE616890:1338971-1339834	124.89	-0.511884	-1.42591	0.150585	0.299129	-	SFHH103_01248	Segregation and condensation protein A
HE616890	HE616890.1277	HE616890.1277	HE616890:1339827-1340552	57.6592	-0.0889516	-1.0636	0.833347	0.90663	-	SFHH103_01249	Segregation and condensation protein B
HE616890	HE616890.1278	HE616890.1278	HE616890:1340625-1341734	55.1851	0.0883025	1.06312	0.80764	0.887816	-	SFHH103_01250	ABC transporter related
HE616890	HE616890.1279	HE616890.1279	HE616890:1341827-1342033	2003.19	-0.423891	-1.34154	0.209531	0.374815	tatA	SFHH103_01251	Sec-independent protein translocase protein tatA/E homolog
HE616890	HE616890.128	HE616890.128	HE616890:135703-136647	15.1595	0.0350354	1.02458	0.94551	0.968723	-	SFHH103_00124	Putative DNA primase
HE616890	HE616890.1280	HE616890.1280	HE616890:1342111-1342824	731.259	-0.777722	-1.71442	0.0125562	0.0457721	tatB	SFHH103_01252	putative sec-independent protein secretion pathway component TatB
HE616890	HE616890.1281	HE616890.1281	HE616890:1342821-1343663	280.978	0.121422	1.08781	0.744452	0.84923	tatC	SFHH103_01253	predicted sec-independent protein translocase component TatC
HE616890	HE616890.1282	HE616890.1282	HE616890:1343703-1344986	128.632	-0.152839	-1.11176	0.613154	0.756566	serS	SFHH103_01254	seryl-tRNA synthetase
HE616890	HE616890.1283	HE616890.1283	HE616890:1345012-1345782	38.8384	0.22105	1.16558	0.58011	0.73244	surE	SFHH103_01255	stationary phase survival protein SurE
HE616890	HE616890.1284	HE616890.1284	HE616890:1345779-1346432	12.1878	0.654503	1.57407	0.234305	0.4064	pcm	SFHH103_01256	L-isoaspartyl protein carboxyl methyltransferase
HE616890	HE616890.1285	HE616890.1285	HE616890:1346592-1347242	2.79781	-0.0545413	-1.03853	0.961859		bioS	SFHH103_01257	Biotin transport regulator
HE616890	HE616890.1286	HE616890.1286	HE616890:1347407-1348948	488.561	-2.77376	-6.83889	1.39535e-17	1.56056e-15	-	SFHH103_01258	lipoprotein
HE616890	HE616890.1287	HE616890.1287	HE616890:1348981-1349856	39.7223	-0.338696	-1.26461	0.37742	0.558164	-	SFHH103_01259	ATP-dependent protease subunit
HE616890	HE616890.1288	HE616890.1288	HE616890:1350155-1350487	21.1434	0.255913	1.19409	0.568399	0.724029	yajC	SFHH103_01260	preprotein translocase
HE616890	HE616890.1289	HE616890.1289	HE616890:1350532-1353102	30.6373	0.288786	1.22161	0.505568	0.669778	secD2	SFHH103_01261	Protein-export membrane protein secD
HE616890	HE616890.129	HE616890.129	HE616890:136644-137717	8.57662	-0.326042	-1.25357	0.609283	0.753619	-	SFHH103_00125	hypothetical protein predicted by Glimmer/Critica
HE616890	HE616890.1290	HE616890.1290	HE616890:1353102-1353488	1.89845	0.0793864	1.05657	0.956304		-	SFHH103_01262	conserved hypothetical protein
HE616890	HE616890.1291	HE616890.1291	HE616890:1353512-1354351	4.11468	-0.42193	-1.33972	0.651833		-	SFHH103_01263	putative phytoene synthase protein
HE616890	HE616890.1292	HE616890.1292	HE616890:1354437-1354901	1.84032	-0.607166	-1.52326	0.674343		-	SFHH103_01264	conserved hypothetical protein
HE616890	HE616890.1293	HE616890.1293	HE616890:1354986-1355912	32.0402	-0.978615	-1.97057	0.0279765	0.0864811	-	SFHH103_01265	putative LysR family transcriptional regulator
HE616890	HE616890.1294	HE616890.1294	HE616890:1355952-1356905	11.8946	0.912195	1.88191	0.129934	0.269907	-	SFHH103_01266	transporter%2C drug/metabolite exporter family
HE616890	HE616890.1295	HE616890.1295	HE616890:1356907-1358328	431.517	-2.30867	-4.95427	1.43047e-08	3.53946e-07	-	SFHH103_01267	tRNA (uracil-5-)-methyltransferase Gid
HE616890	HE616890.1296	HE616890.1296	HE616890:1358415-1358558	4727.83	-2.97392	-7.85671	0.00237659	0.0119085	-	SFHH103_01268	conserved hypothetical protein
HE616890	HE616890.1297	HE616890.1297	HE616890:1358962-1359105	63910.4	-0.562968	-1.47731	0.242287	0.415099	-	SFHH103_01269	hypothetical protein
HE616890	HE616890.1298	HE616890.1298	HE616890:1359706-1359849	3.84001	0.463797	1.37917	0.636367		-	SFHH103_01270	hypothetical protein predicted by Glimmer/Critica
HE616890	HE616890.1299	HE616890.1299	HE616890:1360111-1361322	3.57612	-0.135863	-1.09875	0.888491		-	SFHH103_01271	conserved hypothetical protein
HE616890	HE616890.13	HE616890.13	HE616890:10120-10746	84.7883	-0.142096	-1.10351	0.691583	0.816237	grpE	SFHH103_00010	Protein grpE AltName: Full%3DHSP-70 cofactor
HE616890	HE616890.130	HE616890.130	HE616890:137714-138352	20.2606	0.197139	1.14642	0.645785	0.784538	rnhA	SFHH103_00126	putative ribonuclease HI
HE616890	HE616890.1300	HE616890.1300	HE616890:1361319-1364471	10.3496	-0.632344	-1.55008	0.356563	0.537584	-	SFHH103_01272	putative ACR/RND family transmembrane transporter
HE616890	HE616890.1301	HE616890.1301	HE616890:1364477-1365544	5.3821	-0.474382	-1.38932	0.56858	0.724094	-	SFHH103_01273	probable efflux cation transporter protein
HE616890	HE616890.1302	HE616890.1302	HE616890:1365731-1366417	39.3267	0.0611893	1.04333	0.870096	0.928722	-	SFHH103_012735	two-component response regulator protein
HE616890	HE616890.1303	HE616890.1303	HE616890:1366420-1367709	20.5517	-0.401999	-1.32134	0.404185	0.582237	cpxA	SFHH103_01274	sensor protein CpxA
HE616890	HE616890.1304	HE616890.1304	HE616890:1367841-1368686	1.6853	-3.14576	-8.85051	0.0721827		-	SFHH103_01275	conserved hypothetical protein
HE616890	HE616890.1305	HE616890.1305	HE616890:1368776-1369135	2.25178	-2.71441	-6.56324	0.0837192		-	SFHH103_01276	conserved hypothetical protein
HE616890	HE616890.1306	HE616890.1306	HE616890:1369242-1369520	1.6484	-0.485591	-1.40016	0.765781		-	SFHH103_01277	hypothetical protein predicted by Glimmer/Critica
HE616890	HE616890.1307	HE616890.1307	HE616890:1369696-1371240	3.10939	-3.2653	-9.6151	0.0241676		-	SFHH103_01278	putative NodT%2C RND efflux system%2C outer membrane lipoprotein
HE616890	HE616890.1308	HE616890.1308	HE616890:1371833-1372720	15.5519	0.64263	1.56117	0.194049	0.354963	-	SFHH103_01279	Iputative sugar phosphate isomerase/epimerase
HE616890	HE616890.1309	HE616890.1309	HE616890:1372882-1373895	26.3197	0.621877	1.53888	0.143674	0.290569	-	SFHH103_01280	putative oxidoreductase
HE616890	HE616890.131	HE616890.131	HE616890:138408-138926	52.8045	-0.235781	-1.17754	0.505808	0.669938	-	SFHH103_00127	hypothetical protein predicted by Glimmer/Critica
HE616890	HE616890.1310	HE616890.1310	HE616890:1374025-1374852	49.5829	-0.415862	-1.3341	0.385007	0.565386	-	SFHH103_01281	conserved hypothetical protein
HE616890	HE616890.1311	HE616890.1311	HE616890:1374927-1375616	20.355	0.554172	1.46833	0.212188	0.377644	-	SFHH103_01282	conserved hypothetical protein
HE616890	HE616890.1312	HE616890.1312	HE616890:1375991-1377793	30.299	0.439079	1.35574	0.279733	0.457388	ilvB2	SFHH103_01283	acetolactate synthase%2C large chain related protein
HE616890	HE616890.1313	HE616890.1313	HE616890:1377894-1379207	5.66284	0.213253	1.1593	0.787527	0.876738	hisD2	SFHH103_01284	histidinol dehydrogenase HisD2
HE616890	HE616890.1314	HE616890.1314	HE616890:1379271-1380518	10.9163	1.0738	2.10497	0.0633325	0.157332	-	SFHH103_01285	Probable sugar-binding periplasmic protein
HE616890	HE616890.1315	HE616890.1315	HE616890:1380579-1381472	2.8864	-0.866595	-1.82335	0.469318		-	SFHH103_01286	probable sugar ABC transporter%2C permease protein
HE616890	HE616890.1316	HE616890.1316	HE616890:1381465-1382370	1.48909	0.909933	1.87896	0.59069		-	SFHH103_01287	probable sugar ABC transporter%2C permease protein
HE616890	HE616890.1317	HE616890.1317	HE616890:1382375-1383475	4.82496	0.698369	1.62267	0.447275		-	SFHH103_01288	probable sugar ABC transporter%2C ATP-binding protein
HE616890	HE616890.1318	HE616890.1318	HE616890:1383487-1385010	6.69648	0.480744	1.39546	0.532156	0.691407	-	SFHH103_01289	putative glucose-methanol-choline oxidoreductase oxidoreductase%2C GMC family
HE616890	HE616890.1319	HE616890.1319	HE616890:1385003-1386586	3.97587	-1.85002	-3.60505	0.0885757		-	SFHH103_01290	putative glucose-methanol-choline oxidoreductase
HE616890	HE616890.132	HE616890.132	HE616890:139101-139193	28.2868	-1.9875	-3.96549	0.000131453	0.00107942	-	SFHH103_00128	hypothetical protein predicted by Glimmer/Critica
HE616890	HE616890.1321	HE616890.1321	HE616890:1387278-1388753	1016.6	-0.400257	-1.31974	0.255653	0.430727	tig	SFHH103_01291	Trigger factor
HE616890	HE616890.1322	HE616890.1322	HE616890:1388985-1389566	90.4662	0.414163	1.33253	0.211343	0.376859	-	SFHH103_01292	Conserved hypothetical protein
HE616890	HE616890.1323	HE616890.1323	HE616890:1389634-1391037	236.145	-0.960232	-1.94562	0.000722243	0.00448753	-	SFHH103_01293	soluble pyridine nucleotide transhydrogenase
HE616890	HE616890.1324	HE616890.1324	HE616890:1391217-1392269	184.226	0.121917	1.08818	0.709893	0.827507	-	SFHH103_01294	putative transmembrane magnesium and cobalt transport protein
HE616890	HE616890.1325	HE616890.1325	HE616890:1392298-1393089	22.1051	0.837972	1.78754	0.0508239	0.13425	radC	SFHH103_01295	DNA repair protein RadC
HE616890	HE616890.1326	HE616890.1326	HE616890:1393086-1393925	71.7724	-0.603806	-1.51972	0.073338	0.176694	map1	SFHH103_01296	methionine aminopeptidase
HE616890	HE616890.1327	HE616890.1327	HE616890:1393919-1394674	24.4442	1.12039	2.17406	0.013434	0.0483727	sfsA	SFHH103_01297	sugar fermentation stimulation protein A
HE616890	HE616890.1328	HE616890.1328	HE616890:1394690-1396534	379.647	0.830583	1.7784	0.00900971	0.0353312	phbC	SFHH103_01298	PhbC
HE616890	HE616890.1329	HE616890.1329	HE616890:1396644-1396949	84.3093	0.433832	1.35082	0.249552	0.423262	-	SFHH103_01299	conserved hypothetical protein
HE616890	HE616890.133	HE616890.133	HE616890:139521-139847	414.815	-1.98824	-3.96752	1.34721e-06	2.01433e-05	-	SFHH103_00129	conserved hypothetical protein
HE616890	HE616890.1330	HE616890.1330	HE616890:1397074-1398291	245.385	-0.553344	-1.46748	0.109425	0.237909	aatC	SFHH103_01300	aminotransferase AatC
HE616890	HE616890.1331	HE616890.1331	HE616890:1398362-1399684	88.3068	-0.449026	-1.36512	0.166072	0.319022	thrA	SFHH103_01301	homoserine dehydrogenase
HE616890	HE616890.1332	HE616890.1332	HE616890:1399817-1401619	73.0646	-1.50537	-2.83897	3.09857e-06	4.15521e-05	recJ	SFHH103_01302	single-stranded-DNA-specific exonuclease RecJ
HE616890	HE616890.1335	HE616890.1335	HE616890:1402614-1404602	440.627	0.750011	1.68181	0.0142165	0.0508304	-	SFHH103_01303	hypothetical protein
HE616890	HE616890.1336	HE616890.1336	HE616890:1404634-1405542	87.7801	1.07071	2.10046	0.000754634	0.00465774	-	SFHH103_01304	hypothetical transmembrane protein
HE616890	HE616890.1337	HE616890.1337	HE616890:1405745-1406104	27.2302	-0.276844	-1.21154	0.512746	0.675448	-	SFHH103_01305	hypothetical protein predicted by Glimmer/Critica
HE616890	HE616890.134	HE616890.134	HE616890:139844-140089	191.709	-3.82419	-14.1643	1.5518e-05	0.000170821	-	SFHH103_00130	conserved hypothetical protein
HE616890	HE616890.1340	HE616890.1340	HE616890:1406849-1408171	65.3813	-1.17448	-2.25711	0.000295242	0.00214973	-	SFHH103_01306	conserved hypothetical protein
HE616890	HE616890.1341	HE616890.1341	HE616890:1408666-1409106	178.82	0.569136	1.48363	0.0928065	0.209264	gloA	SFHH103_01307	lactoylglutathione lyase
HE616890	HE616890.1342	HE616890.1342	HE616890:1409301-1409879	356.277	0.510585	1.42463	0.119994	0.254813	cspA	SFHH103_01308	cold shock protein
HE616890	HE616890.1343	HE616890.1343	HE616890:1409879-1410364	10.9366	0.521614	1.43556	0.365421	0.547155	-	SFHH103_01309	Conserved hypothetical protein
HE616890	HE616890.1345	HE616890.1345	HE616890:1410758-1411048	131.097	-0.946502	-1.92719	0.00481078	0.0211493	-	SFHH103_01310	putative oxidoreductase
HE616890	HE616890.1347	HE616890.1347	HE616890:1411414-1411815	839.777	-1.40508	-2.64833	1.23632e-05	0.000139667	-	SFHH103_01311	conserved hypothetical protein
HE616890	HE616890.1348	HE616890.1348	HE616890:1412581-1414323	48.2133	-0.446342	-1.36258	0.243084	0.415684	-	SFHH103_01312	ABC transporter%2C nucleotide binding/ATPase protein
HE616890	HE616890.1349	HE616890.1349	HE616890:1414551-1415063	15.703	-0.222027	-1.16637	0.662766	0.797201	-	SFHH103_01313	RNA polymerase sigma factor
HE616890	HE616890.135	HE616890.135	HE616890:140772-142241	5.83945	0.135084	1.09816	0.861144	0.922866	-	SFHH103_00131	conserved hypothetical protein
HE616890	HE616890.1350	HE616890.1350	HE616890:1415332-1416159	86.539	-1.26953	-2.41082	0.0028379	0.0137043	fecR	SFHH103_01314	Putative iron transport regulator transmembrane protein
HE616890	HE616890.1351	HE616890.1351	HE616890:1416275-1418578	90.5135	-3.41751	-10.685	0.000316082	0.00227775	-	SFHH103_01315	TonB-dependent receptor
HE616890	HE616890.1352	HE616890.1352	HE616890:1418701-1418991	22.6969	-1.68106	-3.20663	0.127229	0.266041	-	SFHH103_01316	conserved hypothetical protein
HE616890	HE616890.1353	HE616890.1353	HE616890:1419102-1420886	22.14	-3.35029	-10.1986	6.06326e-07	1.00313e-05	-	SFHH103_9000	putative siderophore biosynthesis protein rhbC-like
HE616890	HE616890.1354	HE616890.1354	HE616890:1420870-1422606	11.1966	-2.29456	-4.90603	0.00167697	0.00887193	-	SFHH103_01317	siderophore synthetase component
HE616890	HE616890.1355	HE616890.1355	HE616890:1422603-1423883	5.67683	-2.45022	-5.465	0.0120827	0.0443641	-	SFHH103_01318	acyl-CoA synthetase
HE616890	HE616890.1356	HE616890.1356	HE616890:1423880-1425205	11.9259	-1.31064	-2.48051	0.0483829	0.129888	-	SFHH103_01319	conserved hypothetical protein
HE616890	HE616890.1357	HE616890.1357	HE616890:1425202-1426047	5.98873	-1.48087	-2.79118	0.0738013	0.17758	-	SFHH103_01320	conserved hypothetical protein
HE616890	HE616890.1358	HE616890.1358	HE616890:1426178-1427089	11.1844	-1.76802	-3.40585	0.00803629	0.0324703	-	SFHH103_01321	Periplasmic binding protein
HE616890	HE616890.1359	HE616890.1359	HE616890:1427086-1428063	1.83025	-3.32835	-10.0446	0.0481656		-	SFHH103_01322	transport system permease protein
HE616890	HE616890.136	HE616890.136	HE616890:142241-144298	8.92187	-0.344265	-1.2695	0.597252	0.745831	-	SFHH103_00132	conserved hypothetical protein
HE616890	HE616890.1360	HE616890.1360	HE616890:1428056-1428997	2.81803	-1.05649	-2.07987	0.373922		-	SFHH103_01323	putative iron(III) ABC transporter%2C permease protein
HE616890	HE616890.1361	HE616890.1361	HE616890:1428994-1429752	5.29937	-0.811786	-1.75538	0.325451		-	SFHH103_01324	putative iron(III) ABC transporter%2C ATP-binding protein
HE616890	HE616890.1362	HE616890.1362	HE616890:1429851-1430522	53.1446	1.2279	2.34226	0.000334943	0.00239821	pcm	SFHH103_01325	protein-L-isoaspartate O-methyltransferase
HE616890	HE616890.1363	HE616890.1363	HE616890:1430683-1431507	40.7688	0.208095	1.15516	0.566887	0.722808	-	SFHH103_01326	conserved hypothetical protein
HE616890	HE616890.1364	HE616890.1364	HE616890:1432031-1432213	90.6927	0.331399	1.25823	0.308711	0.48707	-	SFHH103_01327	conserved hypothetical protein
HE616890	HE616890.1365	HE616890.1365	HE616890:1432265-1432540	230.541	-0.144075	-1.10502	0.647025	0.785363	-	SFHH103_01328	Conserved hypothetical transmembrane protein
HE616890	HE616890.1366	HE616890.1366	HE616890:1432761-1433411	879.078	-0.415318	-1.33359	0.33803	0.519732	ropB2	SFHH103_01329	Outer membrane protein
HE616890	HE616890.1367	HE616890.1367	HE616890:1433660-1434691	20.9122	-0.311852	-1.2413	0.490281	0.657312	-	SFHH103_01330	putative transcription regulator protein
HE616890	HE616890.1368	HE616890.1368	HE616890:1434697-1435104	41.524	0.448381	1.36451	0.255725	0.430727	-	SFHH103_01331	conserved hypothetical protein
HE616890	HE616890.1369	HE616890.1369	HE616890:1435232-1435639	81.4393	1.04362	2.0614	0.0401814	0.113654	-	SFHH103_01332	Conserved hypothetical transmembrane protein
HE616890	HE616890.137	HE616890.137	HE616890:144298-144534	0.0785295	0.353445	1.27761	0.934411		-	SFHH103_00133	conserved hypothetical protein
HE616890	HE616890.1370	HE616890.1370	HE616890:1435761-1436171	3.8678	-1.43283	-2.69975	0.182548		-	SFHH103_01333	hypothetical protein predicted by Glimmer/Critica
HE616890	HE616890.1371	HE616890.1371	HE616890:1436322-1438070	56.433	0.225458	1.16915	0.491359	0.65797	-	SFHH103_01334	probable isocitrate lyase
HE616890	HE616890.1372	HE616890.1372	HE616890:1438040-1439437	28.9127	-0.600238	-1.51597	0.168581	0.322428	-	SFHH103_01335	putative transcriptional regulator
HE616890	HE616890.1373	HE616890.1373	HE616890:1439516-1439770	288.146	0.208025	1.15511	0.529938	0.690129	-	SFHH103_01336	conserved hypothetical protein
HE616890	HE616890.1374	HE616890.1374	HE616890:1440078-1440341	191.009	0.76104	1.69471	0.0322273	0.0964233	-	SFHH103_01337	conserved hypothetical protein
HE616890	HE616890.1375	HE616890.1375	HE616890:1441109-1441408	161.645	-2.13708	-4.3987	0.0103192	0.0393352	-	SFHH103_01338	hypothetical signal peptide protein
HE616890	HE616890.1376	HE616890.1376	HE616890:1441730-1441963	6.06328	1.2883	2.44241	0.0942106	0.211524	-	SFHH103_01339	hypothetical protein predicted by Glimmer/Critica
HE616890	HE616890.1378	HE616890.1378	HE616890:1442478-1443224	78.0646	-0.78765	-1.72626	0.039475	0.111919	ccsA	SFHH103_01340	putative cytochrome c-type biogenesis protein
HE616890	HE616890.1379	HE616890.1379	HE616890:1443256-1443861	7.01732	-0.0954986	-1.06843	0.897333	0.944931	-	SFHH103_01341	truncated malonate transporter
HE616890	HE616890.138	HE616890.138	HE616890:144565-145530	3.26958	-0.314901	-1.24393	0.76464		-	SFHH103_00134	conserved hypothetical protein
HE616890	HE616890.1380	HE616890.1380	HE616890:1443889-1444218	0.516801	-2.4373	-5.41626	0.537772		-	SFHH103_01342	truncated malonate transporter
HE616890	HE616890.1381	HE616890.1381	HE616890:1444186-1445397	755.402	-0.369315	-1.29174	0.255235	0.430508	-	SFHH103_01343	2-octaprenyl-6-methoxyphenol hydroxylase
HE616890	HE616890.1382	HE616890.1382	HE616890:1445675-1446400	77.3858	-0.258523	-1.19625	0.408996	0.586287	pcs	SFHH103_01344	phosphatidylcholine synthase
HE616890	HE616890.1383	HE616890.1383	HE616890:1446411-1447388	101.08	0.739546	1.66965	0.0362546	0.105153	qor	SFHH103_01345	quinone oxidoreductase protein
HE616890	HE616890.1384	HE616890.1384	HE616890:1447439-1449013	53.7104	-0.208162	-1.15522	0.530476	0.690347	-	SFHH103_01346	putative ABC transporter ATP-binding protein
HE616890	HE616890.1385	HE616890.1385	HE616890:1449003-1450097	30.4862	0.0460817	1.03246	0.90548	0.949633	-	SFHH103_01347	putative transmembrane component of ABC transporter
HE616890	HE616890.1386	HE616890.1386	HE616890:1450097-1451017	16.8401	0.0986582	1.07078	0.841574	0.911855	-	SFHH103_01348	putative ABC transporter
HE616890	HE616890.1387	HE616890.1387	HE616890:1451059-1452129	241.017	-0.286009	-1.21926	0.449991	0.623786	-	SFHH103_01349	putative ABC transporter
HE616890	HE616890.1388	HE616890.1388	HE616890:1452381-1453121	132.949	0.598568	1.51421	0.0797269	0.186775	-	SFHH103_01350	putative transcription regulator protein
HE616890	HE616890.1389	HE616890.1389	HE616890:1453282-1454577	84.1029	0.238127	1.17946	0.510339	0.673069	-	SFHH103_01351	Conserved hypothetical transmembrane protein
HE616890	HE616890.139	HE616890.139	HE616890:145556-146551	4.46242	-0.465668	-1.38096	0.59598		-	SFHH103_00135	putative phage-related protein
HE616890	HE616890.1390	HE616890.1390	HE616890:1455040-1456260	21.681	0.34347	1.2688	0.455462	0.62779	moeA	SFHH103_01352	molybdopterin biosynthesis enzyme MoeA
HE616890	HE616890.1391	HE616890.1391	HE616890:1456260-1456754	9.34805	1.06093	2.08627	0.0945165	0.211753	moaC	SFHH103_01353	Molybdenum cofactor biosynthesis protein C
HE616890	HE616890.1392	HE616890.1392	HE616890:1456754-1457569	55.4555	0.694658	1.6185	0.0388413	0.110612	trpC	SFHH103_01354	indole-3-glycerol phosphate synthase
HE616890	HE616890.1393	HE616890.1393	HE616890:1457579-1458592	50.1114	0.240993	1.18181	0.477638	0.646322	trpD	SFHH103_01355	anthranilate phosphoribosyltransferase
HE616890	HE616890.1394	HE616890.1394	HE616890:1458611-1460506	157.979	-0.841303	-1.79167	0.00299954	0.0142996	ppiD	SFHH103_01356	putative peptidyl-prolyl CIS-trans isomerase protein
HE616890	HE616890.1395	HE616890.1395	HE616890:1460875-1462521	46.4796	-0.279738	-1.21397	0.461933	0.633585	-	SFHH103_01357	Na+/Pi-cotransporter
HE616890	HE616890.1396	HE616890.1396	HE616890:1462719-1464089	128.704	-0.840765	-1.791	0.00519591	0.0226289	glmU	SFHH103_01358	Bifunctional protein GlmU
HE616890	HE616890.1397	HE616890.1397	HE616890:1464236-1466062	465.668	-1.68911	-3.22458	1.53316e-06	2.25025e-05	glmS	SFHH103_01359	D-fructose-6-phosphate aminotransferase
HE616890	HE616890.1398	HE616890.1398	HE616890:1466059-1466559	28.0929	-0.420566	-1.33845	0.405117	0.58279	-	SFHH103_01360	putative acetyltransferase
HE616890	HE616890.1399	HE616890.1399	HE616890:1466577-1467272	133.023	-0.124712	-1.09029	0.680053	0.808655	-	SFHH103_01361	Conserved hypothetical transmembrane protein
HE616890	HE616890.14	HE616890.14	HE616890:11147-12382	20.6145	-0.00736052	-1.00511	0.988294	0.994748	-	SFHH103_00011	FAD-linked oxidoreductase
HE616890	HE616890.140	HE616890.140	HE616890:146564-146998	3.63159	-0.0825055	-1.05886	0.93751		-	SFHH103_00136	hypothetical secreted protein predicted by Glimmer/Critica
HE616890	HE616890.1400	HE616890.1400	HE616890:1467294-1469489	47.3808	-0.93328	-1.90961	0.00961146	0.0372727	recG	SFHH103_01362	ATP-dependent DNA helicase RecG
HE616890	HE616890.1401	HE616890.1401	HE616890:1469516-1469821	16.4189	-0.388265	-1.30882	0.448013	0.622432	-	SFHH103_01363	conserved hypothetical protein
HE616890	HE616890.1402	HE616890.1402	HE616890:1469818-1473342	70.4256	0.0822492	1.05867	0.818442	0.895291	mfd	SFHH103_01364	transcription-repair coupling factor (TRCF) protein
HE616890	HE616890.1403	HE616890.1403	HE616890:1473396-1474061	100.293	0.428128	1.34549	0.220774	0.389385	-	SFHH103_01365	putative Dsb family thioredoxin protein
HE616890	HE616890.1404	HE616890.1404	HE616890:1474153-1475967	162.928	0.287338	1.22039	0.404384	0.582237	-	SFHH103_01366	Putative peptide binding protein
HE616890	HE616890.1405	HE616890.1405	HE616890:1476303-1476926	986.221	-1.55789	-2.94423	7.93488e-07	1.25664e-05	-	SFHH103_01367	putative signal peptide protein
HE616890	HE616890.1406	HE616890.1406	HE616890:1477074-1477403	536.405	-0.546659	-1.4607	0.106187	0.232134	-	SFHH103_01368	Hemimethylated DNA-binding protein
HE616890	HE616890.1407	HE616890.1407	HE616890:1477586-1478995	415.822	-1.45149	-2.7349	6.54705e-07	1.06738e-05	glnA3	SFHH103_01369	glutamine synthetase 1
HE616890	HE616890.1408	HE616890.1408	HE616890:1479087-1479425	136.869	-0.138527	-1.10078	0.656308	0.79216	glnB	SFHH103_01370	Nitrogen regulatory protein P-II
HE616890	HE616890.1409	HE616890.1409	HE616890:1479771-1481246	40.3763	-0.297531	-1.22904	0.422541	0.599708	-	SFHH103_01371	putative carbohydrate kinase protein
HE616890	HE616890.141	HE616890.141	HE616890:147071-147250	0.388536	-0.255808	-1.194	0.951079		-	SFHH103_00137	hypothetical protein predicted by Glimmer/Critica
HE616890	HE616890.1410	HE616890.1410	HE616890:1481260-1481757	34.2211	-1.20497	-2.30532	0.00495654	0.0216878	gpt	SFHH103_01372	xanthine-guanine phosphoribosyltransferase
HE616890	HE616890.1411	HE616890.1411	HE616890:1481945-1482700	48.8238	-1.11759	-2.16984	0.00249354	0.0123261	-	SFHH103_01373	conserved hypothetical protein
HE616890	HE616890.1412	HE616890.1412	HE616890:1482865-1483464	15.166	-0.360169	-1.28358	0.50679	0.670834	wrbA	SFHH103_01374	Flavoprotein WrbA
HE616890	HE616890.1413	HE616890.1413	HE616890:1483720-1483962	475.831	1.79782	3.47695	2.25068e-08	5.33298e-07	-	SFHH103_01375	conserved hypothetical protein
HE616890	HE616890.1414	HE616890.1414	HE616890:1484055-1484273	93.9047	1.8438	3.58953	1.29101e-06	1.9459e-05	-	SFHH103_01376	conserved hypothetical protein
HE616890	HE616890.1415	HE616890.1415	HE616890:1484357-1484563	0.928098	-2.12084	-4.34947	0.394257		-	SFHH103_01377	hypothetical protein predicted by Glimmer/Critica
HE616890	HE616890.1416	HE616890.1416	HE616890:1484560-1484799	2.4203	-0.301038	-1.23203	0.810833		-	SFHH103_01378	conserved hypothetical protein
HE616890	HE616890.1418	HE616890.1418	HE616890:1485276-1485866	9.8661	0.428205	1.34556	0.480684	0.648802	-	SFHH103_01379	conserved hypothetical protein
HE616890	HE616890.1419	HE616890.1419	HE616890:1486083-1487330	18.7161	-0.168245	-1.12369	0.711701	0.828269	ilvA2	SFHH103_01380	threonine dehydratase
HE616890	HE616890.142	HE616890.142	HE616890:147247-147570	0.556951	1.15331	2.22424	0.746551		-	SFHH103_00138	conserved hypothetical protein
HE616890	HE616890.1420	HE616890.1420	HE616890:1487408-1487728	50.7404	-0.417319	-1.33544	0.272039	0.449514	-	SFHH103_01381	conserved hypothetical protein
HE616890	HE616890.1421	HE616890.1421	HE616890:1487988-1489970	177.14	-0.0973294	-1.06979	0.732049	0.841055	cpdB	SFHH103_01382	2'%2C3'-cyclic-nucleotide 2'-phosphodiesterase
HE616890	HE616890.1422	HE616890.1422	HE616890:1490193-1491440	23.4026	-1.2596	-2.3943	0.00387509	0.0176318	-	SFHH103_01383	putative diguanylate cyclase
HE616890	HE616890.1423	HE616890.1423	HE616890:1491454-1491915	4.81267	0.0217479	1.01519	0.979223		-	SFHH103_01384	putative transcription regulator protein
HE616890	HE616890.1424	HE616890.1424	HE616890:1492072-1493190	339.87	-1.95963	-3.88962	4.21687e-07	7.32321e-06	-	SFHH103_01385	alanine dehydrogenase
HE616890	HE616890.1425	HE616890.1425	HE616890:1493239-1493706	22.8928	1.32573	2.50659	0.00305636	0.0145209	-	SFHH103_01386	hypothetical protein
HE616890	HE616890.1426	HE616890.1426	HE616890:1493789-1494352	92.0499	0.927434	1.90189	0.00409962	0.0184731	-	SFHH103_01387	thiosulfate sulfurtransferase
HE616890	HE616890.1427	HE616890.1427	HE616890:1494358-1495221	68.2394	-0.430756	-1.34794	0.213021	0.37864	sseA	SFHH103_01388	thiosulfate sulfurtransferase
HE616890	HE616890.1428	HE616890.1428	HE616890:1495239-1495988	58.2667	-0.414368	-1.33271	0.208303	0.373325	alaS	SFHH103_01389	alanyl-tRNA synthetase
HE616890	HE616890.1429	HE616890.1429	HE616890:1495997-1497037	268.81	-1.79489	-3.46988	2.88277e-06	3.91273e-05	cysK2	SFHH103_01390	cysteine synthase protein
HE616890	HE616890.143	HE616890.143	HE616890:147570-147788	0.0547839	0.616669	1.53333	0.886308		-	SFHH103_00139	hypothetical protein predicted by Glimmer/Critica
HE616890	HE616890.1430	HE616890.1430	HE616890:1497352-1498200	1014.4	-0.938323	-1.9163	0.00384996	0.0175409	-	SFHH103_01391	putative oxidoreductase protein
HE616890	HE616890.1431	HE616890.1431	HE616890:1498188-1498514	3.51376	0.183327	1.1355	0.858075		-	SFHH103_01392	Putative multidrug transport protein
HE616890	HE616890.1432	HE616890.1432	HE616890:1498511-1498867	5.02566	-0.16885	-1.12416	0.839282		-	SFHH103_01393	putative multidrug efflux system transporter
HE616890	HE616890.1434	HE616890.1434	HE616890:1499165-1499455	98.3389	1.21109	2.31512	0.000635751	0.00404451	-	SFHH103_01394	hypothetical protein
HE616890	HE616890.1435	HE616890.1435	HE616890:1499524-1499751	87.1005	0.900871	1.86719	0.00910566	0.0356076	-	SFHH103_01395	conserved hypothetical protein
HE616890	HE616890.1437	HE616890.1437	HE616890:1500777-1501640	65.0498	-0.0674133	-1.04784	0.850702	0.916948	-	SFHH103_01396	Putative desaturase
HE616890	HE616890.1438	HE616890.1438	HE616890:1502077-1502787	333.135	-0.526616	-1.44055	0.168255	0.322109	lexA	SFHH103_01397	LexA repressor
HE616890	HE616890.1439	HE616890.1439	HE616890:1503131-1503298	209.068	0.917011	1.8882	0.00568852	0.0242832	-	SFHH103_01398	conserved hypothetical protein
HE616890	HE616890.144	HE616890.144	HE616890:147713-147874	0.27392	-1.52838	-2.88462	0.712096		-	SFHH103_00140	hypothetical protein predicted by Glimmer/Critica
HE616890	HE616890.1441	HE616890.1441	HE616890:1503767-1504537	4.51596	0.584899	1.49993	0.51306		-	SFHH103_01399	hypothetical protein
HE616890	HE616890.1442	HE616890.1442	HE616890:1504534-1505544	6.66629	0.200934	1.14944	0.785668	0.875714	-	SFHH103_01400	Putative glycerate dehydrogenase
HE616890	HE616890.1443	HE616890.1443	HE616890:1505541-1507394	18.0605	0.371355	1.29357	0.438357	0.613898	-	SFHH103_01401	hypothetical protein
HE616890	HE616890.1444	HE616890.1444	HE616890:1507391-1508419	14.9329	0.977983	1.96971	0.0594308	0.150521	-	SFHH103_01402	LacI family transcriptional regulator
HE616890	HE616890.1445	HE616890.1445	HE616890:1508564-1509850	35.5684	0.542648	1.45664	0.143026	0.289889	-	SFHH103_01403	Predicted sugar ABC transporter%2C substrate-binding protein
HE616890	HE616890.1446	HE616890.1446	HE616890:1509991-1510650	41.1621	-0.832685	-1.781	0.0267907	0.0837883	-	SFHH103_01404	alpha/beta hydrolase fold protein
HE616890	HE616890.1447	HE616890.1447	HE616890:1510707-1511516	261.34	0.785863	1.72412	0.00520778	0.022663	-	SFHH103_01405	hypothetical protein
HE616890	HE616890.1448	HE616890.1448	HE616890:1511557-1511862	11.2012	-0.587777	-1.50293	0.304154	0.482367	-	SFHH103_01406	hypothetical protein
HE616890	HE616890.1449	HE616890.1449	HE616890:1512018-1513325	58.6999	0.95057	1.93264	0.014541	0.0515948	-	SFHH103_01407	adenylosuccinate lyase
HE616890	HE616890.145	HE616890.145	HE616890:147785-147961	0.290084	2.70951	6.54098	0.531285		-	SFHH103_00141	hypothetical protein predicted by Glimmer/Critica
HE616890	HE616890.1450	HE616890.1450	HE616890:1513393-1513932	1.30637	-0.330515	-1.25746	0.874771		-	SFHH103_01408	hypothetical protein
HE616890	HE616890.1451	HE616890.1451	HE616890:1513929-1514672	9.81174	0.687284	1.61025	0.286668	0.463978	-	SFHH103_01409	hypothetical protein
HE616890	HE616890.1452	HE616890.1452	HE616890:1514672-1515346	22.3008	0.129447	1.09387	0.773173	0.870461	rpe	SFHH103_01410	ribulose-phosphate 3-epimerase
HE616890	HE616890.1453	HE616890.1453	HE616890:1515417-1516427	23.7276	-0.181768	-1.13427	0.680133	0.808655	-	SFHH103_01411	Putative peptidase protein
HE616890	HE616890.1454	HE616890.1454	HE616890:1516441-1517514	40.609	-0.512324	-1.42635	0.169578	0.323535	-	SFHH103_01412	Putative solute-binding component of ABC transporter
HE616890	HE616890.1455	HE616890.1455	HE616890:1517676-1518203	22.9988	-0.772997	-1.70882	0.0695561	0.169407	-	SFHH103_01413	Putative flavoprotein oxidoreductase monoxygenease
HE616890	HE616890.1456	HE616890.1456	HE616890:1518227-1519165	61.7292	0.808339	1.75119	0.0346427	0.101552	-	SFHH103_01414	Putative ATPase%2C AAA family
HE616890	HE616890.1457	HE616890.1457	HE616890:1519162-1520439	18.04	0.0367882	1.02583	0.937465	0.966422	-	SFHH103_01415	VWA containing CoxE-like protein
HE616890	HE616890.1458	HE616890.1458	HE616890:1520491-1520823	22.2612	0.04817	1.03395	0.917685	0.956831	-	SFHH103_01416	XdhC/CoxI family protein
HE616890	HE616890.1459	HE616890.1459	HE616890:1520826-1521530	27.4576	0.172731	1.12719	0.660435	0.795252	-	SFHH103_01417	XdhC/CoxF family protein
HE616890	HE616890.146	HE616890.146	HE616890:147958-148560	0.675936	1.25698	2.38995	0.690926		-	SFHH103_00142	conserved hypothetical protein
HE616890	HE616890.1460	HE616890.1460	HE616890:1521527-1523143	25.135	-0.553316	-1.46746	0.185074	0.34429	-	SFHH103_01418	Molybdopterin biosynthesis enzyme
HE616890	HE616890.1461	HE616890.1461	HE616890:1523148-1523465	24.7619	0.412035	1.33056	0.322907	0.50298	-	SFHH103_01419	Putative regulator protein of competence-specific genes
HE616890	HE616890.1462	HE616890.1462	HE616890:1523498-1524151	2.16168	0.164451	1.12074	0.908685		-	SFHH103_01420	ISRm2011-2 transposase protein
HE616890	HE616890.1463	HE616890.1463	HE616890:1524087-1524446	1.45025	0.487149	1.40167	0.786087		-	SFHH103_01421	transposase
HE616890	HE616890.1464	HE616890.1464	HE616890:1524557-1525579	36.5541	0.914742	1.88523	0.0123303	0.0450955	-	SFHH103_01422	Putative transposase
HE616890	HE616890.1465	HE616890.1465	HE616890:1525867-1526286	41.5465	-0.574614	-1.48928	0.184124	0.343322	-	SFHH103_01423	MutT like protein
HE616890	HE616890.1466	HE616890.1466	HE616890:1526297-1527802	405.36	-0.158667	-1.11626	0.69395	0.817822	-	SFHH103_01424	ATP-dependent RNA helicase
HE616890	HE616890.1467	HE616890.1467	HE616890:1528001-1529338	13	-1.24344	-2.36762	0.0288296	0.0884339	-	SFHH103_01425	Membrane protein associated metalloendopeptidase
HE616890	HE616890.1468	HE616890.1468	HE616890:1529431-1530252	7.85762	0.522158	1.4361	0.459718	0.631632	-	SFHH103_01426	Rhamnosyltransferase
HE616890	HE616890.1469	HE616890.1469	HE616890:1530264-1530740	44.0591	1.20591	2.30683	0.00145058	0.00788302	bcp	SFHH103_01427	K03564 peroxiredoxin Q/BCP
HE616890	HE616890.147	HE616890.147	HE616890:148557-149159	1.13136	0.297985	1.22943	0.880268		-	SFHH103_00143	conserved hypothetical protein
HE616890	HE616890.1470	HE616890.1470	HE616890:1531157-1534543	109.135	0.503319	1.41747	0.0850707	0.195929	-	SFHH103_01428	Putative transmembrane protein
HE616890	HE616890.1471	HE616890.1471	HE616890:1534599-1535852	167.269	-0.473104	-1.38809	0.0921168	0.208128	tyrS	SFHH103_01429	tyrosyl-tRNA synthetase
HE616890	HE616890.1472	HE616890.1472	HE616890:1535981-1537135	32.8353	-0.347054	-1.27196	0.351441	0.533024	anmK	SFHH103_014295	anhydro-N-acetylmuramic acid kinase
HE616890	HE616890.1473	HE616890.1473	HE616890:1537211-1538440	28.4691	-0.403416	-1.32264	0.340862	0.521791	-	SFHH103_01431	Diguanylate cyclase
HE616890	HE616890.1474	HE616890.1474	HE616890:1538505-1539182	84.7238	-0.701334	-1.62601	0.0351397	0.102665	-	SFHH103_01432	Hypothetical protein
HE616890	HE616890.1475	HE616890.1475	HE616890:1539407-1540573	719.517	0.556074	1.47026	0.184268	0.343476	-	SFHH103_01433	Cysteine desulfurase
HE616890	HE616890.1476	HE616890.1476	HE616890:1540728-1542197	2107.44	0.890913	1.85435	0.0282961	0.0871379	sufB	SFHH103_01434	Transport protein associated with Fe-S cluster assembly SufB
HE616890	HE616890.1477	HE616890.1477	HE616890:1542275-1543030	546.723	1.64348	3.12418	1.78205e-05	0.000192378	sufC	SFHH103_01435	ABC transporter involved in Fe-S cluster assembly%2C ATP-binding protein
HE616890	HE616890.1478	HE616890.1478	HE616890:1543053-1544330	930.125	1.40869	2.65496	0.000519679	0.0034229	sufD	SFHH103_01436	ABC transporter involved in Fe-S cluster assembly
HE616890	HE616890.1479	HE616890.1479	HE616890:1544362-1545585	329.33	1.53302	2.8939	6.9551e-05	0.00061833	sufS	SFHH103_01437	cysteine desulfurase SufS
HE616890	HE616890.148	HE616890.148	HE616890:149183-150769	9.24734	0.386324	1.30706	0.527279	0.688271	-	SFHH103_00144	conserved hypothetical protein
HE616890	HE616890.1480	HE616890.1480	HE616890:1545685-1546065	364.944	1.26615	2.40518	0.000984143	0.00575662	-	SFHH103_01438	putative FeS assembly protein
HE616890	HE616890.1481	HE616890.1481	HE616890:1546165-1546557	1105.24	0.526406	1.44034	0.175664	0.331769	-	SFHH103_01439	putative HesB nitrogen fixation family protein
HE616890	HE616890.1482	HE616890.1482	HE616890:1546723-1547157	12.2808	-0.0829065	-1.05915	0.87861	0.933095	-	SFHH103_01440	putative IS200/IS605 family transposase
HE616890	HE616890.1483	HE616890.1483	HE616890:1547265-1550126	273.113	-0.705162	-1.63033	0.0449005	0.123975	gcvP	SFHH103_01441	glycine dehydrogenase
HE616890	HE616890.1484	HE616890.1484	HE616890:1550126-1550488	32.507	-0.408382	-1.3272	0.366079	0.54765	gcvH	SFHH103_01442	Glycine cleavage system H protein
HE616890	HE616890.1485	HE616890.1485	HE616890:1550505-1551668	127.57	-1.07654	-2.10897	0.000585588	0.00377694	gcvT	SFHH103_01443	glycine cleavage system protein T2
HE616890	HE616890.1486	HE616890.1486	HE616890:1552037-1552426	150.322	0.0569001	1.04023	0.874661	0.931263	-	SFHH103_01444	hypothetical protein
HE616890	HE616890.1487	HE616890.1487	HE616890:1552516-1553493	183.551	-0.468597	-1.38376	0.268668	0.446079	-	SFHH103_01445	Hypothetical protein
HE616890	HE616890.1488	HE616890.1488	HE616890:1553536-1553916	6.51444	-1.13117	-2.19037	0.13654	0.27947	-	SFHH103_01446	hypothetical protein
HE616890	HE616890.1489	HE616890.1489	HE616890:1554893-1555321	11.664	-0.101773	-1.07309	0.855985	0.920513	-	SFHH103_01447	Hypothetical protein predicted
HE616890	HE616890.149	HE616890.149	HE616890:150769-151230	0.620013	0.0951319	1.06816	0.978665		-	SFHH103_00145	hypothetical protein
HE616890	HE616890.1490	HE616890.1490	HE616890:1555405-1555569	29.1442	1.12228	2.17691	0.0220938	0.0717888	-	SFHH103_01448	conserved hypothetical protein
HE616890	HE616890.1491	HE616890.1491	HE616890:1555819-1559610	555.806	-0.557948	-1.47217	0.163789	0.315631	nrdJ	SFHH103_01449	ribonucleoside-diphosphate reductase alpha chain
HE616890	HE616890.1492	HE616890.1492	HE616890:1560306-1561109	88.1483	1.07785	2.11089	0.0115604	0.0427833	-	SFHH103_01450	hypothetical protein
HE616890	HE616890.1493	HE616890.1493	HE616890:1561230-1564151	251.131	-0.00518177	-1.0036	0.987001	0.994291	uvrA	SFHH103_01451	UvrABC system protein A
HE616890	HE616890.1494	HE616890.1494	HE616890:1564435-1564947	546.514	-0.666594	-1.58732	0.0497276	0.132166	-	SFHH103_01452	Single-stranded DNA-binding protein Short%3DSSB%3B AltName: Full%3DHelix-destabilizing protein
HE616890	HE616890.1495	HE616890.1495	HE616890:1565013-1565642	13.6315	-0.0512447	-1.03616	0.924921	0.960587	-	SFHH103_01453	Putative MarC family transmembrane protein
HE616890	HE616890.1496	HE616890.1496	HE616890:1565946-1568729	688.279	-1.22969	-2.34516	8.4597e-05	0.000736863	gyrA	SFHH103_01454	DNA gyrase subunit A
HE616890	HE616890.1497	HE616890.1497	HE616890:1568823-1569794	100.161	0.582869	1.49782	0.0604247	0.152296	-	SFHH103_01455	transglycosylase transmembrane protein
HE616890	HE616890.1498	HE616890.1498	HE616890:1570428-1571324	110.065	-1.16034	-2.2351	0.000357138	0.0025312	-	SFHH103_01456	Transcriptional regulator%2C LysR family
HE616890	HE616890.1499	HE616890.1499	HE616890:1571426-1572400	245.172	-0.400495	-1.31996	0.16576	0.318642	trxB	SFHH103_01457	thioredoxin reductase
HE616890	HE616890.15	HE616890.15	HE616890:12395-13162	33.3207	0.334093	1.26058	0.371984	0.553375	-	SFHH103_00012	short-chain dehydrogenase/reductase SDR
HE616890	HE616890.150	HE616890.150	HE616890:151234-152580	12.4147	0.588875	1.50407	0.268539	0.446079	-	SFHH103_00146	conserved hypothetical protein
HE616890	HE616890.1500	HE616890.1500	HE616890:1572798-1573268	39.1417	-1.02603	-2.03641	0.00948171	0.0369232	lrp	SFHH103_01458	transcriptional regulator%2C AsnC family
HE616890	HE616890.1501	HE616890.1501	HE616890:1573330-1574142	34.3152	-0.85028	-1.80285	0.0247302	0.0785745	lpsC	SFHH103_01459	lipopolysaccharide core biosynthesis glycosyl transferase
HE616890	HE616890.1502	HE616890.1502	HE616890:1574160-1575191	27.8025	-0.722666	-1.65023	0.0749699	0.179235	lpsD	SFHH103_01460	Lipopolysaccharide core biosynthesis glycosyl transferase protein
HE616890	HE616890.1503	HE616890.1503	HE616890:1575188-1576210	17.5374	0.437073	1.35386	0.362687	0.544908	lpsE	SFHH103_01461	putative lipopolysaccharide core biosynthesis glycosyl transferase protein
HE616890	HE616890.1504	HE616890.1504	HE616890:1576220-1577275	70.0273	-0.764006	-1.6982	0.0659971	0.162508	lpsB	SFHH103_01462	lipopolysaccharide core biosynthesis mannosyltransferase LpsB
HE616890	HE616890.1505	HE616890.1505	HE616890:1577412-1577888	1544.04	-0.87231	-1.83059	0.00343581	0.0160109	greA	SFHH103_01463	Transcription elongation factor greA
HE616890	HE616890.1506	HE616890.1506	HE616890:1578217-1579644	11.6854	-0.35232	-1.27661	0.526929	0.688133	-	SFHH103_01464	MFS permease
HE616890	HE616890.1507	HE616890.1507	HE616890:1579637-1579948	125.134	-4.13637	-17.5861	5.14432e-16	4.7945e-14	-	SFHH103_01465	hypothetical protein
HE616890	HE616890.1508	HE616890.1508	HE616890:1580126-1583563	202.798	0.385362	1.30619	0.368993	0.550687	carB	SFHH103_01466	carbamoyl-phosphate synthase large chain
HE616890	HE616890.1509	HE616890.1509	HE616890:1583698-1583856	3.32658	2.248	4.75025	0.0570528		-	SFHH103_01467	hypothetical protein predicted by Glimmer/Critica
HE616890	HE616890.151	HE616890.151	HE616890:152577-152831	0.482534	-0.563839	-1.4782	0.891994		-	SFHH103_00147	hypothetical protein predicted by Glimmer/Critica
HE616890	HE616890.1510	HE616890.1510	HE616890:1584029-1584967	143.839	0.725361	1.65331	0.0110523	0.0414239	-	SFHH103_01468	conserved hypothetical protein
HE616890	HE616890.1511	HE616890.1511	HE616890:1585010-1586008	49.5857	-0.422426	-1.34018	0.208928	0.373984	-	SFHH103_01469	Putative oxidoreductase%2C aldo/keto reductase family
HE616890	HE616890.1512	HE616890.1512	HE616890:1586122-1587030	20.0685	-1.60739	-3.047	0.00138289	0.00757404	-	SFHH103_01470	Putative LysR family transcriptional regulator
HE616890	HE616890.1513	HE616890.1513	HE616890:1587140-1588237	118.331	-0.785959	-1.72424	0.0192151	0.0642264	-	SFHH103_01471	Uncharacterized protein in transposable element
HE616890	HE616890.1514	HE616890.1514	HE616890:1588392-1589693	1.91603	-1.74064	-3.34184	0.270974		-	SFHH103_01472	Tetracycline resistance protein
HE616890	HE616890.1515	HE616890.1515	HE616890:1589826-1591097	22.134	-1.70979	-3.27114	0.000414758	0.0028493	-	SFHH103_01473	Putative multidrug efflux protein
HE616890	HE616890.1516	HE616890.1516	HE616890:1591291-1591401	2351.39	-0.973928	-1.96418	0.0543354	0.140799	-	SFHH103_01474	hypothetical protein predicted by Glimmer/Critica
HE616890	HE616890.1517	HE616890.1517	HE616890:1591597-1592145	44.8012	0.0261547	1.01829	0.943721	0.968695	coaD	SFHH103_01475	phosphopantetheine adenylyltransferase
HE616890	HE616890.1518	HE616890.1518	HE616890:1592170-1592742	206.43	-0.566626	-1.48106	0.0786601	0.184974	ppiB	SFHH103_01476	peptidyl-prolyl cis-trans isomerase%2C cyclophilin-type
HE616890	HE616890.1519	HE616890.1519	HE616890:1592766-1593275	302.552	-0.646434	-1.56529	0.0259372	0.0816672	ppiA	SFHH103_01477	peptidyl prolyl cis-trans isomerase
HE616890	HE616890.152	HE616890.152	HE616890:152831-155413	17.8961	-0.507117	-1.42121	0.28241	0.46015	-	SFHH103_00148	hypothetical protein predicted by Glimmer/Critica
HE616890	HE616890.1520	HE616890.1520	HE616890:1593335-1594435	68.1761	-1.92695	-3.8025	2.03239e-07	3.85258e-06	-	SFHH103_01478	S-adenosylmethionine tRNA ribosyltransferase
HE616890	HE616890.1521	HE616890.1521	HE616890:1594432-1595562	51.1543	-1.39593	-2.63158	6.1008e-05	0.000551142	-	SFHH103_01479	queuine tRNA-ribosyltransferase
HE616890	HE616890.1522	HE616890.1522	HE616890:1595577-1595993	51.4174	0.666351	1.58705	0.0856607	0.196963	-	SFHH103_01480	hypothetical protein
HE616890	HE616890.1523	HE616890.1523	HE616890:1596294-1597181	19.5616	0.184434	1.13637	0.712493	0.828891	-	SFHH103_01481	Putative short chain dehydrogenase/reductase family member
HE616890	HE616890.1524	HE616890.1524	HE616890:1597178-1597957	50.624	-1.48704	-2.80313	0.000499471	0.00331322	-	SFHH103_01482	hypothetical protein
HE616890	HE616890.1525	HE616890.1525	HE616890:1597968-1598555	263.707	-1.19459	-2.28879	0.000836038	0.00507063	-	SFHH103_01483	Putative transmembrane protein
HE616890	HE616890.1526	HE616890.1526	HE616890:1598730-1599320	984.223	-1.13507	-2.19629	0.000847369	0.00512269	-	SFHH103_01484	hypothetical protein
HE616890	HE616890.1527	HE616890.1527	HE616890:1599817-1600347	305.715	-0.729763	-1.65837	0.0300244	0.091397	-	SFHH103_01485	Putative ErfK/YbiS/YhnG oxidoreductase
HE616890	HE616890.1528	HE616890.1528	HE616890:1600766-1601521	42.95	-0.552263	-1.46638	0.16862	0.322428	-	SFHH103_01486	2%2C5-dichloro-2%2C5-cyclohexadiene-1%2C4-diol dehydrogenase
HE616890	HE616890.1529	HE616890.1529	HE616890:1601475-1602737	7.48283	0.183226	1.13542	0.798802	0.882752	-	SFHH103_01487	Probable transporter
HE616890	HE616890.153	HE616890.153	HE616890:155414-157456	13.6448	-0.233785	-1.17592	0.67739	0.806808	-	SFHH103_00149	hypothetical protein predicted by Glimmer/Critica
HE616890	HE616890.1530	HE616890.1530	HE616890:1603158-1604465	38.5967	-0.404605	-1.32373	0.276996	0.454642	-	SFHH103_01488	Putative transcriptional regulator domain protein
HE616890	HE616890.1531	HE616890.1531	HE616890:1604709-1605545	12.1274	1.0258	2.03609	0.0770808	0.182601	-	SFHH103_01489	Metal dependent hydrolase
HE616890	HE616890.1532	HE616890.1532	HE616890:1605547-1606326	13.4244	0.43537	1.35226	0.393558	0.573566	-	SFHH103_01490	putative deoxyribonuclease
HE616890	HE616890.1533	HE616890.1533	HE616890:1606341-1607891	137.86	-0.287031	-1.22013	0.316296	0.495998	metS	SFHH103_01491	methionyl-tRNA synthetase
HE616890	HE616890.1534	HE616890.1534	HE616890:1608068-1608373	11.4683	-0.521734	-1.43568	0.35409	0.535444	-	SFHH103_01492	hypothetical protein
HE616890	HE616890.1535	HE616890.1535	HE616890:1608368-1609399	21.9377	-0.216607	-1.162	0.616243	0.758704	-	SFHH103_01493	DNA polymerase III%2C delta prime subunit
HE616890	HE616890.1536	HE616890.1536	HE616890:1609396-1610097	167.738	1.70192	3.25334	2.39383e-08	5.64823e-07	tmk	SFHH103_01494	thymidylate kinase
HE616890	HE616890.1537	HE616890.1537	HE616890:1610154-1611308	38.4693	-0.154604	-1.11312	0.668422	0.801544	-	SFHH103_01495	D-alanyl-D-alanine carboxypeptidase
HE616890	HE616890.1538	HE616890.1538	HE616890:1611375-1612505	551.514	-0.915591	-1.88634	0.00505567	0.0220697	-	SFHH103_01496	Lipoprotein
HE616890	HE616890.1539	HE616890.1539	HE616890:1612704-1613033	7.68344	0.445288	1.36159	0.5069	0.670834	-	SFHH103_01497	Hypothetical protein
HE616890	HE616890.154	HE616890.154	HE616890:157944-159041	4.22906	-0.459024	-1.37461	0.608957		-	SFHH103_00150	hypothetical protein predicted by Glimmer/Critica
HE616890	HE616890.1540	HE616890.1540	HE616890:1613044-1613217	1.25663	1.04595	2.06473	0.580963		-	SFHH103_01498	hypothetical protein predicted by Glimmer/Critica
HE616890	HE616890.1542	HE616890.1542	HE616890:1613578-1613709	21.1646	1.42509	2.68532	0.00654423	0.0272693	-	SFHH103_01499	hypothetical protein predicted by Glimmer/Critica
HE616890	HE616890.1543	HE616890.1543	HE616890:1614222-1615082	18.0908	-0.278541	-1.21297	0.560628	0.716579	-	SFHH103_01500	Hypothetical protein
HE616890	HE616890.1544	HE616890.1544	HE616890:1615218-1615664	28.4418	1.1896	2.28089	0.00452531	0.0200205	-	SFHH103_01501	Putative transcriptional regulator%2C XRE family
HE616890	HE616890.1545	HE616890.1545	HE616890:1616106-1616402	103.601	0.225777	1.16941	0.474757	0.644223	-	SFHH103_01502	hypothetical protein predicted by Glimmer/Critica
HE616890	HE616890.1546	HE616890.1546	HE616890:1616490-1617587	103.067	-0.661347	-1.58156	0.0548988	0.141602	-	SFHH103_01503	Uncharacterized protein in transposable element
HE616890	HE616890.1547	HE616890.1547	HE616890:1618030-1619580	9.68621	0.0555686	1.03927	0.932318	0.964369	-	SFHH103_01504	Putative transposase for insertion sequence
HE616890	HE616890.1548	HE616890.1548	HE616890:1619593-1620330	5.01427	-0.011914	-1.00829	0.98847		-	SFHH103_01505	Putative insertion sequence ATP-binding protein
HE616890	HE616890.1549	HE616890.1549	HE616890:1620766-1621686	4.83161	-0.696408	-1.62047	0.439185		-	SFHH103_01506	transposase
HE616890	HE616890.155	HE616890.155	HE616890:159042-159527	20.0515	-0.47606	-1.39094	0.360897	0.543017	-	SFHH103_00151	conserved hypothetical protein
HE616890	HE616890.1550	HE616890.1550	HE616890:1621683-1623197	6.00701	-0.179081	-1.13216	0.809717	0.88975	-	SFHH103_01507	Uncharacterized protein y4jA/y4nE/y4sE
HE616890	HE616890.1551	HE616890.1551	HE616890:1623410-1623622	1.27603	1.18756	2.27768	0.535004		-	SFHH103_01508	conserved hypothetical protein
HE616890	HE616890.1552	HE616890.1552	HE616890:1623832-1624926	98.4644	-0.825434	-1.77207	0.0841106	0.194143	-	SFHH103_01509	Insertion element IS630 uncharacterized 39 kDa protein AltName: Full%3DISO-IS200 39 kDa protein
HE616890	HE616890.1553	HE616890.1553	HE616890:1627340-1627654	127.494	0.581401	1.4963	0.0874729	0.200306	-	SFHH103_01510	conserved hypothetical protein
HE616890	HE616890.1554	HE616890.1554	HE616890:1627879-1628643	530.783	0.589138	1.50435	0.0844474	0.194731	purC	SFHH103_01511	phosphoribosylaminoimidazole-succinocarboxamide synthase
HE616890	HE616890.1555	HE616890.1555	HE616890:1628679-1628921	101.069	-0.929776	-1.90498	0.0035097	0.0163009	purS	SFHH103_01512	Phosphoribosylformylglycinamidine synthase subunit PurS
HE616890	HE616890.1556	HE616890.1556	HE616890:1629045-1629716	105.788	-0.0288935	-1.02023	0.921028	0.958391	purQ	SFHH103_01513	phosphoribosylformylglycinamidine synthase I
HE616890	HE616890.1557	HE616890.1557	HE616890:1629768-1630175	14.2945	-0.137426	-1.09994	0.801493	0.884886	-	SFHH103_01514	Conserved hypothetical protein
HE616890	HE616890.1558	HE616890.1558	HE616890:1630635-1632056	164.899	-1.97148	-3.9217	1.90979e-05	0.000205376	-	SFHH103_01515	putative transcriptional regulator%2C GntR family
HE616890	HE616890.1559	HE616890.1559	HE616890:1632270-1634501	235.882	-0.0272761	-1.01909	0.925104	0.960587	purL	SFHH103_01516	phosphoribosylformylglycinamidine synthase II
HE616890	HE616890.156	HE616890.156	HE616890:159551-160267	1.77214	0.862776	1.81853	0.62323		-	SFHH103_00152	conserved hypothetical protein
HE616890	HE616890.1560	HE616890.1560	HE616890:1634631-1634864	30.9243	1.03491	2.04899	0.0137684	0.0493543	-	SFHH103_01517	Putative BolA family protein
HE616890	HE616890.1561	HE616890.1561	HE616890:1634871-1635116	15.7633	0.736049	1.66561	0.141591	0.287604	-	SFHH103_01518	conserved hypothetical protein
HE616890	HE616890.1562	HE616890.1562	HE616890:1635250-1635585	1130.64	-0.140073	-1.10196	0.63496	0.77559	-	SFHH103_01519	putative glutaredoxin-related protein
HE616890	HE616890.1563	HE616890.1563	HE616890:1636059-1637297	103.739	-0.95321	-1.93618	0.0105215	0.0398637	-	SFHH103_01520	putative drug resistance transporter%2C Bcr/CflA family
HE616890	HE616890.1564	HE616890.1564	HE616890:1637365-1638678	109.135	-0.373292	-1.29531	0.291759	0.469848	-	SFHH103_01521	putative drug resistance transporter Bcr/CflA subfamily
HE616890	HE616890.1565	HE616890.1565	HE616890:1638738-1639562	22.8285	0.116266	1.08393	0.800319	0.88394	-	SFHH103_01522	putative inositol monophosphatase family protein
HE616890	HE616890.1566	HE616890.1566	HE616890:1639559-1640500	30.3453	0.0622249	1.04407	0.875253	0.931382	-	SFHH103_01523	tRNA 2-thiocytidine biosynthesis protein ttcA
HE616890	HE616890.1567	HE616890.1567	HE616890:1640558-1641505	18.3586	-0.629832	-1.54739	0.183368	0.34214	glsA	SFHH103_01524	glutaminase
HE616890	HE616890.1568	HE616890.1568	HE616890:1641649-1642266	960.061	-1.20242	-2.30125	0.000715669	0.0044566	rpsD	SFHH103_01525	30S ribosomal protein S4
HE616890	HE616890.1569	HE616890.1569	HE616890:1642508-1644022	76.4319	-1.37098	-2.58647	5.46522e-05	0.000501009	-	SFHH103_01526	putative AAA ATPase
HE616890	HE616890.157	HE616890.157	HE616890:160295-160615	0.328704	-1.78955	-3.45706	0.664904		-	SFHH103_00153	hypothetical protein predicted by Glimmer/Critica
HE616890	HE616890.1570	HE616890.1570	HE616890:1644174-1644977	62.533	-2.14184	-4.41325	2.00651e-08	4.81563e-07	murI	SFHH103_01527	glutamate racemase
HE616890	HE616890.1571	HE616890.1571	HE616890:1644964-1645791	63.637	-0.904582	-1.872	0.0141488	0.0506207	-	SFHH103_01528	putative tRNA/rRNA methyltransferase
HE616890	HE616890.1572	HE616890.1572	HE616890:1645998-1647212	329.407	0.174277	1.1284	0.588555	0.739351	-	SFHH103_01529	putative isocitrate dehydrogenase
HE616890	HE616890.1573	HE616890.1573	HE616890:1647269-1648135	54.7195	0.528633	1.44256	0.150688	0.299129	-	SFHH103_01530	conserved hypothetical protein
HE616890	HE616890.1574	HE616890.1574	HE616890:1648173-1649021	37.8806	0.687767	1.61079	0.080851	0.188461	-	SFHH103_01531	putative transcriptional regulator%2C AraC type
HE616890	HE616890.1575	HE616890.1575	HE616890:1649192-1650847	6.95021	-2.8765	-7.34369	0.000969503	0.00569481	-	SFHH103_01532	putative sulfate transporter family protein
HE616890	HE616890.1576	HE616890.1576	HE616890:1650890-1653553	360.819	-0.593557	-1.50896	0.0453237	0.124791	alaS	SFHH103_01533	alanyl-tRNA synthetase
HE616890	HE616890.1577	HE616890.1577	HE616890:1653795-1654880	723.033	-0.484915	-1.3995	0.185653	0.345022	recA	SFHH103_01534	RecA protein
HE616890	HE616890.1578	HE616890.1578	HE616890:1655112-1656059	6.96868	-1.75388	-3.37264	0.0276395	0.085724	-	SFHH103_01535	putative carbohydrate kinase protein
HE616890	HE616890.1579	HE616890.1579	HE616890:1656031-1657068	15.9795	-0.870254	-1.82798	0.0947959	0.212294	-	SFHH103_01536	conserved hypothetical protein
HE616890	HE616890.158	HE616890.158	HE616890:160626-160982	1.4851	-2.97576	-7.86669	0.11031		-	SFHH103_00154	hypothetical transmembrane protein predicted by Glimmer/Critica
HE616890	HE616890.1580	HE616890.1580	HE616890:1657128-1659725	132.054	-0.0359035	-1.0252	0.903545	0.94875	-	SFHH103_01537	putative multi-sensor hybrid histidine kinase
HE616890	HE616890.1581	HE616890.1581	HE616890:1660092-1661093	956.781	-0.996309	-1.99489	0.00150803	0.00810854	-	SFHH103_01538	putative CheA signal transduction histidine kinase
HE616890	HE616890.1582	HE616890.1582	HE616890:1661216-1661635	959.541	0.0318532	1.02232	0.925905	0.960783	dksA	SFHH103_01539	putative DNAK SUPPRESOR protein
HE616890	HE616890.1583	HE616890.1583	HE616890:1662026-1662559	39.7192	0.130664	1.0948	0.723962	0.835755	-	SFHH103_01540	putative phosphohistidine phosphatase protein
HE616890	HE616890.1584	HE616890.1584	HE616890:1662826-1664313	32.6168	0.614168	1.53067	0.150263	0.29871	-	SFHH103_01541	hypothetical protein
HE616890	HE616890.1585	HE616890.1585	HE616890:1664310-1665389	14.429	0.792003	1.73148	0.126326	0.264574	-	SFHH103_01542	Conserved hypothetical protein
HE616890	HE616890.1586	HE616890.1586	HE616890:1665484-1666035	18.1672	-1.66617	-3.17371	0.000542725	0.00354961	-	SFHH103_01543	conserved hypothetical protein
HE616890	HE616890.1587	HE616890.1587	HE616890:1666676-1667248	36.4671	1.06576	2.09327	0.00692377	0.0284791	folK	SFHH103_01544	2-amino-4-hydroxy-6-hydroxymethyldihydropteridine pyrophosphokinase
HE616890	HE616890.1588	HE616890.1588	HE616890:1667555-1668457	33.6922	-0.537688	-1.45164	0.16871	0.322428	folP	SFHH103_01545	dihydropteroate synthase
HE616890	HE616890.1589	HE616890.1589	HE616890:1668548-1669252	200.766	0.779294	1.71629	0.00539588	0.0233002	-	SFHH103_01546	conserved hypothetical protein
HE616890	HE616890.159	HE616890.159	HE616890:161139-161765	8.32322	-0.514421	-1.42842	0.425101	0.602251	-	SFHH103_00155	hypothetical transmembrane protein predicted by Glimmer/Critica
HE616890	HE616890.1590	HE616890.1590	HE616890:1669883-1670203	25.9252	-1.04867	-2.06862	0.0125432	0.0457545	-	SFHH103_01547	putative ferredoxin protein%2C 2Fe-2S
HE616890	HE616890.1591	HE616890.1591	HE616890:1670398-1670766	54.3977	-1.63081	-3.09687	5.7802e-05	0.000525575	-	SFHH103_01548	Conserved hypothetical protein
HE616890	HE616890.1592	HE616890.1592	HE616890:1671294-1677626	679.948	0.445697	1.36197	0.121981	0.257694	-	SFHH103_01549	putative kinesin-like protein
HE616890	HE616890.1593	HE616890.1593	HE616890:1677856-1678278	161.202	0.925828	1.89977	0.0018232	0.00952837	-	SFHH103_01550	conserved hypothetical protein
HE616890	HE616890.1594	HE616890.1594	HE616890:1678394-1679272	381.982	0.777746	1.71445	0.0191298	0.0640561	fbcC	SFHH103_01551	cytochrome c1
HE616890	HE616890.1595	HE616890.1595	HE616890:1679305-1680585	1003.82	0.809812	1.75298	0.0310771	0.0938353	fbcB	SFHH103_01552	cytochrome B subunit of cytochrome bc1
HE616890	HE616890.1596	HE616890.1596	HE616890:1680600-1681178	768.183	-0.578724	-1.49353	0.0633801	0.157381	fbcF	SFHH103_01553	ubiquinol-cytochrome c reductase iron-sulfur subunit
HE616890	HE616890.1597	HE616890.1597	HE616890:1681488-1683353	154.555	-0.93044	-1.90586	0.0015737	0.00842353	-	SFHH103_01554	Putative ATP-binding component of ABC transporter
HE616890	HE616890.1598	HE616890.1598	HE616890:1683462-1685315	329.968	-1.61429	-3.06162	3.12133e-05	0.000310026	-	SFHH103_01555	putative ATP-binding component of ABC transporter
HE616890	HE616890.1599	HE616890.1599	HE616890:1685796-1686257	7.23533	-0.445699	-1.36197	0.582333	0.734086	spoU	SFHH103_01556	Putative tRNA/rRNA methyltransferase protein
HE616890	HE616890.16	HE616890.16	HE616890:13348-13812	200.776	0.398904	1.31851	0.240774	0.413769	ptsN	SFHH103_00013	nitrogen regulatory IIA
HE616890	HE616890.160	HE616890.160	HE616890:162155-163894	68.6997	0.0697952	1.04957	0.838315	0.910381	-	SFHH103_00156	modification methylase EcaI
HE616890	HE616890.1600	HE616890.1600	HE616890:1686272-1687507	25.2326	0.129033	1.09356	0.750124	0.852407	-	SFHH103_01557	Putative MFS permease
HE616890	HE616890.1601	HE616890.1601	HE616890:1687504-1688076	7.85459	0.00525608	1.00365	0.994207	0.997596	-	SFHH103_01558	putative NADPH-dependent FMN reductase
HE616890	HE616890.1602	HE616890.1602	HE616890:1688156-1688653	16.9647	-0.918511	-1.89016	0.0804716	0.18789	soxR	SFHH103_01559	putative redox-sensitive transcriptional activator SoxR
HE616890	HE616890.1603	HE616890.1603	HE616890:1688749-1689009	41.5212	0.0591668	1.04186	0.877495	0.933095	-	SFHH103_01560	hypothetical protein
HE616890	HE616890.1604	HE616890.1604	HE616890:1689236-1690147	48.1708	-0.462625	-1.37805	0.173201	0.328318	fbcF2	SFHH103_01561	coproporphyrinogen III oxidase
HE616890	HE616890.1605	HE616890.1605	HE616890:1690225-1690503	22.5112	0.453362	1.36923	0.305326	0.483131	-	SFHH103_01562	hypothetical protein
HE616890	HE616890.1606	HE616890.1606	HE616890:1690745-1691362	60.5326	-0.324289	-1.25205	0.40967	0.586952	-	SFHH103_01563	putative ABC transporter protein
HE616890	HE616890.1607	HE616890.1607	HE616890:1691440-1692810	218.566	-0.507485	-1.42157	0.15794	0.309351	-	SFHH103_01564	putative solute-binding component of ABC transporter
HE616890	HE616890.1608	HE616890.1608	HE616890:1692896-1693705	78.0992	-0.619179	-1.536	0.0699928	0.170174	-	SFHH103_01565	putative ATP-binding component of ABC transporter
HE616890	HE616890.1609	HE616890.1609	HE616890:1693719-1694873	143.568	-0.880421	-1.84091	0.0025268	0.0124491	-	SFHH103_01566	putative ABC transporter
HE616890	HE616890.161	HE616890.161	HE616890:164100-164642	286.485	0.258887	1.19656	0.512875	0.675458	-	SFHH103_00157	hypothetical protein
HE616890	HE616890.1610	HE616890.1610	HE616890:1695071-1696054	15.3761	-0.631702	-1.54939	0.230114	0.401519	-	SFHH103_01567	mandelate racemase/muconate lactonizing enzyme family protein
HE616890	HE616890.1611	HE616890.1611	HE616890:1696006-1697226	27.1345	-1.40455	-2.64735	0.000962098	0.00566918	hcaT	SFHH103_01568	putative 3-phenylpropionic acid transporter HcaT
HE616890	HE616890.1612	HE616890.1612	HE616890:1697320-1698159	5.95154	-1.17605	-2.25957	0.15112	0.299668	-	SFHH103_01569	putative metallo-phosphoesterase protein
HE616890	HE616890.1613	HE616890.1613	HE616890:1698338-1700650	135.954	0.240217	1.18117	0.41359	0.591089	dme	SFHH103_01570	malic enzyme
HE616890	HE616890.1614	HE616890.1614	HE616890:1700824-1701558	112.652	0.100522	1.07216	0.775966	0.871649	sinR	SFHH103_01571	Transcriptional activator protein
HE616890	HE616890.1615	HE616890.1615	HE616890:1701712-1702356	121.627	3.43832	10.8402	2.46229e-13	1.49665e-11	sinI	SFHH103_01572	putative autoinducer synthase protein
HE616890	HE616890.1616	HE616890.1616	HE616890:1702522-1703658	101.963	-0.20157	-1.14995	0.552745	0.709585	-	SFHH103_01573	hypothetical protein
HE616890	HE616890.1617	HE616890.1617	HE616890:1703693-1704400	34.5445	-0.0521546	-1.03681	0.889148	0.938983	bluB	SFHH103_01574	nitroreductase%2C BluB-like protein
HE616890	HE616890.1618	HE616890.1618	HE616890:1704707-1705534	27.5045	0.424574	1.34218	0.323356	0.503502	tolB2	SFHH103_01575	TolB-like protein
HE616890	HE616890.1619	HE616890.1619	HE616890:1705537-1707219	263.525	-0.161927	-1.11878	0.592566	0.742301	nadE2	SFHH103_01576	NAD synthetase
HE616890	HE616890.162	HE616890.162	HE616890:164913-165128	33.505	-0.900318	-1.86648	0.0395599	0.112066	-	SFHH103_00158	hypothetical protein
HE616890	HE616890.1620	HE616890.1620	HE616890:1707485-1709407	839.581	-2.12327	-4.35681	7.95512e-07	1.25664e-05	-	SFHH103_01577	cyclic beta-1%2C2-glucan modification protein
HE616890	HE616890.1621	HE616890.1621	HE616890:1709827-1710801	74.0889	-0.345233	-1.27036	0.339361	0.520776	-	SFHH103_01578	hypothetical protein predicted by Glimmer/Critica
HE616890	HE616890.1622	HE616890.1622	HE616890:1710813-1711208	54.3199	0.66736	1.58816	0.0522257	0.13679	-	SFHH103_01579	glutathione-dependent formaldehyde-activating protein
HE616890	HE616890.1623	HE616890.1623	HE616890:1711329-1712702	573.389	-0.0584496	-1.04135	0.859754	0.922615	-	SFHH103_01580	2-dehydro-3-deoxyphosphoheptonate aldolase
HE616890	HE616890.1624	HE616890.1624	HE616890:1712933-1714324	185.412	-1.24565	-2.37125	4.98332e-05	0.000465221	-	SFHH103_01581	glutathione reductase
HE616890	HE616890.1625	HE616890.1625	HE616890:1714498-1715043	274.228	-1.36982	-2.58439	1.17916e-05	0.000133985	-	SFHH103_01582	hypothetical protein
HE616890	HE616890.1626	HE616890.1626	HE616890:1715161-1715856	218.891	-0.427316	-1.34473	0.125608	0.263566	rpiA	SFHH103_01583	ribose-5-phosphate isomerase A
HE616890	HE616890.1627	HE616890.1627	HE616890:1716076-1716759	31.7453	-0.0767244	-1.05462	0.83836	0.910381	-	SFHH103_01584	phosphoglycolate phosphatase
HE616890	HE616890.1628	HE616890.1628	HE616890:1716835-1718727	367.62	-1.69197	-3.23097	3.664e-08	8.19563e-07	-	SFHH103_01585	peptidoglycan binding protein%2C putative
HE616890	HE616890.1629	HE616890.1629	HE616890:1719242-1720633	67.1081	-0.410495	-1.32914	0.200274	0.363026	fumC	SFHH103_01586	fumarate hydratase
HE616890	HE616890.163	HE616890.163	HE616890:165819-166088	4.47916	0.290137	1.22276	0.73802		-	SFHH103_00159	hypothetical protein predicted by Glimmer/Critica
HE616890	HE616890.1630	HE616890.1630	HE616890:1720859-1721929	121.566	-1.17414	-2.25658	0.000410901	0.00282975	-	SFHH103_01587	diguanylate cyclase
HE616890	HE616890.1631	HE616890.1631	HE616890:1721937-1722545	88.1103	-1.25816	-2.39191	0.000100346	0.000855388	-	SFHH103_01588	pyridoxine biosynthesis protein
HE616890	HE616890.1632	HE616890.1632	HE616890:1722637-1723554	96.1906	-0.399512	-1.31906	0.232949	0.404474	-	SFHH103_01589	hydrolase
HE616890	HE616890.1633	HE616890.1633	HE616890:1723572-1724087	90.0891	0.28082	1.21489	0.383962	0.564437	-	SFHH103_01590	MarR family transcriptional regulator
HE616890	HE616890.1634	HE616890.1634	HE616890:1724107-1724481	35.5431	0.411913	1.33045	0.303732	0.482326	-	SFHH103_01591	hypothetical protein
HE616890	HE616890.1635	HE616890.1635	HE616890:1724654-1725703	1133.03	-0.275125	-1.2101	0.45247	0.625807	moaA	SFHH103_01592	molybdenum cofactor biosynthesis protein A
HE616890	HE616890.1636	HE616890.1636	HE616890:1725776-1728328	37.4364	-0.9821	-1.97534	0.00861199	0.0342519	-	SFHH103_01593	chemoreceptor Y4FA
HE616890	HE616890.1637	HE616890.1637	HE616890:1728798-1729706	26.7755	-1.06192	-2.08771	0.010963	0.041172	-	SFHH103_01594	transmembrane protein
HE616890	HE616890.1638	HE616890.1638	HE616890:1729719-1730378	9.49042	-0.505012	-1.41914	0.401838	0.580437	mobA	SFHH103_01595	molybdopterin-guanine dinucleotide biosynthesis protein MobA
HE616890	HE616890.1639	HE616890.1639	HE616890:1730375-1730893	27.3371	0.356856	1.28063	0.375207	0.555951	mobB	SFHH103_01596	molybdopterin-guanine dinucleotide biosynthesis protein MobB
HE616890	HE616890.164	HE616890.164	HE616890:166936-167727	4.58246	-0.310365	-1.24002	0.723917		-	SFHH103_00160	hypothetical protein predicted by Glimmer/Critica
HE616890	HE616890.1640	HE616890.1640	HE616890:1731023-1733299	1292.32	-1.61065	-3.0539	1.67646e-06	2.44135e-05	-	SFHH103_01597	OmpA family protein
HE616890	HE616890.1641	HE616890.1641	HE616890:1733688-1734470	618.609	0.132859	1.09646	0.715265	0.830419	-	SFHH103_01598	ABC transporter substrate-binding protein
HE616890	HE616890.1642	HE616890.1642	HE616890:1734740-1735543	11.0294	-0.240696	-1.18156	0.707473	0.826783	-	SFHH103_01599	amino acid ABC transporter permease
HE616890	HE616890.1643	HE616890.1643	HE616890:1735540-1736370	9.14212	0.680192	1.60235	0.328431	0.509173	-	SFHH103_01600	amino acid ABC transporter permease
HE616890	HE616890.1644	HE616890.1644	HE616890:1736536-1736802	138.769	0.806514	1.74898	0.021683	0.0708897	-	SFHH103_01601	hypothetical protein predicted by Glimmer/Critica
HE616890	HE616890.1645	HE616890.1645	HE616890:1736839-1737564	21.8005	0.935601	1.91269	0.0495113	0.131779	-	SFHH103_01602	transmembrane protein
HE616890	HE616890.1646	HE616890.1646	HE616890:1737773-1738597	27.0146	-0.655656	-1.57533	0.158279	0.309401	-	SFHH103_01603	methyltransferase protein
HE616890	HE616890.1647	HE616890.1647	HE616890:1738669-1739958	14.0442	0.185802	1.13745	0.727238	0.837778	-	SFHH103_01604	transmembrane protein
HE616890	HE616890.1648	HE616890.1648	HE616890:1740045-1740914	87.5233	-1.13686	-2.19902	0.00339569	0.0158636	-	SFHH103_01605	3-hydroxyisobutyrate dehydrogenase
HE616890	HE616890.1649	HE616890.1649	HE616890:1740911-1741609	13.7663	-1.24304	-2.36697	0.0331623	0.0982607	-	SFHH103_01606	hypothetical protein predicted by Glimmer/Critica
HE616890	HE616890.165	HE616890.165	HE616890:167724-168119	1.46611	-0.960198	-1.94558	0.571919		-	SFHH103_00161	hypothetical protein predicted by Glimmer/Critica
HE616890	HE616890.1650	HE616890.1650	HE616890:1741680-1742168	34.8039	-0.266451	-1.20285	0.541246	0.699698	-	SFHH103_01607	AsnC family transcriptional regulator
HE616890	HE616890.1651	HE616890.1651	HE616890:1742233-1742868	4.9405	-0.556279	-1.47047	0.521531		-	SFHH103_01608	conserved hypothetical protein
HE616890	HE616890.1652	HE616890.1652	HE616890:1742861-1743577	19.2758	-0.924081	-1.89747	0.0450812	0.124205	-	SFHH103_016085	conserved hypothetical protein
HE616890	HE616890.1653	HE616890.1653	HE616890:1743839-1745374	54.5878	-1.53796	-2.90383	0.000183394	0.00143633	-	SFHH103_01609	two component sensor kinase
HE616890	HE616890.1654	HE616890.1654	HE616890:1745396-1745947	71.9783	0.393256	1.31335	0.303833	0.482326	dgkA	SFHH103_01610	diacylglycerol kinase
HE616890	HE616890.1655	HE616890.1655	HE616890:1745993-1747009	25.5806	-1.5602	-2.94894	0.00216936	0.0110584	cobT	SFHH103_01611	nicotinate-nucleotide--dimethylbenzimidazole phosphoribosyltransferase
HE616890	HE616890.1656	HE616890.1656	HE616890:1747158-1747946	4.38807	-1.83212	-3.5606	0.065485		-	SFHH103_01612	cobalamin synthase
HE616890	HE616890.1657	HE616890.1657	HE616890:1747994-1748215	22.403	0.0175072	1.01221	0.968191	0.981531	-	SFHH103_01613	hypothetical protein predicted by Glimmer/Critica
HE616890	HE616890.1658	HE616890.1658	HE616890:1748212-1748913	22.516	-0.768677	-1.70371	0.0803892	0.187776	-	SFHH103_01614	hypothetical protein predicted by Glimmer/Critica
HE616890	HE616890.1659	HE616890.1659	HE616890:1749265-1750272	2.97031	-1.75015	-3.36394	0.160561		-	SFHH103_01615	ribose ABC transporter permease
HE616890	HE616890.1660	HE616890.1660	HE616890:1750274-1751824	15.3864	-1.53782	-2.90355	0.0049984	0.0218538	-	SFHH103_01616	ribose transport system%2C substrate-binding protein
HE616890	HE616890.1661	HE616890.1661	HE616890:1751888-1752820	66.9427	-0.914359	-1.88473	0.0219816	0.0716325	rbsB	SFHH103_01617	RbsB
HE616890	HE616890.1662	HE616890.1662	HE616890:1752993-1753982	15.9698	-0.0840545	-1.05999	0.878586	0.933095	-	SFHH103_01618	LacI family transcriptional regulator
HE616890	HE616890.1663	HE616890.1663	HE616890:1754017-1754778	35.6549	0.0611513	1.0433	0.885942	0.937394	-	SFHH103_01619	ABC transporter permease
HE616890	HE616890.1664	HE616890.1664	HE616890:1754775-1755701	57.5008	-0.361023	-1.28434	0.274424	0.451514	-	SFHH103_01620	ABC transporter ATP-binding protein
HE616890	HE616890.1665	HE616890.1665	HE616890:1755835-1756284	6.38152	-0.607601	-1.52372	0.423626	0.600943	-	SFHH103_01621	hypothetical protein predicted by Glimmer/Critica
HE616890	HE616890.1666	HE616890.1666	HE616890:1756281-1756688	5.2795	-0.620483	-1.53739	0.459317		-	SFHH103_01622	hypothetical protein predicted by Glimmer/Critica
HE616890	HE616890.1667	HE616890.1667	HE616890:1756693-1757016	10.8405	-0.766946	-1.70166	0.241234	0.414153	-	SFHH103_01623	ArsR family transcriptional regulator
HE616890	HE616890.1668	HE616890.1668	HE616890:1757029-1757919	58.7705	-2.22256	-4.6672	1.92752e-09	5.85799e-08	-	SFHH103_01624	metallo-beta-lactamase family protein
HE616890	HE616890.1669	HE616890.1669	HE616890:1758111-1758932	12.021	-2.83891	-7.15477	3.48919e-05	0.000340516	-	SFHH103_01625	hypothetical protein predicted by Glimmer/Critica
HE616890	HE616890.167	HE616890.167	HE616890:168412-169422	185.895	-1.38372	-2.6094	0.00404636	0.0183068	-	SFHH103_00162	conserved hypothetical protein
HE616890	HE616890.1670	HE616890.1670	HE616890:1759241-1760467	264.707	-2.79834	-6.95639	6.84578e-18	8.50702e-16	-	SFHH103_01626	extensin-like protein
HE616890	HE616890.1671	HE616890.1671	HE616890:1760666-1761220	3.59757	-1.76475	-3.39816	0.113751		-	SFHH103_01627	putative serine protease inhibitor
HE616890	HE616890.1672	HE616890.1672	HE616890:1761424-1763232	45.9689	-1.8784	-3.67667	6.75391e-07	1.09447e-05	-	SFHH103_01628	methyl-accepting chemotaxis protein
HE616890	HE616890.1673	HE616890.1673	HE616890:1763435-1763821	19.5575	-0.885688	-1.84765	0.0478953	0.128951	-	SFHH103_01629	acyl-CoA hydrolase protein
HE616890	HE616890.1674	HE616890.1674	HE616890:1763831-1764421	11.0928	0.0850711	1.06074	0.886364	0.937498	-	SFHH103_01630	hypothetical protein predicted by Glimmer/Critica
HE616890	HE616890.1675	HE616890.1675	HE616890:1764504-1764929	17.8263	-1.15613	-2.22859	0.0181069	0.0614405	-	SFHH103_01631	hypothetical protein predicted by Glimmer/Critica
HE616890	HE616890.1676	HE616890.1676	HE616890:1765113-1768079	192.164	0.575702	1.4904	0.0531564	0.13869	uvrB	SFHH103_01632	excinuclease ABC subunit B
HE616890	HE616890.1677	HE616890.1677	HE616890:1768365-1769036	10.1776	-1.17664	-2.2605	0.0603145	0.15227	-	SFHH103_01633	hypothetical protein predicted by Glimmer/Critica
HE616890	HE616890.1678	HE616890.1678	HE616890:1769465-1770064	43.3145	0.0559977	1.03958	0.873068	0.930388	dnaJ2	SFHH103_01634	0
HE616890	HE616890.1679	HE616890.1679	HE616890:1770588-1770800	966.189	-0.744569	-1.67547	0.0287018	0.0880998	cspA3	SFHH103_01635	putative cold shock protein CspA
HE616890	HE616890.168	HE616890.168	HE616890:169707-170879	82.5427	-0.2726	-1.20798	0.391445	0.57153	-	SFHH103_00163	conserved hypothetical protein
HE616890	HE616890.1680	HE616890.1680	HE616890:1770970-1772127	110.162	-0.5319	-1.44583	0.117012	0.249607	-	SFHH103_01636	tRNA-dihydrouridine synthase A
HE616890	HE616890.1681	HE616890.1681	HE616890:1772220-1773305	35.0387	-0.916495	-1.88752	0.0130723	0.047192	-	SFHH103_01637	integrase family protein
HE616890	HE616890.1682	HE616890.1682	HE616890:1773375-1774409	54.5653	-0.527142	-1.44107	0.153563	0.303222	-	SFHH103_01638	hypothetical protein predicted by Glimmer/Critica
HE616890	HE616890.1683	HE616890.1683	HE616890:1774797-1775342	8.6281	0.604647	1.52061	0.343396	0.524234	-	SFHH103_01639	hypothetical protein predicted by Glimmer/Critica
HE616890	HE616890.1684	HE616890.1684	HE616890:1775620-1775970	1445.39	-2.28759	-4.88239	1.24058e-06	1.89434e-05	-	SFHH103_01640	hypothetical protein predicted by Glimmer/Critica
HE616890	HE616890.1685	HE616890.1685	HE616890:1776016-1777038	11.3907	-0.640544	-1.55892	0.283643	0.461535	-	SFHH103_01641	DNA polymerase LigD%2C ligase domain protein
HE616890	HE616890.1686	HE616890.1686	HE616890:1777133-1777435	17.6352	1.69091	3.22861	0.000501698	0.00332085	-	SFHH103_01642	hypothetical protein predicted by Glimmer/Critica
HE616890	HE616890.1687	HE616890.1687	HE616890:1777490-1777828	5.58754	-0.210496	-1.15709	0.786351	0.876126	-	SFHH103_01643	hypothetical protein
HE616890	HE616890.1688	HE616890.1688	HE616890:1777825-1778115	0.945792	-2.00083	-4.00231	0.416374		-	SFHH103_01644	hypothetical protein predicted by Glimmer/Critica
HE616890	HE616890.1689	HE616890.1689	HE616890:1778194-1778493	0.63871	-1.48429	-2.79779	0.666883		-	SFHH103_01645	hypothetical protein predicted by Glimmer/Critica
HE616890	HE616890.169	HE616890.169	HE616890:170895-171797	58.8714	-0.0881521	-1.06301	0.784853	0.875328	-	SFHH103_00164	conserved hypothetical protein
HE616890	HE616890.1690	HE616890.1690	HE616890:1778490-1779305	5.24644	0.366704	1.2894	0.650173		-	SFHH103_01646	putative transmembrane protein
HE616890	HE616890.1691	HE616890.1691	HE616890:1779398-1782250	211.858	0.666518	1.58724	0.0221458	0.0718755	-	SFHH103_01647	hypothetical protein predicted by Glimmer/Critica
HE616890	HE616890.1692	HE616890.1692	HE616890:1782369-1782548	200.574	1.09409	2.13478	0.000559471	0.00363364	-	SFHH103_01648	hypothetical protein predicted by Glimmer/Critica
HE616890	HE616890.1693	HE616890.1693	HE616890:1782545-1785448	16.2209	-0.0619692	-1.04389	0.898205	0.94555	-	SFHH103_01649	hypothetical protein predicted by Glimmer/Critica
HE616890	HE616890.1694	HE616890.1694	HE616890:1785483-1787738	8.62656	-0.578803	-1.49361	0.464619	0.636333	-	SFHH103_01650	hypothetical protein
HE616890	HE616890.1695	HE616890.1695	HE616890:1787669-1788070	0.94778	-3.31254	-9.93516	0.192207		-	SFHH103_016505	hypothetical protein predicted by Glimmer/Critica
HE616890	HE616890.1696	HE616890.1696	HE616890:1788060-1788644	3.63369	-0.882011	-1.84294	0.426831		-	SFHH103_01651	hypothetical protein predicted by Glimmer/Critica
HE616890	HE616890.1697	HE616890.1697	HE616890:1788647-1789351	1.73116	-2.35811	-5.12699	0.186562		-	SFHH103_01652	hypothetical protein predicted by Glimmer/Critica
HE616890	HE616890.1698	HE616890.1698	HE616890:1789369-1791303	9.65696	-0.921044	-1.89348	0.245126	0.417841	-	SFHH103_01653	hypothetical protein predicted by Glimmer/Critica
HE616890	HE616890.1699	HE616890.1699	HE616890:1791273-1791431	0.621152	2.11334	4.32693	0.537295		-	SFHH103_01654	hypothetical protein predicted by Glimmer/Critica
HE616890	HE616890.17	HE616890.17	HE616890:13987-14559	2337.36	0.290093	1.22272	0.387365	0.568244	-	SFHH103_00014	Probable sigma(54) modulation protein
HE616890	HE616890.170	HE616890.170	HE616890:172084-173343	28.7106	-0.311482	-1.24098	0.467909	0.638435	phoR	SFHH103_00165	phosphate regulon sensor PhoR
HE616890	HE616890.1700	HE616890.1700	HE616890:1791584-1791952	8.8272	-0.0715968	-1.05088	0.907078	0.950418	-	SFHH103_01655	hypothetical protein predicted by Glimmer/Critica
HE616890	HE616890.1701	HE616890.1701	HE616890:1791962-1792651	12.0388	0.591561	1.50688	0.275915	0.453532	-	SFHH103_01656	Major phage tail protein V
HE616890	HE616890.1702	HE616890.1702	HE616890:1792665-1793060	0.944262	-0.618346	-1.53511	0.791318		-	SFHH103_01657	hypothetical protein
HE616890	HE616890.1703	HE616890.1703	HE616890:1793064-1793516	1.99862	-1.11437	-2.16501	0.462384		-	SFHH103_01658	putative hypothetical protein
HE616890	HE616890.1704	HE616890.1704	HE616890:1793516-1793854	2.73553	0.0876316	1.06262	0.945557		-	SFHH103_01659	conserved hypothetical protein
HE616890	HE616890.1705	HE616890.1705	HE616890:1793854-1794423	7.98198	-1.08605	-2.12293	0.106431	0.232486	-	SFHH103_01660	conserved hypothetical protein
HE616890	HE616890.1706	HE616890.1706	HE616890:1794683-1796062	24.0651	2.44966	5.46286	2.51333e-06	3.4532e-05	-	SFHH103_01661	Putative phage major capsid protein%2C HK97
HE616890	HE616890.1707	HE616890.1707	HE616890:1796019-1796687	4.90418	1.35283	2.55413	0.123601		-	SFHH103_01662	putative phage prohead protease%2C HK97 family
HE616890	HE616890.1708	HE616890.1708	HE616890:1796693-1797913	3.18869	-0.728451	-1.65686	0.512409		-	SFHH103_01663	putative phage portal protein HK97 family
HE616890	HE616890.1709	HE616890.1709	HE616890:1797910-1799655	4.65221	0.204663	1.15242	0.838912		-	SFHH103_01664	Putative phage terminase large subunit
HE616890	HE616890.171	HE616890.171	HE616890:173537-174571	209.724	-1.1279	-2.18541	0.00047481	0.00318422	pstS	SFHH103_00166	Phosphate-binding protein PstS
HE616890	HE616890.1710	HE616890.1710	HE616890:1799665-1800294	4.01482	-1.57761	-2.98475	0.156951		-	SFHH103_01665	putative phage terminase small subunit P27 family
HE616890	HE616890.1711	HE616890.1711	HE616890:1800442-1800852	8.808	0.809168	1.7522	0.211511	0.377038	-	SFHH103_01666	conserved hypothetical protein
HE616890	HE616890.1712	HE616890.1712	HE616890:1801056-1801703	3.85891	-1.67597	-3.19533	0.102737		nusG	SFHH103_01667	putative NusG antitermination factor
HE616890	HE616890.1713	HE616890.1713	HE616890:1801687-1803045	4.53452	-1.53149	-2.89085	0.134779		-	SFHH103_01668	conserved hypothetical protein
HE616890	HE616890.1714	HE616890.1714	HE616890:1803042-1803347	0.919514	1.7856	3.44763	0.472533		-	SFHH103_01669	conserved hypothetical protein
HE616890	HE616890.1715	HE616890.1715	HE616890:1803344-1804471	6.79996	0.026958	1.01886	0.972036	0.984261	-	SFHH103_01670	DNA polymerase III subunit beta
HE616890	HE616890.1716	HE616890.1716	HE616890:1804461-1806593	9.78049	-0.881914	-1.84282	0.148045	0.295557	-	SFHH103_01671	putative MT-A70 family protein
HE616890	HE616890.1717	HE616890.1717	HE616890:1806586-1807017	1.01897	-1.19835	-2.29476	0.592606		-	SFHH103_01672	hypothetical protein
HE616890	HE616890.1718	HE616890.1718	HE616890:1807014-1807886	8.70058	0.213333	1.15936	0.744595	0.84923	-	SFHH103_01673	hypothetical protein
HE616890	HE616890.1719	HE616890.1719	HE616890:1807883-1808038	0					-	SFHH103_01674	hypothetical protein
HE616890	HE616890.172	HE616890.172	HE616890:174669-176153	55.4805	-0.370001	-1.29235	0.306636	0.484793	pstC	SFHH103_09500	PstC
HE616890	HE616890.1720	HE616890.1720	HE616890:1808038-1808259	0.297665	-1.64171	-3.12036	0.691481		-	SFHH103_01675	hypothetical protein
HE616890	HE616890.1721	HE616890.1721	HE616890:1808259-1808507	0.27392	-1.52838	-2.88462	0.712096		-	SFHH103_01676	hypothetical protein
HE616890	HE616890.1722	HE616890.1722	HE616890:1808507-1808959	2.37145	-1.54878	-2.92571	0.243149		-	SFHH103_01677	conserved hypothetical protein
HE616890	HE616890.1723	HE616890.1723	HE616890:1809196-1809471	12.0761	-0.261703	-1.19889	0.655444	0.791835	-	SFHH103_01678	hypothetical protein
HE616890	HE616890.1724	HE616890.1724	HE616890:1810075-1810701	68.6059	-0.694392	-1.6182	0.0321263	0.096224	-	SFHH103_01679	hypothetical protein
HE616890	HE616890.1725	HE616890.1725	HE616890:1810698-1811042	51.8386	0.836916	1.78623	0.0224542	0.0727064	-	SFHH103_01680	hypothetical protein
HE616890	HE616890.1726	HE616890.1726	HE616890:1811193-1811378	3.71125	0.596286	1.51182	0.553051		-	SFHH103_01681	conserved hypothetical protein
HE616890	HE616890.1727	HE616890.1727	HE616890:1811384-1811503	0					-	SFHH103_01682	hypothetical protein predicted by Glimmer/Critica
HE616890	HE616890.1728	HE616890.1728	HE616890:1811500-1811685	0.0547839	0.616669	1.53333	0.886308		-	SFHH103_01683	conserved hypothetical protein
HE616890	HE616890.1729	HE616890.1729	HE616890:1811685-1811930	1.41456	-1.87652	-3.67188	0.318222		-	SFHH103_01684	conserved hypothetical protein
HE616890	HE616890.173	HE616890.173	HE616890:176150-177472	36.6841	-0.122187	-1.08838	0.756754	0.857849	pstA	SFHH103_00167	phosphate ABC transporter%2C inner membrane subunit PstA
HE616890	HE616890.1730	HE616890.1730	HE616890:1811931-1812236	2.87518	0.0402249	1.02827	0.97424		-	SFHH103_01685	hypothetical protein
HE616890	HE616890.1731	HE616890.1731	HE616890:1812233-1812751	5.05564	-0.192914	-1.14307	0.826851		-	SFHH103_01686	hypothetical protein
HE616890	HE616890.1732	HE616890.1732	HE616890:1812907-1813164	1.7271	-3.28572	-9.75218	0.0706123		-	SFHH103_01687	hypothetical protein
HE616890	HE616890.1733	HE616890.1733	HE616890:1813157-1813714	3.99245	0.881167	1.84186	0.41162		-	SFHH103_01688	conserved hypothetical protein
HE616890	HE616890.1734	HE616890.1734	HE616890:1813717-1814010	4.34797	0.643728	1.56236	0.466236		-	SFHH103_01689	conserved hypothetical protein
HE616890	HE616890.1735	HE616890.1735	HE616890:1814547-1814795	7.25027	0.130974	1.09503	0.856265	0.920575	-	SFHH103_01690	conserved hypothetical protein
HE616890	HE616890.1736	HE616890.1736	HE616890:1814866-1814976	0.618788	-1.07212	-2.10253	0.761068		-	SFHH103_01691	hypothetical protein
HE616890	HE616890.1737	HE616890.1737	HE616890:1815216-1815455	149.058	0.687011	1.60994	0.0136935	0.0491489	-	SFHH103_01692	conserved hypothetical protein
HE616890	HE616890.1738	HE616890.1738	HE616890:1815867-1816076	1551.55	-0.20409	-1.15196	0.553292	0.70996	-	SFHH103_01693	conserved hypothetical protein
HE616890	HE616890.1739	HE616890.1739	HE616890:1816261-1816947	68.9663	-1.52763	-2.88311	1.86736e-06	2.6913e-05	-	SFHH103_01694	putative fumarylpyruvate hydrolase protein
HE616890	HE616890.174	HE616890.174	HE616890:177486-178301	54.9891	-0.242332	-1.1829	0.486589	0.655348	pstB	SFHH103_00168	ABC phosphate transporter%2C ATPase subunit PstB
HE616890	HE616890.1740	HE616890.1740	HE616890:1817006-1817536	33.7508	-0.807007	-1.74958	0.0583052	0.14829	-	SFHH103_01695	putative ferripyochelin binding protein-like protein
HE616890	HE616890.1741	HE616890.1741	HE616890:1817610-1818269	42.6918	0.0659269	1.04676	0.854995	0.92004	-	SFHH103_01696	conserved hypothetical protein
HE616890	HE616890.1742	HE616890.1742	HE616890:1818282-1818677	15.336	0.447014	1.36322	0.399116	0.578065	-	SFHH103_01697	putative zinc uptake transcriptional regulator protein
HE616890	HE616890.1743	HE616890.1743	HE616890:1818677-1819498	24.8025	-0.716472	-1.64316	0.0883602	0.201842	-	SFHH103_01698	putative zinc ABC transporter permease
HE616890	HE616890.1744	HE616890.1744	HE616890:1819491-1820474	79.0408	-1.62085	-3.07557	4.0643e-07	7.10236e-06	-	SFHH103_01699	zinc containing nucleotide binding/ATPase protein
HE616890	HE616890.1745	HE616890.1745	HE616890:1820549-1821571	69.6839	-1.34505	-2.54039	3.52077e-05	0.000342999	znuA	SFHH103_01700	high-affinity zinc uptake system protein ZnuA precursor
HE616890	HE616890.1746	HE616890.1746	HE616890:1821669-1822028	9.76507	-0.143738	-1.10476	0.808359	0.888433	-	SFHH103_01701	conserved hypothetical protein
HE616890	HE616890.1747	HE616890.1747	HE616890:1822157-1823782	146.671	-0.466783	-1.38202	0.167941	0.32172	xynA	SFHH103_01702	beta-xylosidase
HE616890	HE616890.1748	HE616890.1748	HE616890:1823886-1825334	37.3183	-0.426908	-1.34435	0.266072	0.443876	-	SFHH103_01703	putative TRAP transporter%2C DctM subunit
HE616890	HE616890.1749	HE616890.1749	HE616890:1825331-1825939	6.12396	0.71199	1.63806	0.346519	0.527275	-	SFHH103_01704	putative RAP-type mannitol/chloroaromatic compound transport system%2C small permease component
HE616890	HE616890.175	HE616890.175	HE616890:178358-179068	34.0105	0.323419	1.25129	0.389611	0.569894	phoU	SFHH103_00169	Phosphate transport system protein PhoU
HE616890	HE616890.1750	HE616890.1750	HE616890:1826137-1827246	66.8195	0.420156	1.33807	0.235529	0.407394	-	SFHH103_01705	putative mannitol-binding periplasmic signal peptide protein
HE616890	HE616890.1751	HE616890.1751	HE616890:1827544-1828572	91.911	-0.153117	-1.11197	0.637014	0.77674	-	SFHH103_01706	putative oxidoreductase protein
HE616890	HE616890.1752	HE616890.1752	HE616890:1828814-1829947	23.0415	0.936861	1.91436	0.0414975	0.116551	-	SFHH103_01707	putative oxidoreductase protein
HE616890	HE616890.1753	HE616890.1753	HE616890:1830065-1830826	4.58339	-1.01709	-2.02383	0.297853		-	SFHH103_01708	conserved hypothetical protein
HE616890	HE616890.1754	HE616890.1754	HE616890:1830971-1833445	9.0743	-1.07274	-2.10343	0.145298	0.292268	-	SFHH103_01709	putative beta-mannosidase
HE616890	HE616890.1755	HE616890.1755	HE616890:1833525-1834610	4.70091	-0.129238	-1.09372	0.888348		ugpC6	SFHH103_01710	sn-glycerol-3-phosphate import ATP-binding protein UgpC
HE616890	HE616890.1756	HE616890.1756	HE616890:1834617-1835561	7.60533	0.485039	1.39962	0.478127	0.646351	-	SFHH103_01711	putative ABC transporter permease
HE616890	HE616890.1757	HE616890.1757	HE616890:1835554-1836462	4.05633	1.94041	3.83814	0.0639034		-	SFHH103_01712	putative ABC transporter permease protein
HE616890	HE616890.1758	HE616890.1758	HE616890:1836667-1837902	9.92562	0.213587	1.15957	0.747287	0.850393	-	SFHH103_01713	putative sugar ABC transporter substrate-binding protein
HE616890	HE616890.1759	HE616890.1759	HE616890:1838420-1839469	22.6511	0.414109	1.33248	0.330331	0.511425	-	SFHH103_01714	putative LacI family transcriptional regulator
HE616890	HE616890.176	HE616890.176	HE616890:179118-179801	40.5395	0.807487	1.75016	0.0231136	0.0744536	phoB	SFHH103_00170	Phosphate regulon transcriptional regulatory protein PhoB
HE616890	HE616890.1760	HE616890.1760	HE616890:1839504-1841282	54.7494	0.640938	1.55934	0.0681174	0.166701	-	SFHH103_01715	putative adenylate cyclase protein
HE616890	HE616890.1761	HE616890.1761	HE616890:1841410-1842084	13.671	0.136471	1.09921	0.806069	0.886438	-	SFHH103_01716	conserved hypothetical protein
HE616890	HE616890.1762	HE616890.1762	HE616890:1842312-1842911	42.5379	0.203393	1.1514	0.586114	0.737238	-	SFHH103_01717	conserved hypothetical protein
HE616890	HE616890.1763	HE616890.1763	HE616890:1843154-1843888	2.00695	-2.62206	-6.15628	0.0948484		-	SFHH103_01718	conserved hypothetical protein
HE616890	HE616890.1764	HE616890.1764	HE616890:1844019-1845449	172.001	0.046345	1.03265	0.879185	0.933095	yqjI	SFHH103_01719	6-phosphogluconate dehydrogenase
HE616890	HE616890.1765	HE616890.1765	HE616890:1845627-1845785	10.0351	1.59282	3.01638	0.0313437	0.0945892	-	SFHH103_01720	conserved hypothetical protein
HE616890	HE616890.1766	HE616890.1766	HE616890:1845782-1848052	208.803	0.879986	1.84036	0.0511735	0.134919	fixI1	SFHH103_01721	nitrogen fixation protein fixI
HE616890	HE616890.1767	HE616890.1767	HE616890:1848049-1848543	110.087	1.04412	2.0621	0.0306483	0.0927408	fixH	SFHH103_01722	nitrogen fixation protein FixH
HE616890	HE616890.1768	HE616890.1768	HE616890:1848551-1850125	246.363	0.201948	1.15025	0.692128	0.816535	fixG	SFHH103_01723	nitrogen fixation protein FixG
HE616890	HE616890.1769	HE616890.1769	HE616890:1850402-1850836	371.835	-1.80213	-3.48735	7.20637e-08	1.50366e-06	-	SFHH103_01724	conserved hypothetical protein
HE616890	HE616890.177	HE616890.177	HE616890:179898-180416	245.159	-0.683694	-1.60625	0.0683822	0.16713	-	SFHH103_00171	conserved hypothetical protein
HE616890	HE616890.1770	HE616890.1770	HE616890:1850833-1851180	234.038	-1.52537	-2.8786	2.24003e-07	4.18937e-06	-	SFHH103_01725	putative bleomycin resistance protein
HE616890	HE616890.1771	HE616890.1771	HE616890:1851224-1851343	33.9293	1.86819	3.65074	2.38155e-06	3.28021e-05	-	SFHH103_01726	conserved hypothetical protein
HE616890	HE616890.1772	HE616890.1772	HE616890:1851441-1852304	396.25	2.10344	4.29734	4.80042e-06	6.11479e-05	FixP2	SFHH103_01727	cytochrome-c oxidase FixP2
HE616890	HE616890.1773	HE616890.1773	HE616890:1852307-1852537	51.0289	1.60802	3.04833	0.000531795	0.00348628	-	SFHH103_01728	conserved hypothetical protein
HE616890	HE616890.1774	HE616890.1774	HE616890:1852553-1853284	119.251	1.1113	2.1604	0.0189401	0.0636116	fixO2	SFHH103_01729	cbb3-type cytochrome c oxidase subunit II
HE616890	HE616890.1775	HE616890.1775	HE616890:1853297-1854913	403.419	0.066885	1.04745	0.892668	0.941762	fixN2	SFHH103_01730	cbb3-type cytochrome c oxidase subunit I
HE616890	HE616890.1776	HE616890.1776	HE616890:1855106-1855630	368.91	1.90992	3.75787	1.4801e-07	2.92463e-06	-	SFHH103_01731	conserved hypothetical protein
HE616890	HE616890.1777	HE616890.1777	HE616890:1855638-1856348	52.1385	0.863309	1.81921	0.0160604	0.0559215	-	SFHH103_01732	conserved hypothetical protein
HE616890	HE616890.1778	HE616890.1778	HE616890:1856676-1857599	33.3073	0.778775	1.71567	0.0798575	0.187003	msbB	SFHH103_01733	lipid A biosynthesis lauroyl acyltransferase
HE616890	HE616890.1779	HE616890.1779	HE616890:1857611-1858639	65.7883	-0.314674	-1.24373	0.330614	0.511564	-	SFHH103_01734	putative alcohol dehydrogenase protein
HE616890	HE616890.178	HE616890.178	HE616890:180830-182029	429.34	-1.30856	-2.47694	0.00180513	0.00945157	argD	SFHH103_00172	acetylornithine aminotransferase
HE616890	HE616890.1780	HE616890.1780	HE616890:1858949-1860232	119.507	0.123609	1.08946	0.683869	0.810554	fabF2	SFHH103_01735	3-oxoacyl-ACP synthase
HE616890	HE616890.1781	HE616890.1781	HE616890:1860244-1861443	188.443	-0.997084	-1.99596	0.00186218	0.00969583	-	SFHH103_01736	putative 3-oxoacyl-ACP synthase
HE616890	HE616890.1782	HE616890.1782	HE616890:1861445-1861921	57.3498	-1.29578	-2.4551	0.000114612	0.000960885	-	SFHH103_01737	putative (3R)-hydroxymyristoyl-ACP dehydratase
HE616890	HE616890.1783	HE616890.1783	HE616890:1862039-1862317	241.1	-1.43823	-2.70988	1.24664e-06	1.89434e-05	-	SFHH103_01738	putative acyl carrier protein
HE616890	HE616890.1784	HE616890.1784	HE616890:1862660-1863400	906.675	0.184694	1.13658	0.595121	0.744666	-	SFHH103_01739	putative transcriptional regulator protein%2C Fnr/CRP family
HE616890	HE616890.1785	HE616890.1785	HE616890:1863431-1864411	9.35789	-0.470961	-1.38603	0.453653	0.626532	cobD	SFHH103_01740	cobalamin biosynthesis protein
HE616890	HE616890.1786	HE616890.1786	HE616890:1864412-1865413	8.88525	-0.500089	-1.4143	0.452793	0.625807	cobC	SFHH103_01741	protein CobC
HE616890	HE616890.1787	HE616890.1787	HE616890:1865416-1866711	11.2553	-0.235184	-1.17706	0.709873	0.827507	cobB	SFHH103_01742	cobyrinic acid a%2Cc-diamide synthase
HE616890	HE616890.1788	HE616890.1788	HE616890:1866708-1867550	20.2722	-0.0289904	-1.0203	0.951068	0.971747	cobA	SFHH103_01743	porphyrin biosynthesis protein cobA
HE616890	HE616890.1789	HE616890.1789	HE616890:1867666-1868124	28.5098	-0.0733305	-1.05214	0.855272	0.920084	cobE	SFHH103_01744	CobE protein
HE616890	HE616890.179	HE616890.179	HE616890:182099-183016	360.848	-0.530666	-1.4446	0.143852	0.290614	argF	SFHH103_00173	ornithine carbamoyltransferase
HE616890	HE616890.1790	HE616890.1790	HE616890:1868485-1869333	15.1765	-1.70828	-3.26772	0.00541739	0.023375	-	SFHH103_01745	conserved hypothetical protein
HE616890	HE616890.1791	HE616890.1791	HE616890:1869587-1870180	4.2077	-0.358439	-1.28204	0.708259		-	SFHH103_01746	conserved hypothetical protein
HE616890	HE616890.1792	HE616890.1792	HE616890:1870252-1870896	31.497	1.85497	3.61745	5.90189e-05	0.000535769	cobO	SFHH103_01747	cob(I)yrinic acid a%2Cc-diamide adenosyltransferase
HE616890	HE616890.1793	HE616890.1793	HE616890:1870907-1875133	143.061	0.950271	1.93224	0.0181909	0.0616881	cobN	SFHH103_01748	cobaltochelatase subunit CobN
HE616890	HE616890.1794	HE616890.1794	HE616890:1875350-1876414	101.773	0.648194	1.56721	0.0745201	0.178695	cobW	SFHH103_01749	cobalamin biosynthesis protein CobW
HE616890	HE616890.1795	HE616890.1795	HE616890:1876418-1876945	30.8599	1.23162	2.3483	0.00584543	0.0248276	cobU	SFHH103_01750	adenosylcobinamide kinase/adenosylcobinamide-phosphate guanylyltransferase
HE616890	HE616890.1796	HE616890.1796	HE616890:1877674-1878666	11.596	0.545731	1.45976	0.319405	0.498914	-	SFHH103_01751	conserved hypothetical protein
HE616890	HE616890.1797	HE616890.1797	HE616890:1878721-1880889	27.9137	0.0760337	1.05412	0.848914	0.916075	cyaD2	SFHH103_01752	adenylate cyclase
HE616890	HE616890.1798	HE616890.1798	HE616890:1881036-1882490	23.989	-1.21649	-2.3238	0.0127658	0.0463248	-	SFHH103_01753	putative cobyric acid synthase
HE616890	HE616890.1799	HE616890.1799	HE616890:1882487-1882675	0.80925	0.135516	1.09849	0.957951		-	SFHH103_01754	hypothetical protein
HE616890	HE616890.18	HE616890.18	HE616890:14750-16309	82.3629	-0.0802565	-1.05721	0.802333	0.885114	rpoN	SFHH103_00015	RNA polymerase sigma-54 factor
HE616890	HE616890.180	HE616890.180	HE616890:183303-184298	173.573	0.0488484	1.03444	0.884707	0.936554	hslO	SFHH103_00174	Hsp33 protein
HE616890	HE616890.1800	HE616890.1800	HE616890:1882738-1882881	0.458788	-0.41654	-1.33472	0.917339		-	SFHH103_01755	conserved hypothetical protein
HE616890	HE616890.1801	HE616890.1801	HE616890:1882903-1883013	0.266627	-1.47549	-2.78078	0.721782		-	SFHH103_01756	hypothetical protein predicted by Glimmer/Critica
HE616890	HE616890.1802	HE616890.1802	HE616890:1883288-1884286	245.562	0.725398	1.65336	0.0233513	0.0750033	-	SFHH103_01757	putative ABC transporter substrate-binding protein
HE616890	HE616890.1803	HE616890.1803	HE616890:1884583-1885629	137.883	1.14048	2.20454	0.000123636	0.00102425	-	SFHH103_01758	putative ABC transporter ATP-binding protein
HE616890	HE616890.1804	HE616890.1804	HE616890:1885685-1886095	27.1958	-1.06685	-2.09485	0.00864985	0.0343049	-	SFHH103_01759	conserved hypothetical protein
HE616890	HE616890.1805	HE616890.1805	HE616890:1886210-1887064	39.2776	-1.47314	-2.77625	0.000413191	0.00284202	-	SFHH103_01760	putatitve LysR family transcriptional regulator
HE616890	HE616890.1806	HE616890.1806	HE616890:1887179-1888195	830.171	-0.781464	-1.71887	0.159977	0.311437	-	SFHH103_01761	putative methionine synthase I
HE616890	HE616890.1807	HE616890.1807	HE616890:1888408-1888752	7.35485	-0.481071	-1.39578	0.477807	0.646322	-	SFHH103_01762	conserved hypothetical protein
HE616890	HE616890.1808	HE616890.1808	HE616890:1888814-1890604	25.4476	-1.16437	-2.24135	0.0088355	0.03477	-	SFHH103_01763	conserved hypothetical protein
HE616890	HE616890.1809	HE616890.1809	HE616890:1890790-1891317	16.0436	-2.28241	-4.86491	5.25304e-05	0.000483937	-	SFHH103_01764	putative RNA polymerase sigma factor
HE616890	HE616890.181	HE616890.181	HE616890:184311-184703	214.3	-1.12779	-2.18524	0.000259839	0.00192708	apaG	SFHH103_00175	ApaG
HE616890	HE616890.1810	HE616890.1810	HE616890:1891404-1891946	10.9563	-2.53382	-5.79101	0.000467148	0.00314734	-	SFHH103_01765	conserved hypothetical protein
HE616890	HE616890.1811	HE616890.1811	HE616890:1892326-1893030	9.21888	0.717719	1.64458	0.265501	0.443188	-	SFHH103_01766	conserved hypothetical protein
HE616890	HE616890.1812	HE616890.1812	HE616890:1893138-1894712	79.4308	0.151171	1.11047	0.865065	0.925649	-	SFHH103_01767	putative trimethylamine methyltransferase protein
HE616890	HE616890.1813	HE616890.1813	HE616890:1895231-1895929	346.053	-1.18921	-2.28028	0.000172019	0.00136444	-	SFHH103_01768	putative corrinoid methyltransferase protein
HE616890	HE616890.1814	HE616890.1814	HE616890:1896240-1896860	21.6976	-0.924344	-1.89782	0.0387323	0.110393	-	SFHH103_01769	conserved hypothetical protein
HE616890	HE616890.1815	HE616890.1815	HE616890:1897022-1897840	17.7294	-1.51139	-2.85085	0.00248422	0.0122936	-	SFHH103_01770	putative formyl transferase domain-containing protein
HE616890	HE616890.1816	HE616890.1816	HE616890:1898604-1899071	221.035	-2.68302	-6.42199	4.97242e-12	2.53897e-10	-	SFHH103_01771	conserved hypothetical protein
HE616890	HE616890.1817	HE616890.1817	HE616890:1899398-1899700	1.61935	-1.45814	-2.74754	0.385166		-	SFHH103_01772	conserved hypothetical protein
HE616890	HE616890.1818	HE616890.1818	HE616890:1899693-1900274	7.93071	0.722306	1.64982	0.278605	0.455983	-	SFHH103_017725	conserved hypothetical protein
HE616890	HE616890.1819	HE616890.1819	HE616890:1900271-1901362	16.3204	0.261797	1.19897	0.583854	0.735507	-	SFHH103_01773	putative methylenetetrahydrofolate reductase
HE616890	HE616890.182	HE616890.182	HE616890:184815-185429	9.8744	0.133375	1.09686	0.821608	0.898051	-	SFHH103_00176	predicted CDP-alcohol phosphatidyltransferase
HE616890	HE616890.1820	HE616890.1820	HE616890:1901484-1902446	52.0054	-0.60173	-1.51753	0.11082	0.240196	-	SFHH103_01774	putative methyltetrahydrofolate:corrinoid/iron-sulfur protein methyltransferase
HE616890	HE616890.1821	HE616890.1821	HE616890:1902837-1903175	15.9339	-0.467536	-1.38275	0.353007	0.534529	-	SFHH103_01775	conserved hypothetical protein
HE616890	HE616890.1822	HE616890.1822	HE616890:1903337-1905412	85.3903	-0.579956	-1.4948	0.0733902	0.176743	-	SFHH103_01776	putative electron transfer protein
HE616890	HE616890.1823	HE616890.1823	HE616890:1905455-1905955	7.50248	0.0102207	1.00711	0.988522	0.994748	-	SFHH103_01777	putative AsnC family transcriptional regulator
HE616890	HE616890.1824	HE616890.1824	HE616890:1906061-1907272	14.2054	-1.01337	-2.01863	0.0471677	0.12804	-	SFHH103_01778	putative diaminopropionate ammonia-lyase
HE616890	HE616890.1825	HE616890.1825	HE616890:1907269-1908507	9.83888	0.390449	1.3108	0.516953	0.678752	-	SFHH103_01779	putative amidase%2C hydantoinase/carbamoylase family
HE616890	HE616890.1826	HE616890.1826	HE616890:1908518-1909669	6.12523	0.327486	1.25482	0.65496	0.791835	hipO1	SFHH103_01780	putative hydrolase
HE616890	HE616890.1827	HE616890.1827	HE616890:1909710-1910624	127.61	0.784219	1.72216	0.010522	0.0398637	-	SFHH103_01781	putative LysR family transcriptional regulator
HE616890	HE616890.1828	HE616890.1828	HE616890:1910756-1911100	121.839	-0.0923347	-1.06609	0.782045	0.873656	-	SFHH103_01782	conserved hypothetical protein
HE616890	HE616890.1829	HE616890.1829	HE616890:1911215-1911415	612.802	-1.66367	-3.16822	1.05695e-05	0.000121614	-	SFHH103_01783	conserved hypothetical protein
HE616890	HE616890.183	HE616890.183	HE616890:185483-186667	118.858	-0.679561	-1.60165	0.0722111	0.174354	metZ	SFHH103_00177	O-succinylhomoserine sulfhydrylase
HE616890	HE616890.1830	HE616890.1830	HE616890:1911915-1912919	63.6784	-0.256906	-1.19491	0.434611	0.610691	-	SFHH103_01784	putative AraC family transcriptional regulator
HE616890	HE616890.1831	HE616890.1831	HE616890:1912935-1914182	10.1194	-0.546039	-1.46007	0.381208	0.561864	-	SFHH103_01785	putative two-component response regulator
HE616890	HE616890.1832	HE616890.1832	HE616890:1914554-1915387	7.64165	-1.12538	-2.18158	0.127498	0.266271	-	SFHH103_01786	putative two component response regulator transcriptional regulatory protein
HE616890	HE616890.1833	HE616890.1833	HE616890:1915575-1916984	476.484	0.0400185	1.02813	0.917641	0.956831	-	SFHH103_01787	guanylate/adenylate cyclase
HE616890	HE616890.1834	HE616890.1834	HE616890:1917066-1917308	334.661	-1.93986	-3.83669	3.0844e-06	4.14614e-05	-	SFHH103_01788	conserved hypothetical protein
HE616890	HE616890.1835	HE616890.1835	HE616890:1917378-1917785	107.94	-3.57841	-11.9456	2.25643e-19	3.6285e-17	-	SFHH103_01789	conserved hypothetical protein
HE616890	HE616890.1836	HE616890.1836	HE616890:1917966-1918625	109.484	-2.36675	-5.15779	7.37139e-13	4.33903e-11	-	SFHH103_01790	putative pyrimidine reductase protein
HE616890	HE616890.1837	HE616890.1837	HE616890:1918767-1919186	341.719	-0.229654	-1.17255	0.558092	0.71399	-	SFHH103_01791	conserved hypothetical protein
HE616890	HE616890.1838	HE616890.1838	HE616890:1919253-1919591	171.249	-3.6563	-12.6083	0.000218408	0.00167306	-	SFHH103_01792	conserved hypothetical protein
HE616890	HE616890.1839	HE616890.1839	HE616890:1919874-1920506	250.927	-1.37827	-2.59957	8.14205e-05	0.000712525	-	SFHH103_01793	putative TerC family transmembrane efflux protein
HE616890	HE616890.184	HE616890.184	HE616890:186865-187962	29.9526	-0.00548101	-1.00381	0.989251	0.994932	dcd	SFHH103_00178	2'-deoxycytidine 5'-triphosphate deaminase
HE616890	HE616890.1840	HE616890.1840	HE616890:1920772-1923300	310.21	-0.958045	-1.94268	0.00269427	0.013123	kefA	SFHH103_01794	potassium efflux system KefA
HE616890	HE616890.1841	HE616890.1841	HE616890:1923376-1923504	1.82217	-0.506834	-1.42093	0.746432		-	SFHH103_01795	hypothetical protein
HE616890	HE616890.1842	HE616890.1842	HE616890:1923666-1924148	103.702	0.29756	1.22906	0.378572	0.559455	-	SFHH103_01796	conserved hypothetical protein
HE616890	HE616890.1843	HE616890.1843	HE616890:1924152-1925381	127.029	0.91576	1.88656	0.00241647	0.0120543	-	SFHH103_01797	conserved hypothetical protein
HE616890	HE616890.1844	HE616890.1844	HE616890:1925398-1927095	43.8307	0.811431	1.75495	0.0240563	0.076914	-	SFHH103_01798	putative sulfate transporter
HE616890	HE616890.1845	HE616890.1845	HE616890:1927139-1928005	56.8548	0.956153	1.94013	0.00535666	0.0231487	-	SFHH103_01799	putative regulatory protein
HE616890	HE616890.1846	HE616890.1846	HE616890:1928053-1928523	498.398	0.486283	1.40083	0.114822	0.246262	-	SFHH103_01800	putative signal-transduction protein with CBS domains
HE616890	HE616890.1847	HE616890.1847	HE616890:1928885-1929352	8.32009	0.151887	1.11102	0.821264	0.897851	-	SFHH103_01801	putative glutathione-dependent formaldehyde-activating GFA
HE616890	HE616890.1848	HE616890.1848	HE616890:1929473-1930033	29.5647	0.579164	1.49398	0.157018	0.307977	-	SFHH103_01802	putative transmembrane protein
HE616890	HE616890.1849	HE616890.1849	HE616890:1930201-1931976	19.502	-0.461402	-1.37688	0.321508	0.501358	-	SFHH103_01803	putative transmembrane transport protein
HE616890	HE616890.1850	HE616890.1850	HE616890:1932414-1932704	46.9068	0.470843	1.38592	0.239727	0.412917	-	SFHH103_01804	conserved hypothetical protein
HE616890	HE616890.1851	HE616890.1851	HE616890:1932772-1933068	11.3128	-0.252348	-1.19114	0.68534	0.811782	-	SFHH103_01805	conserved hypothetical protein
HE616890	HE616890.1852	HE616890.1852	HE616890:1933214-1933486	8.77495	0.319747	1.24811	0.60748	0.752521	-	SFHH103_01806	conserved hypothetical protein
HE616890	HE616890.1853	HE616890.1853	HE616890:1933570-1933860	23.2933	0.623469	1.54058	0.164832	0.317076	-	SFHH103_01807	conserved hypothetical protein
HE616890	HE616890.1854	HE616890.1854	HE616890:1934039-1934377	1.93066	0.291899	1.22425	0.843906		-	SFHH103_01808	conserved hypothetical protein
HE616890	HE616890.1855	HE616890.1855	HE616890:1934370-1934621	1.18138	-2.45393	-5.47908	0.244345		-	SFHH103_01809	conserved hypothetical protein
HE616890	HE616890.1856	HE616890.1856	HE616890:1934900-1935559	5.71841	-0.212498	-1.15869	0.797282	0.882327	-	SFHH103_01810	conserved hypothetical protein
HE616890	HE616890.1857	HE616890.1857	HE616890:1936059-1937183	30.3287	0.154987	1.11341	0.680913	0.808655	-	SFHH103_01811	putative transposase
HE616890	HE616890.1858	HE616890.1858	HE616890:1937478-1938581	46.0355	-0.205216	-1.15286	0.564959	0.720797	-	SFHH103_01812	Putative transposase y4qE
HE616890	HE616890.1859	HE616890.1859	HE616890:1938732-1939490	81.7285	0.030855	1.02162	0.919731	0.95811	-	SFHH103_01813	putative methyltransferase
HE616890	HE616890.186	HE616890.186	HE616890:188203-189054	19.4648	-0.73199	-1.66093	0.1161	0.248201	-	SFHH103_00179	predicted extracellular amino acid solute-binding protein
HE616890	HE616890.1860	HE616890.1860	HE616890:1939880-1940620	38.4371	0.441853	1.35835	0.317119	0.496644	-	SFHH103_01814	conserved hypothetical protein
HE616890	HE616890.1861	HE616890.1861	HE616890:1940719-1941822	45.8749	-0.195981	-1.1455	0.590444	0.741328	-	SFHH103_01815	Putative transposase y4qE
HE616890	HE616890.1862	HE616890.1862	HE616890:1942117-1943241	36.5628	0.175157	1.12909	0.633742	0.77477	-	SFHH103_01816	putative transposase
HE616890	HE616890.1863	HE616890.1863	HE616890:1943534-1944028	4.32224	1.32331	2.50239	0.147701		-	SFHH103_01817	conserved hypothetical protein
HE616890	HE616890.1864	HE616890.1864	HE616890:1944031-1945242	3.48384	-0.559189	-1.47344	0.618236		-	SFHH103_01818	conserved hypothetical protein
HE616890	HE616890.1865	HE616890.1865	HE616890:1945357-1946715	13.5031	0.287181	1.22025	0.591099	0.741328	-	SFHH103_01819	conserved hypothetical protein
HE616890	HE616890.1866	HE616890.1866	HE616890:1946775-1947227	1.63422	2.52375	5.75075	0.160007		-	SFHH103_01820	conserved hypothetical protein
HE616890	HE616890.1867	HE616890.1867	HE616890:1947224-1948834	12.7758	0.135064	1.09814	0.828166	0.902538	-	SFHH103_01821	conserved hypothetical protein
HE616890	HE616890.1868	HE616890.1868	HE616890:1948834-1949436	5.15707	0.163651	1.12012	0.851588		-	SFHH103_01822	conserved hypothetical protein
HE616890	HE616890.1869	HE616890.1869	HE616890:1949433-1950029	3.55062	-0.152079	-1.11117	0.889704		-	SFHH103_01823	conserved hypothetical protein
HE616890	HE616890.187	HE616890.187	HE616890:189186-189596	15.6462	0.979478	1.97175	0.0503629	0.133284	-	SFHH103_00180	conserved hypothetical protein
HE616890	HE616890.1870	HE616890.1870	HE616890:1950026-1950349	1.88803	0.752903	1.68518	0.640601		-	SFHH103_01824	conserved hypothetical protein
HE616890	HE616890.1871	HE616890.1871	HE616890:1950346-1950522	0.989766	1.64661	3.13097	0.468343		-	SFHH103_01825	conserved hypothetical protein
HE616890	HE616890.1872	HE616890.1872	HE616890:1950589-1951584	15.202	0.343969	1.26924	0.488088	0.655944	-	SFHH103_01826	putative phage major head protein
HE616890	HE616890.1873	HE616890.1873	HE616890:1951746-1952699	5.25447	-0.13283	-1.09644	0.872852		-	SFHH103_01827	conserved hypothetical protein
HE616890	HE616890.1874	HE616890.1874	HE616890:1952859-1953095	2.39027	-0.909285	-1.87811	0.47233		-	SFHH103_01828	conserved hypothetical protein
HE616890	HE616890.1875	HE616890.1875	HE616890:1953644-1955698	10.8179	0.256372	1.19447	0.701056	0.822	-	SFHH103_01829	conserved hypothetical protein
HE616890	HE616890.1876	HE616890.1876	HE616890:1955698-1957128	4.9337	0.44254	1.35899	0.651877		-	SFHH103_01830	conserved hypothetical protein
HE616890	HE616890.1877	HE616890.1877	HE616890:1957303-1957644	29.8949	-0.0208604	-1.01456	0.961259	0.978227	-	SFHH103_01831	conserved hypothetical protein
HE616890	HE616890.1878	HE616890.1878	HE616890:1957789-1957944	94.6899	2.04253	4.11967	2.30904e-10	8.4393e-09	-	SFHH103_01832	conserved hypothetical protein
HE616890	HE616890.1879	HE616890.1879	HE616890:1958267-1958671	42.9328	-0.133635	-1.09705	0.791657	0.879708	-	SFHH103_01833	conserved hypothetical protein
HE616890	HE616890.188	HE616890.188	HE616890:189645-190460	15.9707	-0.122463	-1.08859	0.803782	0.885491	-	SFHH103_00181	hypothetical conserved transmembrane protein
HE616890	HE616890.1880	HE616890.1880	HE616890:1958672-1959070	13.0323	-1.16007	-2.23468	0.0364835	0.105606	-	SFHH103_01834	conserved hypothetical protein
HE616890	HE616890.1881	HE616890.1881	HE616890:1959349-1959756	113.079	-3.02096	-8.11707	5.39215e-12	2.69222e-10	-	SFHH103_01835	conserved hypothetical protein
HE616890	HE616890.1882	HE616890.1882	HE616890:1959883-1960323	18.8442	-2.62655	-6.17549	2.0801e-05	0.000218235	-	SFHH103_01836	conserved hypothetical protein
HE616890	HE616890.1883	HE616890.1883	HE616890:1961467-1961661	28.7816	1.26782	2.40798	0.00659155	0.0274256	-	SFHH103_01837	conserved hypothetical protein
HE616890	HE616890.1884	HE616890.1884	HE616890:1961738-1961917	6.71228	0.091599	1.06555	0.898489	0.945671	-	SFHH103_01838	hypothetical protein
HE616890	HE616890.1885	HE616890.1885	HE616890:1961868-1962047	25.6791	0.461369	1.37685	0.285199	0.462548	-	SFHH103_01839	conserved hypothetical protein
HE616890	HE616890.1886	HE616890.1886	HE616890:1962076-1962438	232.763	0.624086	1.54123	0.0480261	0.129144	-	SFHH103_01840	conserved hypothetical protein
HE616890	HE616890.1887	HE616890.1887	HE616890:1962468-1962707	5.39275	0.815778	1.76025	0.374136	0.555293	-	SFHH103_01841	hypothetical protein
HE616890	HE616890.1888	HE616890.1888	HE616890:1962702-1963193	211.152	0.876936	1.83647	0.00365084	0.0168213	-	SFHH103_01842	conserved hypothetical protein
HE616890	HE616890.1889	HE616890.1889	HE616890:1963379-1963471	0.301729	1.338	2.52801	0.756392		-	SFHH103_01843	conserved hypothetical protein
HE616890	HE616890.189	HE616890.189	HE616890:190473-191126	47.5766	-0.804952	-1.74709	0.0270202	0.0843041	-	SFHH103_00182	putative transcription regulator protein
HE616890	HE616890.1890	HE616890.1890	HE616890:1963551-1964948	138.236	-0.174491	-1.12857	0.614104	0.757237	-	SFHH103_01844	putative transposase
HE616890	HE616890.1891	HE616890.1891	HE616890:1964899-1965501	16.0514	0.69806	1.62232	0.179332	0.336337	-	SFHH103_01845	conserved hypothetical protein
HE616890	HE616890.1892	HE616890.1892	HE616890:1965643-1966296	2.44464	-1.48274	-2.7948	0.281303		-	SFHH103_01846	conserved hypothetical protein
HE616890	HE616890.1893	HE616890.1893	HE616890:1966222-1967772	7.66417	-0.0109404	-1.00761	0.987495	0.994542	-	SFHH103_01847	putative transposase for insertion sequence IS408
HE616890	HE616890.1894	HE616890.1894	HE616890:1967785-1968522	7.31294	0.552275	1.4664	0.445884	0.620399	-	SFHH103_01848	ATP-binding protein of disrupted insertion sequence
HE616890	HE616890.1895	HE616890.1895	HE616890:1969020-1969739	154.363	-0.565523	-1.47992	0.12139	0.256816	-	SFHH103_01849	putative C: repressor protein C
HE616890	HE616890.1896	HE616890.1896	HE616890:1969913-1970239	16.342	-0.0497534	-1.03509	0.92525	0.960587	-	SFHH103_01850	conserved hypothetical protein
HE616890	HE616890.1897	HE616890.1897	HE616890:1970239-1970514	4.03797	0.707992	1.63353	0.444728		-	SFHH103_01851	conserved hypothetical protein
HE616890	HE616890.1898	HE616890.1898	HE616890:1970549-1971043	14.727	0.421566	1.33938	0.424971	0.602251	-	SFHH103_01852	conserved hypothetical protein
HE616890	HE616890.1899	HE616890.1899	HE616890:1971057-1971809	153.969	0.555772	1.46995	0.0613366	0.153602	-	SFHH103_01853	conserved hypothetical protein
HE616890	HE616890.19	HE616890.19	HE616890:16452-17279	44.6899	-0.857127	-1.81143	0.024288	0.0774336	-	SFHH103_00016	ABC transporter%2C ATP-binding protein
HE616890	HE616890.190	HE616890.190	HE616890:191283-191807	54.6791	-0.1807	-1.13343	0.659652	0.794716	-	SFHH103_00183	putative transcriptional regulator protein
HE616890	HE616890.1900	HE616890.1900	HE616890:1971953-1972945	154.011	0.231379	1.17396	0.43176	0.607856	-	SFHH103_01854	conserved hypothetical protein
HE616890	HE616890.1901	HE616890.1901	HE616890:1973074-1974153	48.0891	0.279498	1.21377	0.438805	0.614371	-	SFHH103_01855	conserved hypothetical protein
HE616890	HE616890.1902	HE616890.1902	HE616890:1974256-1975026	113.64	-0.994846	-1.99287	0.0184417	0.0623119	-	SFHH103_01856	conserved hypothetical protein
HE616890	HE616890.1904	HE616890.1904	HE616890:1975576-1976493	41.1509	-0.041996	-1.02954	0.904704	0.949354	-	SFHH103_01857	phenazine antibiotic biosynthesis-like protein
HE616890	HE616890.1905	HE616890.1905	HE616890:1976610-1977347	77.0117	-0.761302	-1.69502	0.0470029	0.127903	-	SFHH103_01858	NTP pyrophosphohydrolase protein%2C MuT/nudix family
HE616890	HE616890.1906	HE616890.1906	HE616890:1977349-1978455	168.448	-0.894556	-1.85904	0.0037839	0.0173474	-	SFHH103_01859	conserved hypothetical protein
HE616890	HE616890.1907	HE616890.1907	HE616890:1978672-1979115	559.795	-0.712888	-1.63908	0.0901277	0.204859	-	SFHH103_01860	conserved hypothetical protein
HE616890	HE616890.1908	HE616890.1908	HE616890:1979795-1980370	24.5738	0.509317	1.42338	0.248255	0.421558	-	SFHH103_01861	glutathione-dependent formaldehyde-activating protein
HE616890	HE616890.1909	HE616890.1909	HE616890:1980584-1981630	6.4575	-0.868816	-1.82616	0.235148	0.40723	-	SFHH103_01862	conserved hypothetical protein
HE616890	HE616890.191	HE616890.191	HE616890:191976-192449	10.2034	-0.611287	-1.52762	0.344589	0.525482	-	SFHH103_00184	conserved hypothetical protein
HE616890	HE616890.1910	HE616890.1910	HE616890:1981686-1983377	11.0257	-0.172935	-1.12735	0.759084	0.859253	-	SFHH103_01863	conserved hemolysin
HE616890	HE616890.1911	HE616890.1911	HE616890:1983431-1984657	39.7487	-0.014633	-1.01019	0.968883	0.982054	-	SFHH103_01864	conserved hemolysin
HE616890	HE616890.1912	HE616890.1912	HE616890:1984970-1987993	155.268	-0.534383	-1.44832	0.188687	0.348231	-	SFHH103_01865	putative hemolysin
HE616890	HE616890.1913	HE616890.1913	HE616890:1988124-1990988	227.179	-4.67702	-25.5813	2.03476e-05	0.000215909	-	SFHH103_01866	conserved hemolysin
HE616890	HE616890.1914	HE616890.1914	HE616890:1991511-1993535	79.7328	-2.92399	-7.58943	0.000774505	0.00477512	-	SFHH103_01867	conserved adenylate cyclase
HE616890	HE616890.1915	HE616890.1915	HE616890:1994013-1995137	21.3514	-0.70955	-1.63529	0.101099	0.223614	-	SFHH103_01868	conserved hypothetical protein
HE616890	HE616890.1916	HE616890.1916	HE616890:1995184-1995486	3.26611	-0.150799	-1.11018	0.882509		-	SFHH103_01869	conserved hypothetical protein
HE616890	HE616890.1917	HE616890.1917	HE616890:1995559-1995918	4.08405	0.74414	1.67498	0.430791		-	SFHH103_01870	conserved hypothetical protein
HE616890	HE616890.1918	HE616890.1918	HE616890:1996606-1997775	15.5115	-1.13076	-2.18975	0.0229304	0.0739995	-	SFHH103_01871	conserved hypothetical protein
HE616890	HE616890.1919	HE616890.1919	HE616890:1998236-1999975	13.4094	-0.0950161	-1.06808	0.858949	0.922104	-	SFHH103_01872	putative TRAP dicarboxylate transporter subunit DctM
HE616890	HE616890.192	HE616890.192	HE616890:192468-193049	20.5987	-0.607169	-1.52327	0.179096	0.336188	-	SFHH103_00185	hypothetical protein
HE616890	HE616890.1920	HE616890.1920	HE616890:1999972-2000664	8.01377	-0.272825	-1.20817	0.713669	0.829868	-	SFHH103_01873	putative transporter dctQ related transmembrane protein
HE616890	HE616890.1921	HE616890.1921	HE616890:2000718-2001860	241.079	0.780543	1.71778	0.0148402	0.0524565	-	SFHH103_01874	putative TRAP dicarboxylate transporter subunit DctP
HE616890	HE616890.1922	HE616890.1922	HE616890:2002116-2003456	15.4289	-0.865343	-1.82177	0.110119	0.238861	-	SFHH103_01875	putative L-sorbosone dehydrogenase
HE616890	HE616890.1923	HE616890.1923	HE616890:2003682-2005454	48.3364	0.362991	1.28609	0.314556	0.493962	-	SFHH103_01876	putative adenylate cyclase
HE616890	HE616890.1924	HE616890.1924	HE616890:2005877-2006914	547.719	-1.81945	-3.52946	9.03816e-06	0.000106403	ftsZ2	SFHH103_01877	cell division protein FtsZ
HE616890	HE616890.1925	HE616890.1925	HE616890:2007229-2007423	25.3206	1.4382	2.70982	0.000904913	0.00540627	-	SFHH103_01878	conserved hypothetical protein
HE616890	HE616890.1926	HE616890.1926	HE616890:2007454-2009166	83.7804	1.29577	2.45507	7.88997e-05	0.000693722	-	SFHH103_01879	putative phosphoglycolate phosphatase
HE616890	HE616890.1927	HE616890.1927	HE616890:2009345-2009953	113.518	0.286024	1.21928	0.39706	0.576442	-	SFHH103_01880	putative glutathione S-transferase
HE616890	HE616890.1928	HE616890.1928	HE616890:2011358-2012089	2.12576	-2.59614	-6.04669	0.142657		-	SFHH103_01881	putative ABC transporter permease
HE616890	HE616890.1929	HE616890.1929	HE616890:2013411-2014391	2.75326	-2.41129	-5.31948	0.0946011		-	SFHH103_01882	putative ABC transporter substrate-binding protein
HE616890	HE616890.193	HE616890.193	HE616890:193156-193452	13.3776	-1.09479	-2.13582	0.0544389	0.140871	-	SFHH103_00186	conserved hypothetical protein
HE616890	HE616890.1930	HE616890.1930	HE616890:2014784-2015152	22.9384	0.858919	1.81368	0.0474757	0.128439	-	SFHH103_018825	conserved hypothetical protein
HE616890	HE616890.1931	HE616890.1931	HE616890:2015149-2015496	2.59548	0.306721	1.23689	0.795022		-	SFHH103_01883	putative transposase
HE616890	HE616890.1932	HE616890.1932	HE616890:2015561-2017183	77.8463	-0.463077	-1.37848	0.137769	0.281786	-	SFHH103_01884	putative Transposase
HE616890	HE616890.1933	HE616890.1933	HE616890:2017183-2017479	4.09935	0.156352	1.11447	0.864452		-	SFHH103_01885	conserved hypothetical protein
HE616890	HE616890.1934	HE616890.1934	HE616890:2017393-2019471	19.3618	-0.102828	-1.07388	0.819623	0.896408	-	SFHH103_01886	hypothetical protein predicted by Glimmer/Critica
HE616890	HE616890.1935	HE616890.1935	HE616890:2019472-2020002	5.53557	-1.00035	-2.00049	0.209691	0.374815	-	SFHH103_01887	Putative transposase
HE616890	HE616890.1936	HE616890.1936	HE616890:2020788-2021174	2.55579	-0.936521	-1.91391	0.455785		-	SFHH103_01888	putative transposase
HE616890	HE616890.1937	HE616890.1937	HE616890:2021171-2021515	1.48291	-0.6466	-1.56547	0.7377		orf2	SFHH103_01889	putative transposase
HE616890	HE616890.1938	HE616890.1938	HE616890:2021590-2023182	128.748	-1.21923	-2.32823	0.188406	0.348019	-	SFHH103_01890	transposase
HE616890	HE616890.1939	HE616890.1939	HE616890:2023766-2023897	1.41231	-0.986359	-1.98118	0.582657		-	SFHH103_01891	hypothetical protein predicted by Glimmer/Critica
HE616890	HE616890.194	HE616890.194	HE616890:193738-194190	85.0327	0.75062	1.68252	0.0189349	0.0636116	-	SFHH103_00187	Aminoglycoside N(6')-acetyltransferase
HE616890	HE616890.1940	HE616890.1940	HE616890:2024068-2025174	14.8371	-0.259115	-1.19674	0.655473	0.791835	-	SFHH103_01892	putative inner membrane protein
HE616890	HE616890.1941	HE616890.1941	HE616890:2025171-2025278	0.109568	-0.221867	-1.16624	0.958164		-	SFHH103_01893	hypothetical protein predicted by Glimmer/Critica
HE616890	HE616890.1942	HE616890.1942	HE616890:2025356-2026474	15.4604	0.0926564	1.06633	0.868566	0.927621	-	SFHH103_01894	Multidrug resistance protein%2C membrane fusion protein
HE616890	HE616890.1943	HE616890.1943	HE616890:2026478-2029714	30.0998	0.0853718	1.06096	0.854383	0.919851	-	SFHH103_01895	Multidrug resistance protein
HE616890	HE616890.1944	HE616890.1944	HE616890:2029683-2030501	122.996	0.765907	1.70044	0.0208984	0.0688245	ubiE	SFHH103_01896	Ubiquinone/menaquinone biosynthesis methyltransferase ubiE
HE616890	HE616890.1945	HE616890.1945	HE616890:2030717-2031625	23.7252	0.420533	1.33842	0.355991	0.537012	-	SFHH103_01897	3-oxoacyl-[acyl-carrier-protein] reductase
HE616890	HE616890.1946	HE616890.1946	HE616890:2032398-2033072	58.7718	0.764159	1.69838	0.0474302	0.128378	-	SFHH103_01898	glutathione S-transferase
HE616890	HE616890.1947	HE616890.1947	HE616890:2033149-2034207	104.833	0.777616	1.7143	0.0384487	0.109753	mocA	SFHH103_01899	putative oxidoreductase protein
HE616890	HE616890.1948	HE616890.1948	HE616890:2034286-2034702	43.2091	0.565922	1.48033	0.146718	0.294363	-	SFHH103_01900	hypothetical protein predicted by Glimmer/Critica
HE616890	HE616890.1949	HE616890.1949	HE616890:2034812-2036836	214.493	0.603444	1.51934	0.0781287	0.184111	-	SFHH103_01901	Putative peptidoglycan O-acetyltransferase
HE616890	HE616890.195	HE616890.195	HE616890:194451-196664	117.216	-1.00978	-2.01361	0.0148018	0.052354	fadB	SFHH103_00188	putative fatty oxidation complex alpha subunit
HE616890	HE616890.1950	HE616890.1950	HE616890:2037186-2038412	47.8074	-2.06954	-4.19753	6.1473e-07	1.01105e-05	-	SFHH103_01902	aminotransferase%2C class I
HE616890	HE616890.1951	HE616890.1951	HE616890:2038566-2039756	138.767	0.43842	1.35512	0.148889	0.296717	-	SFHH103_01903	Putative periplasmic binding ABC transporter
HE616890	HE616890.1952	HE616890.1952	HE616890:2039885-2040808	63.5278	-0.0187668	-1.01309	0.958219	0.975875	cyaJ	SFHH103_01904	Putative adenylate/guanylate cyclase
HE616890	HE616890.1953	HE616890.1953	HE616890:2041015-2041395	6.55112	0.0842375	1.06013	0.912292	0.953583	-	SFHH103_01905	conserved hypothetical protein
HE616890	HE616890.1954	HE616890.1954	HE616890:2041323-2041613	4.33805	0.255409	1.19367	0.778049		-	SFHH103_01906	conserved hypothetical protein
HE616890	HE616890.1955	HE616890.1955	HE616890:2041674-2042645	124.138	2.64733	6.26505	3.99759e-11	1.76442e-09	-	SFHH103_01907	Aldo/keto reductase family
HE616890	HE616890.1956	HE616890.1956	HE616890:2042708-2043727	130.347	-0.615733	-1.53234	0.0513535	0.135202	ilvC	SFHH103_01908	ketol-acid reductoisomerase
HE616890	HE616890.1957	HE616890.1957	HE616890:2043786-2044433	22.2371	-0.960951	-1.94659	0.0516653	0.135767	-	SFHH103_01909	transcriptional regulator%2C TetR family
HE616890	HE616890.1958	HE616890.1958	HE616890:2044554-2045966	275.183	-2.44871	-5.45927	2.04883e-10	7.63805e-09	hlyD	SFHH103_01910	Multidrug resistance protein%2C membrane-fusion protein
HE616890	HE616890.1959	HE616890.1959	HE616890:2045975-2047918	147.801	-2.27886	-4.85293	1.11286e-13	7.4977e-12	macB	SFHH103_01911	ATP-binding/permease protein%2C MacB-like
HE616890	HE616890.196	HE616890.196	HE616890:196686-197894	67.0928	-1.3115	-2.482	0.0019399	0.0100443	fadA	SFHH103_00189	acetyl-CoA acetyltransferase
HE616890	HE616890.1960	HE616890.1960	HE616890:2047950-2048516	406.718	-2.38598	-5.227	2.74358e-10	9.83468e-09	-	SFHH103_01912	Predicted transglutaminase-like cysteine proteinase
HE616890	HE616890.1961	HE616890.1961	HE616890:2048712-2049314	2.11946	-2.68726	-6.44088	0.088742		-	SFHH103_01913	hypothetical protein
HE616890	HE616890.1962	HE616890.1962	HE616890:2049469-2050167	20.3871	-2.23958	-4.7226	9.98731e-06	0.000115629	-	SFHH103_01914	conserved hypothetical protein
HE616890	HE616890.1963	HE616890.1963	HE616890:2050188-2051090	50.1935	-0.0412892	-1.02903	0.906402	0.950239	-	SFHH103_01915	conserved hypothetical protein
HE616890	HE616890.1964	HE616890.1964	HE616890:2051156-2052424	126.172	-0.773251	-1.70912	0.0133954	0.0482959	ndh	SFHH103_01916	Putative NADH dehydrogenase
HE616890	HE616890.1965	HE616890.1965	HE616890:2052481-2052945	221.262	-0.950505	-1.93255	0.0260307	0.0818509	-	SFHH103_01917	Transcription regulator%2C AsnC-type
HE616890	HE616890.1966	HE616890.1966	HE616890:2053167-2053886	1678.07	0.193587	1.1436	0.659706	0.794716	-	SFHH103_01918	Putative aspartate racemase
HE616890	HE616890.1967	HE616890.1967	HE616890:2054131-2054535	28.1804	-0.565811	-1.48022	0.267733	0.445451	-	SFHH103_01919	Uncharacterized HTH-type transcriptional regulator
HE616890	HE616890.1968	HE616890.1968	HE616890:2054690-2055577	20.3438	-1.26021	-2.3953	0.235265	0.407306	-	SFHH103_01920	NmrA-like family
HE616890	HE616890.1969	HE616890.1969	HE616890:2055738-2056349	29.8765	-0.840058	-1.79012	0.0671685	0.164884	-	SFHH103_01921	DsbA oxidoreductase
HE616890	HE616890.197	HE616890.197	HE616890:198006-199802	817.969	-1.40127	-2.64135	0.0106314	0.0401965	-	SFHH103_00190	acyl-CoA dehydrogenase
HE616890	HE616890.1970	HE616890.1970	HE616890:2056364-2056762	1814.73	-0.436009	-1.35286	0.40033	0.57921	-	SFHH103_01922	conserved hypothetical protein
HE616890	HE616890.1971	HE616890.1971	HE616890:2056953-2058302	85.9231	-1.43164	-2.69753	0.00031376	0.00226393	-	SFHH103_01923	HTH-type transcriptional regulator GntR family
HE616890	HE616890.1972	HE616890.1972	HE616890:2058594-2059346	77.5548	-1.09616	-2.13784	0.00222314	0.0112914	pdxJ	SFHH103_01924	Pyridoxine 5'-phosphate synthase Short%3DPNP synthase
HE616890	HE616890.1973	HE616890.1973	HE616890:2059543-2060250	11.3757	-0.690612	-1.61397	0.278792	0.456116	-	SFHH103_01925	conserved hypothetical protein
HE616890	HE616890.1974	HE616890.1974	HE616890:2060464-2061558	142.966	-1.32055	-2.49762	0.00117328	0.00662057	-	SFHH103_01926	conserved hypothetical protein
HE616890	HE616890.1975	HE616890.1975	HE616890:2061950-2062624	65.8615	1.17178	2.2529	0.00318318	0.0150369	-	SFHH103_01927	MerR-like regulator
HE616890	HE616890.1976	HE616890.1976	HE616890:2063003-2063245	165.297	1.70707	3.26498	7.40274e-08	1.53889e-06	-	SFHH103_01928	hypothetical protein predicted by Glimmer/Critica
HE616890	HE616890.1977	HE616890.1977	HE616890:2063258-2063611	161.173	1.75217	3.36864	4.18959e-07	7.29851e-06	-	SFHH103_01929	putative calcium-binding protein
HE616890	HE616890.1978	HE616890.1978	HE616890:2063895-2064587	75.3477	1.36362	2.5733	3.35202e-05	0.000328851	-	SFHH103_01930	hypothetical protein
HE616890	HE616890.1979	HE616890.1979	HE616890:2064615-2065790	78.7565	1.12255	2.17731	0.000402587	0.00278278	-	SFHH103_01931	hypothetical protein
HE616890	HE616890.198	HE616890.198	HE616890:200224-203919	57.0959	-0.986907	-1.98193	0.00292521	0.014005	-	SFHH103_00191	conserved hypothetical protein
HE616890	HE616890.1980	HE616890.1980	HE616890:2065827-2066633	17.6983	1.41374	2.66427	0.00675859	0.0279542	-	SFHH103_01932	Uncharacterized conserved protein
HE616890	HE616890.1981	HE616890.1981	HE616890:2066638-2067972	37.8235	1.3568	2.56117	0.000689831	0.00432459	-	SFHH103_01933	Uncharacterized conserved protein
HE616890	HE616890.1982	HE616890.1982	HE616890:2067857-2070931	176.275	0.448661	1.36477	0.144538	0.291473	-	SFHH103_01934	Adenylyl cyclase class-3/4/guanylyl cyclase
HE616890	HE616890.1983	HE616890.1983	HE616890:2071498-2071677	1.09735	2.12596	4.36494	0.410137		-	SFHH103_01935	conserved hypothetical protein
HE616890	HE616890.1984	HE616890.1984	HE616890:2071677-2072027	0.936375	-2.23197	-4.69774	0.367796		fhuB	SFHH103_01936	Ferrichrome transport system permease protein
HE616890	HE616890.1985	HE616890.1985	HE616890:2072061-2072693	3.44455	-0.827067	-1.77407	0.418113		-	SFHH103_01937	Threonine efflux protein
HE616890	HE616890.1986	HE616890.1986	HE616890:2072704-2073975	24.0103	-1.11671	-2.16853	0.0182692	0.0619077	-	SFHH103_01938	putative exodeoxyribonuclease V
HE616890	HE616890.1987	HE616890.1987	HE616890:2074126-2075214	42.1475	0.192581	1.14281	0.6099	0.754216	abrB	SFHH103_01939	Putative ammonia monooxygenase
HE616890	HE616890.1988	HE616890.1988	HE616890:2075402-2075776	99.6129	0.429443	1.34671	0.216969	0.384439	-	SFHH103_01940	putative lipoprotein
HE616890	HE616890.1989	HE616890.1989	HE616890:2075760-2076314	8.14896	-0.292406	-1.22468	0.683438	0.810215	rpoE	SFHH103_01941	RNA polymerase sigma factor RpoE-like
HE616890	HE616890.199	HE616890.199	HE616890:204308-205234	16.4852	-1.7159	-3.28501	0.00121256	0.0067874	-	SFHH103_00192	putative transmembrane protein
HE616890	HE616890.1990	HE616890.1990	HE616890:2076311-2077123	10.5002	-0.403718	-1.32291	0.49217	0.658582	-	SFHH103_01942	conserved hypothetical protein
HE616890	HE616890.1991	HE616890.1991	HE616890:2077134-2077511	12.3316	-0.122669	-1.08875	0.818003	0.894986	-	SFHH103_01943	conserved hypothetical protein
HE616890	HE616890.1992	HE616890.1992	HE616890:2077498-2078157	15.7603	0.290302	1.2229	0.556362	0.712918	nthB	SFHH103_01944	putative nitrile hydratase beta subunit
HE616890	HE616890.1993	HE616890.1993	HE616890:2078154-2078798	24.8046	-0.428987	-1.34629	0.299497	0.478054	nthA	SFHH103_01945	putative ScnC homolog
HE616890	HE616890.1994	HE616890.1994	HE616890:2078951-2080231	4.3385	-2.67972	-6.4073	0.0134486		-	SFHH103_01946	putative oxidoreductase
HE616890	HE616890.1995	HE616890.1995	HE616890:2080231-2080710	0.881728	0.196329	1.14578	0.940513		-	SFHH103_01947	conserved hypothetical protein
HE616890	HE616890.1996	HE616890.1996	HE616890:2080702-2080836	1.77697	0.771269	1.70677	0.644141		-	SFHH103_01948	hypothetical protein
HE616890	HE616890.1997	HE616890.1997	HE616890:2081000-2081719	96.9491	1.09416	2.13489	0.00269641	0.013123	-	SFHH103_01949	hypothetical protein predicted by Glimmer/Critica
HE616890	HE616890.1998	HE616890.1998	HE616890:2082098-2082943	40.9178	1.15079	2.22035	0.00182618	0.00953501	-	SFHH103_01950	aldo/keto reductase
HE616890	HE616890.1999	HE616890.1999	HE616890:2083118-2084470	30.4753	-0.216113	-1.1616	0.586078	0.737238	-	SFHH103_01951	putative transposase
HE616890	HE616890.2	HE616890.2	HE616890:1-1443	253.194	-0.320909	-1.24912	0.299056	0.477669	dnaA	SfHH103_09530	DnaA
HE616890	HE616890.20	HE616890.20	HE616890:17279-17845	85.0799	-0.467306	-1.38253	0.199285	0.361701	-	SFHH103_00017	Organic solvent tolerance protein
HE616890	HE616890.200	HE616890.200	HE616890:205234-206037	8.7213	-1.3997	-2.63846	0.0328784	0.0977957	-	SFHH103_00193	hypothetical transmembrane protein
HE616890	HE616890.2000	HE616890.2000	HE616890:2084530-2085102	41.0241	0.651476	1.57077	0.182984	0.34188	ilvH	SFHH103_01952	acetolactate synthase small subunit
HE616890	HE616890.2001	HE616890.2001	HE616890:2085127-2086962	349.943	-0.833501	-1.782	0.0521686	0.136704	ilvI	SFHH103_01953	acetolactate synthase large subunit
HE616890	HE616890.2002	HE616890.2002	HE616890:2087247-2089283	73.8616	-2.17533	-4.5169	2.47187e-08	5.80786e-07	-	SFHH103_01954	conserved hypothetical protein
HE616890	HE616890.2003	HE616890.2003	HE616890:2089354-2090160	19.659	0.931031	1.90664	0.0606407	0.15236	-	SFHH103_01955	conserved hypothetical protein
HE616890	HE616890.2004	HE616890.2004	HE616890:2090173-2091084	15.0799	-0.325096	-1.25275	0.536655	0.695636	miaA	SFHH103_01956	tRNA delta(2)-isopentenylpyrophosphate transferase
HE616890	HE616890.2005	HE616890.2005	HE616890:2091083-2091970	21.3431	-0.791609	-1.731	0.143288	0.290315	serB	SFHH103_019565	phosphoserine phosphatase
HE616890	HE616890.2006	HE616890.2006	HE616890:2091967-2092536	5.98796	0.0450097	1.03169	0.953439	0.972986	-	SFHH103_01957	N-acyltransferase
HE616890	HE616890.2007	HE616890.2007	HE616890:2092619-2094127	569.082	-0.993996	-1.99169	0.00059588	0.00383448	degP	SFHH103_01958	probable serine protease
HE616890	HE616890.2008	HE616890.2008	HE616890:2094523-2094909	23.935	0.115767	1.08355	0.793283	0.880274	-	SFHH103_01959	conserved hypothetical protein
HE616890	HE616890.2009	HE616890.2009	HE616890:2094916-2095101	0.521849	-1.02624	-2.03671	0.775388		-	SFHH103_01960	conserved hypothetical protein
HE616890	HE616890.201	HE616890.201	HE616890:206206-206442	41.0171	0.639301	1.55757	0.069289	0.168903	-	SFHH103_00194	putative transcriptional regulator protein
HE616890	HE616890.2010	HE616890.2010	HE616890:2095109-2096041	74.1077	0.725999	1.65405	0.045603	0.125252	hflC	SFHH103_01961	HflC-like protein
HE616890	HE616890.2011	HE616890.2011	HE616890:2096038-2097120	142.884	-0.0167047	-1.01165	0.95671	0.975196	hflK	SFHH103_01962	putative membrane bound protease protein%2C HflK-like
HE616890	HE616890.2012	HE616890.2012	HE616890:2097325-2097864	26.5914	-0.223799	-1.1678	0.605106	0.750898	folA	SFHH103_01963	dihydrofolate reductase
HE616890	HE616890.2013	HE616890.2013	HE616890:2097857-2098462	19.5334	-0.573832	-1.48847	0.243048	0.415684	-	SFHH103_01964	glutathione S-transferase-like protein
HE616890	HE616890.2014	HE616890.2014	HE616890:2098517-2099311	139.656	-1.20618	-2.30726	0.000283418	0.00208262	thyA	SFHH103_01965	thymidylate synthase
HE616890	HE616890.2015	HE616890.2015	HE616890:2100093-2100599	326.064	-0.0326747	-1.02291	0.915634	0.956157	-	SFHH103_01966	conserved hypothetical protein
HE616890	HE616890.2016	HE616890.2016	HE616890:2100615-2100842	66.7336	0.897776	1.86319	0.00966921	0.0373929	-	SFHH103_01967	conserved hypothetical protein
HE616890	HE616890.2017	HE616890.2017	HE616890:2101033-2101269	19.9416	0.607816	1.52395	0.189624	0.349268	-	SFHH103_01968	conserved hypothetical protein
HE616890	HE616890.2018	HE616890.2018	HE616890:2101256-2104996	458.871	-0.626913	-1.54426	0.0263621	0.082679	-	SFHH103_01969	conserved hypothetical protein
HE616890	HE616890.2019	HE616890.2019	HE616890:2105060-2106466	485.491	-1.20136	-2.29956	6.28041e-05	0.000564631	dld	SFHH103_01970	probable D-lactate dehydrogenase
HE616890	HE616890.202	HE616890.202	HE616890:206439-207164	15.6351	-0.785619	-1.72383	0.10849	0.23614	-	SFHH103_00195	conserved hypothetical protein
HE616890	HE616890.2020	HE616890.2020	HE616890:2106938-2107378	42.6152	0.745834	1.67694	0.0374732	0.107738	-	SFHH103_01972	conserved hypothetical protein
HE616890	HE616890.2021	HE616890.2021	HE616890:2107409-2110564	482.102	-0.963595	-1.95016	0.0024952	0.0123261	-	SFHH103_01973	Multidrug resistance protein%2C AcrB family
HE616890	HE616890.2022	HE616890.2022	HE616890:2110561-2111754	1161.73	-1.78489	-3.44592	6.77194e-07	1.09447e-05	-	SFHH103_01974	RND_mfp: efflux transporter%2C RND family%2C MFP subunit
HE616890	HE616890.2023	HE616890.2023	HE616890:2112012-2112833	27.0381	-0.788166	-1.72688	0.0581407	0.148052	-	SFHH103_01975	hypothetical protein
HE616890	HE616890.2024	HE616890.2024	HE616890:2112854-2113264	13.2094	-0.338371	-1.26433	0.532508	0.691703	-	SFHH103_01976	conserved hypothetical protein
HE616890	HE616890.2025	HE616890.2025	HE616890:2113392-2115965	86.9471	0.146216	1.10666	0.642849	0.782501	uvrD	SFHH103_01977	DNA helicase II
HE616890	HE616890.2026	HE616890.2026	HE616890:2115976-2116437	117.629	0.554821	1.46899	0.0775431	0.183352	-	SFHH103_01978	Putative acetyltransferase
HE616890	HE616890.2027	HE616890.2027	HE616890:2116525-2117235	13.065	0.0385701	1.0271	0.946196	0.969248	-	SFHH103_01979	Predicted phosphoribosyltransferase
HE616890	HE616890.2028	HE616890.2028	HE616890:2117274-2118746	4.30251	-1.83736	-3.57356	0.105742		-	SFHH103_01980	putative diguanylate cyclase
HE616890	HE616890.2029	HE616890.2029	HE616890:2118832-2119332	35.5646	0.136043	1.09889	0.768427	0.866347	creA	SFHH103_01981	Protein of unknown function
HE616890	HE616890.203	HE616890.203	HE616890:207425-210019	60.6584	-0.763076	-1.69711	0.0365754	0.105743	lhr	SFHH103_00196	putative ATP-dependent helicase protein
HE616890	HE616890.2030	HE616890.2030	HE616890:2119430-2119732	5561.94	0.486271	1.40082	0.243364	0.415796	-	SFHH103_01982	hypothetical signal peptide protein
HE616890	HE616890.2031	HE616890.2031	HE616890:2120040-2120423	127.028	0.805336	1.74755	0.0129656	0.0468975	-	SFHH103_01983	hypothetical signal peptide protein
HE616890	HE616890.2032	HE616890.2032	HE616890:2120779-2121243	4.05368	-1.72896	-3.31489	0.0806311		cheW	SFHH103_01984	Chemotaxis protein CheW
HE616890	HE616890.2033	HE616890.2033	HE616890:2121246-2123339	34.5557	-1.4468	-2.72603	0.000292398	0.0021318	mcpW	SFHH103_01985	Methyl-accepting chemotaxis protein
HE616890	HE616890.2034	HE616890.2034	HE616890:2123571-2123729	88.3756	-0.244326	-1.18454	0.502058	0.667659	-	SFHH103_01986	hypothetical signal peptide protein
HE616890	HE616890.2035	HE616890.2035	HE616890:2123985-2124584	350.082	-0.209499	-1.15629	0.470606	0.641188	senC	SFHH103_01987	Putative cytochrome C oxidase assembly factor
HE616890	HE616890.2036	HE616890.2036	HE616890:2124714-2125589	51.307	-0.30978	-1.23952	0.356353	0.537413	prmA	SFHH103_01988	putative ribosomal protein L11 methyltransferase
HE616890	HE616890.2037	HE616890.2037	HE616890:2126025-2127947	190.623	-0.969855	-1.95864	0.0036895	0.0169808	-	SFHH103_01989	aminopeptidase P-like
HE616890	HE616890.2038	HE616890.2038	HE616890:2128267-2128506	95.0144	1.44298	2.71881	3.12794e-05	0.000310132	-	SFHH103_01990	conserved hypothetical protein
HE616890	HE616890.2039	HE616890.2039	HE616890:2128731-2129039	0.67386	-2.81785	-7.0511	0.378354		-	SFHH103_01991	putative branched-chain amino acid transport
HE616890	HE616890.204	HE616890.204	HE616890:210127-211290	14.2806	-1.94971	-3.86296	0.000330952	0.00237267	-	SFHH103_00197	Putative transposase
HE616890	HE616890.2040	HE616890.2040	HE616890:2129043-2129759	3.33491	-3.39732	-10.5365	0.0107781		-	SFHH103_01992	putative branched-chain amino acid permease
HE616890	HE616890.2041	HE616890.2041	HE616890:2130040-2130861	35.3831	0.342904	1.26831	0.422333	0.599708	panB	SFHH103_01993	3-methyl-2-oxobutanoate hydroxymethyltransferase
HE616890	HE616890.2042	HE616890.2042	HE616890:2130864-2131739	28.5192	-0.302436	-1.23323	0.493365	0.659707	panC	SFHH103_01994	pantoate-beta-alanine ligase
HE616890	HE616890.2043	HE616890.2043	HE616890:2132026-2132430	60.8132	0.608103	1.52425	0.0780351	0.183968	-	SFHH103_01995	conserved hypothetical protein
HE616890	HE616890.2044	HE616890.2044	HE616890:2132517-2134673	63.2309	-0.785678	-1.7239	0.0186503	0.0629027	ligA	SFHH103_01996	DNA ligase
HE616890	HE616890.2045	HE616890.2045	HE616890:2134738-2136411	196.912	-0.824398	-1.7708	0.0154871	0.0544336	recN	SFHH103_01997	DNA repair protein recN AltName: Full%3DRecombination protein N
HE616890	HE616890.2046	HE616890.2046	HE616890:2136447-2137313	780.101	-1.31119	-2.48146	0.000312712	0.00225929	-	SFHH103_01998	Outer membrane assembly lipoprotein
HE616890	HE616890.2047	HE616890.2047	HE616890:2137646-2138599	6172.87	-1.74698	-3.35656	7.08653e-06	8.55893e-05	lpxC	SFHH103_01999	UDP-3-O-acyl N-acetylglucosamine deacetylase
HE616890	HE616890.2048	HE616890.2048	HE616890:2138921-2140693	236.312	-0.551489	-1.4656	0.0615177	0.153849	ftsZ1	SFHH103_02000	Cell division protein ftsZ
HE616890	HE616890.2049	HE616890.2049	HE616890:2140794-2142125	43.5557	-1.22135	-2.33165	0.00080964	0.0049427	ftsA	SFHH103_02001	Cell division protein FtsA
HE616890	HE616890.205	HE616890.205	HE616890:211481-212116	16.7259	-4.06505	-16.738	4.78302e-08	1.04435e-06	-	SFHH103_00198	putative transmembrane protein
HE616890	HE616890.2050	HE616890.2050	HE616890:2142122-2143051	63.1996	-1.77846	-3.43061	1.37864e-06	2.05036e-05	ftsQ	SFHH103_02002	Cell division protein ftsQ homolog
HE616890	HE616890.2051	HE616890.2051	HE616890:2143039-2143965	149.837	-2.16937	-4.49826	8.61559e-10	2.76887e-08	ddl	SFHH103_02003	D-alanine--D-alanine ligase
HE616890	HE616890.2052	HE616890.2052	HE616890:2144304-2145278	164.297	-0.0722261	-1.05134	0.824013	0.899626	murB	SFHH103_02004	UDP-N-acetylenolpyruvoylglucosamine reductase
HE616890	HE616890.2053	HE616890.2053	HE616890:2145282-2146691	68.8693	-0.466922	-1.38216	0.17848	0.335543	murC	SFHH103_02005	UDP-N-acetylmuramate--alanine ligase
HE616890	HE616890.2054	HE616890.2054	HE616890:2146688-2147809	21.2361	0.064121	1.04545	0.883267	0.935638	murG	SFHH103_02006	GlcNAc transferase
HE616890	HE616890.2055	HE616890.2055	HE616890:2147813-2148967	46.5326	0.537352	1.45131	0.133861	0.275405	ftsW	SFHH103_02007	Cell division protein ftsW
HE616890	HE616890.2056	HE616890.2056	HE616890:2149054-2150445	57.2016	0.325717	1.25329	0.339342	0.520776	murD	SFHH103_02008	UDP-N-acetylmuramoylalanine--D-glutamate ligase
HE616890	HE616890.2057	HE616890.2057	HE616890:2150452-2151552	83.8939	-0.454474	-1.37028	0.230861	0.402431	mraY	SFHH103_02009	phospho-N-acetylmuramoyl-pentapeptide-transferase
HE616890	HE616890.2058	HE616890.2058	HE616890:2151691-2153124	305.453	-0.605278	-1.52127	0.0344334	0.101236	murF	SFHH103_02010	UDP-N-acetylmuramoylalanyl-D-glutamyl-2%2C6-diaminopimelate--D-alanyl-D-alanine ligase
HE616890	HE616890.2059	HE616890.2059	HE616890:2153126-2154586	300.503	-1.52725	-2.88236	3.1475e-07	5.65944e-06	murE	SFHH103_02011	UDP-N-acetylmuramoylalanyl-D-glutamate-2%2C6-diaminopimelate ligase
HE616890	HE616890.206	HE616890.206	HE616890:212221-213159	6.3196	-1.30769	-2.47545	0.142604	0.289347	-	SFHH103_00199	putative methyltransferase
HE616890	HE616890.2060	HE616890.2060	HE616890:2154653-2156401	235.232	-0.253733	-1.19229	0.40068	0.579267	ftsI	SFHH103_02012	Cell division protein FtsI/penicillin-binding protein 2
HE616890	HE616890.2061	HE616890.2061	HE616890:2156401-2156802	27.628	-0.819249	-1.76449	0.052063	0.136519	-	SFHH103_02013	conserved hypothetical protein
HE616890	HE616890.2062	HE616890.2062	HE616890:2156809-2158323	1581.61	0.535959	1.44991	0.0995376	0.220616	mraW	SFHH103_02014	S-adenosyl-methyltransferase
HE616890	HE616890.2063	HE616890.2063	HE616890:2159193-2160380	91.9965	0.822962	1.76903	0.0104077	0.0396186	-	SFHH103_02015	FAD dependent oxidoreductase%3B putative sarcosine oxidase
HE616890	HE616890.2064	HE616890.2064	HE616890:2160553-2161086	244.276	0.410722	1.32935	0.290027	0.467656	-	SFHH103_02016	transglycosylase SLT domain protein
HE616890	HE616890.2065	HE616890.2065	HE616890:2161314-2162078	42.2239	-0.765783	-1.70029	0.0385351	0.109943	ampD	SFHH103_02017	N-acetylmuramoyl-L-alanine amidase
HE616890	HE616890.2066	HE616890.2066	HE616890:2162075-2162782	286.559	-0.265468	-1.20203	0.473683	0.643476	-	SFHH103_02018	DnaJ-like protein
HE616890	HE616890.2067	HE616890.2067	HE616890:2163101-2164315	190.808	-0.351759	-1.27612	0.242289	0.415099	pfk	SFHH103_02019	pyrophosphate--fructose-6-phosphate 1-phosphotransferase
HE616890	HE616890.2068	HE616890.2068	HE616890:2164418-2165053	12.5788	0.191853	1.14223	0.740083	0.846674	-	SFHH103_02020	Putative membrane protein%3B LysE-like translocator
HE616890	HE616890.2069	HE616890.2069	HE616890:2165171-2166190	203.043	0.216713	1.16208	0.486193	0.654972	-	SFHH103_02021	transglycosylase SLT domain protein
HE616890	HE616890.207	HE616890.207	HE616890:213304-213570	88.4254	-1.6738	-3.19053	2.24763e-05	0.000234055	-	SFHH103_00200	conserved hypothetical protein
HE616890	HE616890.2070	HE616890.2070	HE616890:2166239-2167603	41.4547	0.22683	1.17026	0.55491	0.711629	-	SFHH103_02022	Beta-lactamase-related
HE616890	HE616890.2071	HE616890.2071	HE616890:2167750-2169000	4.30085	-2.02327	-4.06505	0.0431734		-	SFHH103_02023	putative S-adenosylmethionine:diacylglycerol 3-amino-3-carboxypropyl transferase BtaA
HE616890	HE616890.2072	HE616890.2072	HE616890:2168997-2169674	1.56864	-0.82331	-1.76946	0.653231		-	SFHH103_02024	putative methyltransferase BtaB-like
HE616890	HE616890.2073	HE616890.2073	HE616890:2169829-2170608	26.9303	-1.37677	-2.59687	0.00250981	0.0123764	-	SFHH103_02025	glycosyl hydrolase%2C family 25%3B putative muramidase%3B LysM-like
HE616890	HE616890.2074	HE616890.2074	HE616890:2170758-2171972	529.347	-2.52665	-5.7623	3.67424e-16	3.54247e-14	mltB	SFHH103_02026	lytic murein transglycosylase
HE616890	HE616890.2075	HE616890.2075	HE616890:2172220-2173158	21.2575	-0.303275	-1.23394	0.488439	0.655944	-	SFHH103_02027	conserved hypothetical protein
HE616890	HE616890.2076	HE616890.2076	HE616890:2173654-2174586	164.079	-1.22376	-2.33554	0.00690359	0.0284277	metF	SFHH103_02028	5%2C10-methylenetetrahydrofolate reductase
HE616890	HE616890.2077	HE616890.2077	HE616890:2174589-2175608	383.078	-1.20288	-2.302	0.0202139	0.0669507	-	SFHH103_02029	Bacterial regulatory protein%2C ArsR family
HE616890	HE616890.2078	HE616890.2078	HE616890:2175902-2177551	289.59	-0.319991	-1.24832	0.268201	0.445847	-	SFHH103_02030	ABC transporter ATP-binding protein
HE616890	HE616890.2079	HE616890.2079	HE616890:2177670-2178443	174.598	0.237521	1.17897	0.483097	0.651395	-	SFHH103_02031	ribonuclease%2C T2 family
HE616890	HE616890.208	HE616890.208	HE616890:213573-214076	91.3676	-1.41318	-2.66324	0.000660322	0.00417706	-	SFHH103_00201	conserved hypothetical protein
HE616890	HE616890.2080	HE616890.2080	HE616890:2178703-2179656	19.452	-0.329104	-1.25623	0.455434	0.62779	-	SFHH103_02032	conserved hypothetical protein
HE616890	HE616890.2081	HE616890.2081	HE616890:2179718-2181364	27.964	-0.0391599	-1.02752	0.926153	0.960862	ilvG	SFHH103_02033	acetolactate synthase large subunit
HE616890	HE616890.2082	HE616890.2082	HE616890:2181422-2181628	67.0053	1.25897	2.39326	0.000933087	0.00553322	-	SFHH103_02034	hypothetical protein predicted by Glimmer/Critica
HE616890	HE616890.2083	HE616890.2083	HE616890:2181982-2182320	54.5004	-0.42039	-1.33829	0.223565	0.392607	-	SFHH103_02035	conserved hypothetical protein
HE616890	HE616890.2084	HE616890.2084	HE616890:2182393-2183235	31.2007	-0.891096	-1.85459	0.0236524	0.075769	-	SFHH103_02036	conserved hypothetical protein
HE616890	HE616890.2085	HE616890.2085	HE616890:2183486-2184907	438.865	-1.59556	-3.02212	5.09519e-07	8.60795e-06	-	SFHH103_02037	conserved hypothetical protein
HE616890	HE616890.2086	HE616890.2086	HE616890:2185073-2186362	97.1903	-1.00228	-2.00316	0.00234622	0.0118092	-	SFHH103_02038	FAD dependent oxidoreductase
HE616890	HE616890.2087	HE616890.2087	HE616890:2186435-2187151	34.285	-0.417375	-1.3355	0.30024	0.478331	-	SFHH103_02039	Ras_like_GTPase superfamily
HE616890	HE616890.2088	HE616890.2088	HE616890:2187353-2188498	41.2592	0.422623	1.34036	0.241366	0.414153	-	SFHH103_02040	alcohol dehydrogenase%2C iron-containing
HE616890	HE616890.2089	HE616890.2089	HE616890:2188495-2189880	36.3547	0.432312	1.34939	0.258102	0.433556	-	SFHH103_02041	putative aldehyde dehydrogenase
HE616890	HE616890.209	HE616890.209	HE616890:214124-215491	26.9647	-1.88183	-3.68542	3.27632e-05	0.000323696	dinF	SFHH103_00202	putative transmembrane protein
HE616890	HE616890.2090	HE616890.2090	HE616890:2190076-2191440	142.338	1.07495	2.10664	0.00238099	0.0119092	glnA2	SFHH103_02042	glutamine synthetase
HE616890	HE616890.2091	HE616890.2091	HE616890:2191532-2193127	264.898	1.1767	2.26059	0.00555494	0.0238032	-	SFHH103_02043	Putative amino-acid permease
HE616890	HE616890.2092	HE616890.2092	HE616890:2193187-2193960	75.7288	-0.672198	-1.5935	0.13336	0.274778	-	SFHH103_02044	Predicted N-formylglutamate amidohydrolase
HE616890	HE616890.2093	HE616890.2093	HE616890:2194129-2195007	62.7848	0.479844	1.39459	0.158421	0.309429	-	SFHH103_02045	transcriptional regulator%2C RpiR family
HE616890	HE616890.2094	HE616890.2094	HE616890:2195201-2196307	165.672	-0.217235	-1.1625	0.501501	0.667236	-	SFHH103_02046	Putative periplasmic binding ABC transporter
HE616890	HE616890.2095	HE616890.2095	HE616890:2196421-2197302	12.4886	0.621648	1.53863	0.252492	0.426566	-	SFHH103_02047	binding-protein-dependent transport systems inner membrane component
HE616890	HE616890.2096	HE616890.2096	HE616890:2197299-2198081	6.5272	1.2408	2.36329	0.0934743	0.210261	-	SFHH103_02048	Binding-protein-dependent transport systems inner membrane component PotC-like
HE616890	HE616890.2097	HE616890.2097	HE616890:2198093-2199154	8.2505	-0.27861	-1.21303	0.67886	0.808143	-	SFHH103_02049	ABC transporter ATP-binding protein
HE616890	HE616890.2098	HE616890.2098	HE616890:2199513-2199986	48.0167	-0.564544	-1.47892	0.189822	0.349433	ribH	SFHH103_02050	6%2C7-dimethyl-8-ribityllumazine synthase
HE616890	HE616890.2099	HE616890.2099	HE616890:2200059-2200385	11.4516	0.511007	1.42504	0.355578	0.536822	-	SFHH103_02051	conserved hypothetical protein
HE616890	HE616890.21	HE616890.21	HE616890:17861-18529	60.8671	-1.22612	-2.33937	0.00388748	0.0176738	-	SFHH103_00018	conserved hypothetical protein
HE616890	HE616890.210	HE616890.210	HE616890:215467-216555	22.0625	0.081339	1.058	0.862011	0.923265	pyrD	SFHH103_00203	PyrD
HE616890	HE616890.2100	HE616890.2100	HE616890:2200510-2201481	14.7788	0.235271	1.17713	0.640912	0.780824	-	SFHH103_02052	transcriptional regulator%2C AraC family
HE616890	HE616890.2101	HE616890.2101	HE616890:2201590-2202492	11.8554	0.150751	1.11015	0.791608	0.879708	-	SFHH103_02053	conserved hypothetical protein
HE616890	HE616890.2102	HE616890.2102	HE616890:2202647-2204137	8.84173	-0.794941	-1.73501	0.240443	0.413329	-	SFHH103_02054	3-hydroxyacyl-CoA dehydrogenase family protein
HE616890	HE616890.2103	HE616890.2103	HE616890:2204364-2205524	2.91914	-0.673585	-1.59503	0.571635		-	SFHH103_02055	acyl-CoA dehydrogenase
HE616890	HE616890.2104	HE616890.2104	HE616890:2205528-2207861	5.85808	-1.36711	-2.57953	0.158794	0.310048	-	SFHH103_02056	putative acyl-CoA synthetase protein
HE616890	HE616890.2105	HE616890.2105	HE616890:2207867-2208649	45.2497	0.137306	1.09985	0.726181	0.837624	caiD	SFHH103_02057	carnitinyl-CoA dehydratase
HE616890	HE616890.2106	HE616890.2106	HE616890:2208905-2210494	224.88	0.671374	1.59259	0.0418556	0.117498	-	SFHH103_02058	Bacterial extracellular solute-binding protein%2C family 5
HE616890	HE616890.2107	HE616890.2107	HE616890:2210491-2211609	23.1959	1.53783	2.90357	0.000628336	0.00400509	-	SFHH103_02059	ABC-type dipeptide/oligopeptide/nickel transport systems%2C permease components
HE616890	HE616890.2108	HE616890.2108	HE616890:2211606-2212433	9.56075	2.20195	4.60099	0.000960471	0.00566918	-	SFHH103_02060	ABC-type dipeptide/oligopeptide/nickel transport systems%2C permease components
HE616890	HE616890.2109	HE616890.2109	HE616890:2212426-2214057	36.796	1.48844	2.80585	0.000216972	0.00166434	-	SFHH103_02061	ABC_NikE_OppD_transporters
HE616890	HE616890.211	HE616890.211	HE616890:217020-217451	304.721	-0.484138	-1.39875	0.172348	0.327256	-	SFHH103_00204	conserved hypothetical protein
HE616890	HE616890.2110	HE616890.2110	HE616890:2214140-2216137	29.4191	1.23947	2.36111	0.00532142	0.023032	-	SFHH103_02062	Predicted acyl esterases
HE616890	HE616890.2111	HE616890.2111	HE616890:2216214-2216642	3.35802	0.451249	1.36722	0.690182		-	SFHH103_02063	hypothetical protein
HE616890	HE616890.2112	HE616890.2112	HE616890:2216646-2217569	17.5314	-0.345795	-1.27085	0.454174	0.627096	-	SFHH103_02064	lipolytic enzyme
HE616890	HE616890.2113	HE616890.2113	HE616890:2217693-2218601	11.7933	-0.0106841	-1.00743	0.985623	0.993827	-	SFHH103_02065	LysR family transcriptional regulator
HE616890	HE616890.2114	HE616890.2114	HE616890:2218745-2219905	755.995	0.404535	1.32366	0.2173	0.38466	-	SFHH103_02066	Putative ABC transporter periplasmic-binding protein Flags: Precursor
HE616890	HE616890.2115	HE616890.2115	HE616890:2220016-2221107	45.7484	1.84225	3.58569	4.21835e-05	0.000401173	-	SFHH103_02067	Polyamine ABC transporter%2C ATP-binding protein
HE616890	HE616890.2116	HE616890.2116	HE616890:2221104-2222054	17.8564	2.18106	4.53487	0.000726381	0.00450824	-	SFHH103_02068	Binding-protein-dependent transport systems inner membrane component PotB-like
HE616890	HE616890.2117	HE616890.2117	HE616890:2222044-2222859	7.57805	1.03925	2.05515	0.221987	0.39073	-	SFHH103_02069	Inner membrane ABC transporter permease protein
HE616890	HE616890.2118	HE616890.2118	HE616890:2222885-2224312	28.1431	1.31012	2.47963	0.00662363	0.0275385	-	SFHH103_02070	putative aldehyde dehydrogenase
HE616890	HE616890.2119	HE616890.2119	HE616890:2224883-2227069	86.3174	-3.15592	-8.91308	0.00098579	0.00576023	foxA	SFHH103_02071	Ferrioxamine B receptor Flags: Precursor
HE616890	HE616890.212	HE616890.212	HE616890:217558-218205	17.0744	-0.286131	-1.21937	0.544912	0.702371	-	SFHH103_00205	putative transcription regulator protein
HE616890	HE616890.2120	HE616890.2120	HE616890:2227075-2227830	5.0001	-1.85221	-3.61052	0.0503325		fhuF	SFHH103_020715	ferric iron reductase protein FhuF
HE616890	HE616890.2121	HE616890.2121	HE616890:2227832-2228956	13.7053	-3.21629	-9.29397	0.0113813	0.0423165	-	SFHH103_02072	hypothetical protein
HE616890	HE616890.2122	HE616890.2122	HE616890:2229140-2229658	6.89914	-0.216796	-1.16215	0.757168	0.858144	-	SFHH103_02073	hypothetical protein
HE616890	HE616890.2123	HE616890.2123	HE616890:2229659-2230243	5.6491	-0.577796	-1.49257	0.4617	0.633422	-	SFHH103_02074	isochorismatase family protein
HE616890	HE616890.2124	HE616890.2124	HE616890:2230304-2230801	6.50389	-0.414814	-1.33313	0.569831	0.724698	-	SFHH103_02075	Transcription regulator%2C AsnC family%2C Lrp-like
HE616890	HE616890.2125	HE616890.2125	HE616890:2230871-2232415	45.5831	-0.15589	-1.11411	0.666912	0.800883	mttB	SFHH103_02076	trimethylamine methyltransferase family protein
HE616890	HE616890.2126	HE616890.2126	HE616890:2232467-2234914	37.8641	-0.514879	-1.42887	0.267065	0.444713	-	SFHH103_02077	FAD dependent oxidoreductase
HE616890	HE616890.2127	HE616890.2127	HE616890:2234911-2237358	64.0085	-1.79244	-3.464	6.02557e-05	0.000545226	-	SFHH103_02078	FAD dependent oxidoreductase
HE616890	HE616890.2128	HE616890.2128	HE616890:2237487-2238347	6.00141	-1.16312	-2.23942	0.132617	0.273955	-	SFHH103_02079	HTH-type transcriptional regulator%2C LysR family
HE616890	HE616890.2129	HE616890.2129	HE616890:2238354-2240045	33.0333	0.932358	1.90839	0.0433496	0.120603	-	SFHH103_02080	conserved hypothetical protein
HE616890	HE616890.213	HE616890.213	HE616890:218349-221855	43.0915	0.254268	1.19273	0.459064	0.631354	-	SFHH103_00206	two-component sensor histidine kinase protein
HE616890	HE616890.2130	HE616890.2130	HE616890:2240170-2240388	2.10319	0.0466249	1.03285	0.973486		-	SFHH103_02081	conserved hypothetical protein
HE616890	HE616890.2131	HE616890.2131	HE616890:2240393-2240632	2.24864	1.34959	2.5484	0.349501		-	SFHH103_02082	hypothetical protein
HE616890	HE616890.2132	HE616890.2132	HE616890:2240697-2241155	6.03185	0.681869	1.60422	0.371003	0.552357	-	SFHH103_02083	Transcription regulator%2C AsnC family%2C Lrp-like
HE616890	HE616890.2133	HE616890.2133	HE616890:2241283-2242566	85.5738	-0.871662	-1.82977	0.374468	0.555444	mdeA	SFHH103_02084	putative methionine gamma-lyase
HE616890	HE616890.2134	HE616890.2134	HE616890:2242605-2242955	15.7202	-0.673826	-1.5953	0.176114	0.332151	-	SFHH103_02085	conserved hypothetical protein
HE616890	HE616890.2135	HE616890.2135	HE616890:2243085-2243690	11.4188	-0.87067	-1.82851	0.139974	0.285232	-	SFHH103_02086	conserved hypothetical protein
HE616890	HE616890.2136	HE616890.2136	HE616890:2244083-2244259	474.167	1.57497	2.97929	0.00242648	0.0120738	-	SFHH103_02087	Probable cobalt transporter subunit CbtB
HE616890	HE616890.2137	HE616890.2137	HE616890:2244434-2245207	25.5128	0.0973416	1.0698	0.838311	0.910381	-	SFHH103_02088	Probable cobalt transporter subunit CbtA
HE616890	HE616890.2138	HE616890.2138	HE616890:2245345-2246184	17.0297	0.170252	1.12525	0.712749	0.828971	-	SFHH103_02089	hypothetical protein
HE616890	HE616890.2139	HE616890.2139	HE616890:2246254-2247594	20.0413	-1.29506	-2.45387	0.0048931	0.0214513	-	SFHH103_02090	conserved hypothetical protein
HE616890	HE616890.214	HE616890.214	HE616890:222101-222529	124.242	-0.198721	-1.14768	0.541028	0.699698	mscL	SFHH103_00207	Probable large-conductance mechanosensitive channel transmembrane protein MscL
HE616890	HE616890.2140	HE616890.2140	HE616890:2247854-2248648	147.643	0.269303	1.20523	0.398525	0.577645	-	SFHH103_02091	conserved hypothetical protein
HE616890	HE616890.2141	HE616890.2141	HE616890:2248788-2249009	63.4525	-1.13065	-2.18957	0.281284	0.458851	-	SFHH103_02092	hypothetical protein
HE616890	HE616890.2142	HE616890.2142	HE616890:2249205-2250386	9.15932	-0.319321	-1.24774	0.618819	0.76087	-	SFHH103_02093	conserved hypothetical protein
HE616890	HE616890.2143	HE616890.2143	HE616890:2250416-2250631	9.70997	0.929175	1.90419	0.121297	0.256735	-	SFHH103_02094	hypothetical protein
HE616890	HE616890.2144	HE616890.2144	HE616890:2250656-2252692	139.36	0.811238	1.75472	0.00417334	0.0187148	-	SFHH103_02095	conserved hypothetical protein
HE616890	HE616890.2145	HE616890.2145	HE616890:2253046-2253252	416.92	1.62481	3.08401	0.000317266	0.0022804	-	SFHH103_02096	conserved hypothetical protein
HE616890	HE616890.2146	HE616890.2146	HE616890:2253612-2254598	111.453	1.0127	2.01769	0.00143038	0.007796	nuoH	SFHH103_02097	NADH:ubiquinone oxidoreductase%2C subunit 1
HE616890	HE616890.2147	HE616890.2147	HE616890:2254726-2255292	459.615	0.753591	1.68598	0.0125143	0.0457086	nuoI	SFHH103_02098	NADH dehydrogenase I%2C I subunit
HE616890	HE616890.2148	HE616890.2148	HE616890:2255437-2255877	205.649	1.12138	2.17556	0.000262336	0.00194046	-	SFHH103_02099	conserved hypothetical protein
HE616890	HE616890.2149	HE616890.2149	HE616890:2255898-2258510	74.8007	1.15176	2.22184	0.00145964	0.00792457	nuoG	SFHH103_02100	putative NADH-ubiquinone oxidoreductase subunit
HE616890	HE616890.215	HE616890.215	HE616890:222670-223836	68.5033	-1.28751	-2.44107	0.000296466	0.00215583	aspB	SFHH103_00208	aspartate aminotransferase AspB
HE616890	HE616890.2150	HE616890.2150	HE616890:2258531-2259796	104.194	1.75985	3.38663	1.09533e-08	2.80966e-07	nuoF	SFHH103_02101	NADH dehydrogenase I chain F
HE616890	HE616890.2151	HE616890.2151	HE616890:2259801-2260313	30.3729	1.08131	2.11596	0.0142974	0.0509787	nuoE	SFHH103_02102	NADH dehydrogenase (ubiquinone) flavoprotein 2
HE616890	HE616890.2152	HE616890.2152	HE616890:2260331-2261545	140.416	1.12492	2.1809	0.00081166	0.00494962	-	SFHH103_02103	NADH dehydrogenase I chain D
HE616890	HE616890.2153	HE616890.2153	HE616890:2261547-2262110	111.977	1.20652	2.30781	0.000220181	0.00168434	nuoC	SFHH103_021035	NADH dehydrogenase subunit C
HE616890	HE616890.2154	HE616890.2154	HE616890:2262107-2262610	43.6581	0.480465	1.39519	0.159837	0.311323	nuoB	SFHH103_02104	NADH dehydrogenase I chain B
HE616890	HE616890.2155	HE616890.2155	HE616890:2262598-2262963	237.446	0.442971	1.3594	0.176293	0.332378	nuoA	SFHH103_02105	NADH dehydrogenase I chain A
HE616890	HE616890.2156	HE616890.2156	HE616890:2263105-2264544	13.7014	1.65962	3.15932	0.00229979	0.0115974	nuoN	SFHH103_02106	NADH dehydrogenase I chain N
HE616890	HE616890.2157	HE616890.2157	HE616890:2264541-2266016	12.3954	1.12091	2.17484	0.0387099	0.110385	nuoM	SFHH103_02107	NADH dehydrogenase I chain M
HE616890	HE616890.2158	HE616890.2158	HE616890:2266025-2267785	20.976	1.36195	2.57032	0.00218065	0.0110957	-	SFHH103_02108	NADH dehydrogenase I chain M
HE616890	HE616890.2159	HE616890.2159	HE616890:2267778-2268032	2.46547	3.32886	10.0482	0.0394866		-	SFHH103_02109	conserved hypothetical protein
HE616890	HE616890.216	HE616890.216	HE616890:224015-225055	8.12008	-0.363516	-1.28656	0.577031	0.729625	galE	SFHH103_00209	UDP-galactose 4-epimerase protein
HE616890	HE616890.2160	HE616890.2160	HE616890:2268029-2269492	13.2451	0.289093	1.22187	0.570799	0.725537	-	SFHH103_02110	putative NADH-ubiquinone oxidoreductase subunit%2C NuoL-like
HE616890	HE616890.2161	HE616890.2161	HE616890:2269497-2269799	2.1575	0.459559	1.37512	0.732107		nuoK	SFHH103_02111	NADH:ubiquinone/quinone oxidoreductase
HE616890	HE616890.2162	HE616890.2162	HE616890:2269799-2270299	52.0424	1.20191	2.30044	0.00243965	0.0120944	nuoJ	SFHH103_02112	NADH-ubiquinone/plastoquinone oxidoreductase%2C chain 6
HE616890	HE616890.2163	HE616890.2163	HE616890:2270539-2271423	18.7515	-0.329049	-1.25619	0.4764	0.645614	-	SFHH103_02113	hypothetical protein predicted by Glimmer/Critica
HE616890	HE616890.2164	HE616890.2164	HE616890:2271636-2273639	14.3023	0.534986	1.44893	0.306513	0.484793	-	SFHH103_02114	Aldo-keto reductase family 1 member C1 homolog
HE616890	HE616890.2165	HE616890.2165	HE616890:2273884-2274321	9.31032	0.331004	1.25789	0.59845	0.74666	-	SFHH103_02115	conserved hypothetical protein
HE616890	HE616890.2166	HE616890.2166	HE616890:2274318-2274767	2.7656	0.559285	1.47354	0.640002		-	SFHH103_02116	conserved hypothetical protein
HE616890	HE616890.2167	HE616890.2167	HE616890:2275714-2276256	47.7001	0.172942	1.12736	0.644893	0.784009	-	SFHH103_02117	hypothetical protein predicted by Glimmer/Critica
HE616890	HE616890.2169	HE616890.2169	HE616890:2276532-2277317	146.743	-3.24942	-9.50985	2.06555e-22	4.44252e-20	-	SFHH103_02118	conserved hypothetical protein
HE616890	HE616890.217	HE616890.217	HE616890:225064-225369	54.9039	-1.14096	-2.20528	0.00114216	0.00647765	pchB	SFHH103_00210	putative salicylate biosynthesis protein PchB
HE616890	HE616890.2170	HE616890.2170	HE616890:2277629-2277994	1069.18	-3.11114	-8.64066	1.73157e-13	1.11298e-11	-	SFHH103_02119	conserved hypothetical protein
HE616890	HE616890.2171	HE616890.2171	HE616890:2278308-2278712	12.4756	-0.349269	-1.27391	0.508245	0.671734	-	SFHH103_02120	conserved hypothetical protein
HE616890	HE616890.2172	HE616890.2172	HE616890:2278792-2279124	9.57514	-0.314245	-1.24336	0.596959	0.745831	-	SFHH103_02121	conserved hypothetical protein
HE616890	HE616890.2173	HE616890.2173	HE616890:2279163-2279273	1.4714	0.62205	1.53906	0.723238		-	SFHH103_02122	hypothetical protein predicted by Glimmer/Critica
HE616890	HE616890.2174	HE616890.2174	HE616890:2279361-2279714	57.7912	-0.9545	-1.93791	0.00403184	0.0182559	ffs	SFHH103_02123	RNA signal recognition particle 4.5S RNA
HE616890	HE616890.2175	HE616890.2175	HE616890:2279821-2280390	84.9006	-2.50545	-5.67825	2.51058e-12	1.37639e-10	-	SFHH103_02124	conserved hypothetical protein
HE616890	HE616890.2176	HE616890.2176	HE616890:2280857-2281150	154.47	0.934138	1.91075	0.0118716	0.0437614	-	SFHH103_02125	conserved hypothetical protein
HE616890	HE616890.2177	HE616890.2177	HE616890:2281474-2283528	1127.59	-0.116214	-1.08389	0.701427	0.822011	rpoD	SFHH103_02126	RNA polymerase sigma factor RpoD%3B Sigma-70
HE616890	HE616890.2178	HE616890.2178	HE616890:2283983-2285020	52.85	0.1072	1.07714	0.744065	0.849146	tdh	SFHH103_02127	L-threonine 3-dehydrogenase
HE616890	HE616890.2179	HE616890.2179	HE616890:2285194-2286381	270.539	-0.56114	-1.47544	0.0469306	0.127822	kbl	SFHH103_02128	2-amino-3-ketobutyrate coenzyme A ligase
HE616890	HE616890.218	HE616890.218	HE616890:225739-226743	171.926	0.533602	1.44754	0.51986	0.681227	qxtB	SFHH103_00211	Putative quinol oxidase subunit II transmembrane protein QxtB
HE616890	HE616890.2180	HE616890.2180	HE616890:2286588-2286878	3.97547	0.529425	1.44335	0.567777		-	SFHH103_02129	Predicted endonuclease
HE616890	HE616890.2181	HE616890.2181	HE616890:2287022-2288884	23.9214	-0.526419	-1.44035	0.220672	0.389385	recQ	SFHH103_02130	DNA helicase
HE616890	HE616890.2182	HE616890.2182	HE616890:2289150-2291141	58.4209	-0.0391375	-1.0275	0.909772	0.952526	dnaG	SFHH103_02131	DNA primase
HE616890	HE616890.2183	HE616890.2183	HE616890:2291286-2291747	45.6881	-0.490398	-1.40483	0.175674	0.331769	-	SFHH103_02132	conserved hypothetical protein
HE616890	HE616890.2184	HE616890.2184	HE616890:2292060-2293265	267.752	0.654323	1.57388	0.0900163	0.204777	carA	SFHH103_02133	carbamoyl-phosphate synthase small chain
HE616890	HE616890.2185	HE616890.2185	HE616890:2293317-2294243	16.8178	0.417778	1.33587	0.412625	0.590279	-	SFHH103_02134	transcriptional regulator%2C LysR family
HE616890	HE616890.2186	HE616890.2186	HE616890:2294320-2295078	20.4111	0.400797	1.32024	0.373583	0.555015	-	SFHH103_02135	putative dehydrogenasereductase%2C short-chain dehydrogenase/reductase protein
HE616890	HE616890.2187	HE616890.2187	HE616890:2295101-2295967	12.7939	0.159545	1.11693	0.767434	0.865918	-	SFHH103_02136	putative Glycerol-3-phosphate dehydrogenase [NAD(P)+]
HE616890	HE616890.2188	HE616890.2188	HE616890:2296091-2297293	196.766	-0.693976	-1.61774	0.0578907	0.147617	aatA	SFHH103_02137	aspartate aminotransferase A
HE616890	HE616890.2189	HE616890.2189	HE616890:2297407-2297694	4.58049	1.92749	3.80392	0.0605396		-	SFHH103_02138	hypothetical protein predicted by Glimmer/Critica
HE616890	HE616890.219	HE616890.219	HE616890:226733-228148	348.655	-0.337544	-1.2636	0.48784	0.655923	qxtA	SFHH103_00212	putative quinol oxidase subunit I transmembrane protein QxtA
HE616890	HE616890.2190	HE616890.2190	HE616890:2297706-2298089	2360.22	-3.17226	-9.01456	2.67907e-14	1.97123e-12	-	SFHH103_02139	hypothetical protein predicted by Glimmer/Critica
HE616890	HE616890.2191	HE616890.2191	HE616890:2298136-2298339	1.34851	1.25212	2.38191	0.523105		-	SFHH103_02140	hypothetical protein predicted by Glimmer/Critica
HE616890	HE616890.2192	HE616890.2192	HE616890:2298428-2299609	636.296	-1.64082	-3.11843	3.20236e-07	5.73337e-06	-	SFHH103_02141	Putative glucose / sorbosone dehydrogenase
HE616890	HE616890.2193	HE616890.2193	HE616890:2299616-2300044	37.3178	0.38616	1.30691	0.28734	0.464664	-	SFHH103_02142	conserved hypothetical protein
HE616890	HE616890.2194	HE616890.2194	HE616890:2300209-2301111	23.5879	-0.943867	-1.92368	0.0437369	0.121378	-	SFHH103_02143	Putative MFS family transporter
HE616890	HE616890.2195	HE616890.2195	HE616890:2301785-2302000	7570.54	1.42753	2.68986	5.85436e-06	7.29122e-05	cspA	SFHH103_02144	Cold shock protein
HE616890	HE616890.2196	HE616890.2196	HE616890:2302150-2302560	944.137	-3.22908	-9.37671	2.19345e-17	2.3143e-15	-	SFHH103_02145	conserved hypothetical protein
HE616890	HE616890.2197	HE616890.2197	HE616890:2302632-2303273	178.145	-1.44405	-2.72083	5.61424e-06	7.02346e-05	-	SFHH103_02146	probable hydrolase
HE616890	HE616890.2198	HE616890.2198	HE616890:2303466-2303627	20.668	-1.26067	-2.39608	0.0466291	0.127319	-	SFHH103_02147	conserved hypothetical protein
HE616890	HE616890.2199	HE616890.2199	HE616890:2303869-2304492	147.908	1.50986	2.84783	1.82543e-06	2.64451e-05	-	SFHH103_02148	conserved hypothetical protein
HE616890	HE616890.22	HE616890.22	HE616890:18792-19751	74.427	-0.153567	-1.11232	0.702366	0.822447	sppA	SFHH103_00019	SppA%2C signal peptide peptidase SppA
HE616890	HE616890.220	HE616890.220	HE616890:228360-229529	4.26905	-0.255735	-1.19394	0.779731		hipO2	SFHH103_00213	putative hippurate hydrolase protein
HE616890	HE616890.2200	HE616890.2200	HE616890:2304841-2305323	94.3952	-0.340054	-1.2658	0.392465	0.57257	-	SFHH103_02149	Transcriptional regulator MarR family
HE616890	HE616890.2201	HE616890.2201	HE616890:2305535-2306236	56.212	-0.412896	-1.33136	0.231672	0.403208	-	SFHH103_02150	Two-component response regulator
HE616890	HE616890.2202	HE616890.2202	HE616890:2306240-2306335	0					-	SFHH103_02151	no similarity
HE616890	HE616890.2203	HE616890.2203	HE616890:2306322-2307704	55.115	0.206153	1.15361	0.540036	0.699013	-	SFHH103_02152	sensor histidine kinase
HE616890	HE616890.2204	HE616890.2204	HE616890:2307717-2308280	14.6857	-1.60548	-3.04296	0.00688169	0.0283584	-	SFHH103_02153	Predicted protein tyrosine phosphatase
HE616890	HE616890.2205	HE616890.2205	HE616890:2308287-2308628	13.0667	-1.35441	-2.55692	0.0150945	0.0531874	csaA	SFHH103_02154	putative tRNA-binding chaperone
HE616890	HE616890.2206	HE616890.2206	HE616890:2308822-2309739	18.385	-0.217931	-1.16306	0.634145	0.774788	-	SFHH103_02155	LysR family transcriptional regulator
HE616890	HE616890.2207	HE616890.2207	HE616890:2310060-2310878	236.602	0.0934636	1.06693	0.753166	0.854995	proC	SFHH103_02156	pyrroline-5-carboxylate reductase
HE616890	HE616890.2208	HE616890.2208	HE616890:2310880-2311380	114.937	-0.374126	-1.29605	0.380977	0.561821	-	SFHH103_02157	conserved hypothetical protein
HE616890	HE616890.2209	HE616890.2209	HE616890:2311873-2312160	131.949	0.932955	1.90918	0.00863764	0.0342808	-	SFHH103_02158	conserved hypothetical protein
HE616890	HE616890.221	HE616890.221	HE616890:229531-230355	1.56059	1.16435	2.24133	0.512981		occM	SFHH103_00214	OccM
HE616890	HE616890.2210	HE616890.2210	HE616890:2312343-2313188	34.8085	0.702853	1.62772	0.0606082	0.15236	lgt	SFHH103_02159	prolipoprotein diacylglyceryl transferase
HE616890	HE616890.2211	HE616890.2211	HE616890:2313201-2314304	46.222	-1.53147	-2.89081	2.07875e-05	0.000218235	-	SFHH103_02160	conserved hypothetical protein
HE616890	HE616890.2212	HE616890.2212	HE616890:2314510-2315304	34.6279	0.292378	1.22466	0.443791	0.618743	-	SFHH103_02161	conserved hypothetical protein
HE616890	HE616890.2213	HE616890.2213	HE616890:2315306-2316457	53.8561	0.692725	1.61633	0.0366092	0.105743	pepQ	SFHH103_02162	hydrolase/peptidase%3B Xaa-Pro aminopeptidase
HE616890	HE616890.2214	HE616890.2214	HE616890:2316559-2317488	36.4159	-1.73977	-3.33982	8.84839e-06	0.000104831	-	SFHH103_02163	conserved hypothetical protein
HE616890	HE616890.2215	HE616890.2215	HE616890:2317612-2318619	74.6584	0.0552919	1.03907	0.882537	0.935219	prsA	SFHH103_02164	ribose-phosphate pyrophosphokinase
HE616890	HE616890.2216	HE616890.2216	HE616890:2319119-2319712	188.524	0.238676	1.17991	0.446381	0.620936	ANK1	SFHH103_02165	Ankyrin repeat-rich membrane spanning protein
HE616890	HE616890.2217	HE616890.2217	HE616890:2319726-2320235	886.706	1.00493	2.00685	0.0101778	0.0389557	-	SFHH103_02166	conserved hypothetical protein
HE616890	HE616890.2218	HE616890.2218	HE616890:2320253-2322421	171.599	1.03048	2.04271	0.00276034	0.0133865	cyaF	SFHH103_02167	adenylate cyclase
HE616890	HE616890.2219	HE616890.2219	HE616890:2322942-2323154	13.1987	0.618845	1.53565	0.277796	0.455419	-	SFHH103_02168	hypothetical protein predicted by Glimmer/Critica
HE616890	HE616890.222	HE616890.222	HE616890:230352-231077	3.72387	1.05648	2.07986	0.314444		-	SfHH103_09510	ABC transporter permease
HE616890	HE616890.2220	HE616890.2220	HE616890:2323353-2323994	15.8023	0.100319	1.07201	0.842805	0.912835	-	SFHH103_02169	hypothetical protein predicted
HE616890	HE616890.2221	HE616890.2221	HE616890:2324172-2324630	2.08726	-0.293934	-1.22598	0.826277		rnk2	SFHH103_02170	Transcription elongation factor GreA-like
HE616890	HE616890.2222	HE616890.2222	HE616890:2325276-2325734	4.34072	0.121127	1.08758	0.895669		rnk1	SFHH103_02171	Transcription elongation factor GreA/GreB
HE616890	HE616890.2223	HE616890.2223	HE616890:2325753-2326259	5.92107	1.38195	2.6062	0.0741851	0.178197	ptsN	SFHH103_02172	PTS IIA-like nitrogen-regulatory protein PtsN
HE616890	HE616890.2224	HE616890.2224	HE616890:2326717-2327130	14.4937	1.07873	2.11218	0.0460982	0.126178	-	SFHH103_02173	hypothetical protein
HE616890	HE616890.2225	HE616890.2225	HE616890:2327434-2328171	4.30234	0.989365	1.98531	0.287172		DnaC	SFHH103_02174	DNA replication protein
HE616890	HE616890.2226	HE616890.2226	HE616890:2328184-2329734	9.07735	-0.0459055	-1.03233	0.944769	0.968695	-	SFHH103_02175	Putative transposase for insertion sequence IS408
HE616890	HE616890.2227	HE616890.2227	HE616890:2329824-2330261	6.55612	0.798079	1.73878	0.317228	0.496644	-	SFHH103_02176	conserved hypothetical protein
HE616890	HE616890.2228	HE616890.2228	HE616890:2330369-2331169	14.0112	1.16694	2.24536	0.0366796	0.105892	-	SFHH103_02177	Signal transduction histidine kinase
HE616890	HE616890.2229	HE616890.2229	HE616890:2331166-2332017	38.6841	-0.236693	-1.17829	0.553086	0.709859	-	SFHH103_02178	HTH-type transcriptional regulator
HE616890	HE616890.223	HE616890.223	HE616890:231138-231920	53.2758	0.74434	1.67521	0.113498	0.244389	-	SfHH103_09520	extracellular solute-binding protein
HE616890	HE616890.2230	HE616890.2230	HE616890:2332263-2332640	17.4198	0.868328	1.82555	0.0686282	0.167512	yeaO	SFHH103_02179	conserved hypothetical protein
HE616890	HE616890.2231	HE616890.2231	HE616890:2332769-2333425	14.3542	0.220037	1.16476	0.726116	0.837624	talC	SFHH103_02180	transaldolase
HE616890	HE616890.2232	HE616890.2232	HE616890:2333608-2335146	146.304	0.229653	1.17255	0.465841	0.637539	-	SFHH103_02181	FAD-dependent pyridine nucleotide-disulphide oxidoreductase
HE616890	HE616890.2233	HE616890.2233	HE616890:2336443-2336838	4.35574	0.0900045	1.06437	0.923527		-	SFHH103_02182	conserved hypothetical protein
HE616890	HE616890.2234	HE616890.2234	HE616890:2336975-2338483	16.3775	0.890697	1.85407	0.11147	0.241256	-	SFHH103_02183	aldehyde dehydrogenase
HE616890	HE616890.2235	HE616890.2235	HE616890:2338708-2339871	14.8752	-1.62516	-3.08477	0.00208412	0.0106823	-	SFHH103_02184	Putative transposase
HE616890	HE616890.2236	HE616890.2236	HE616890:2340110-2341066	13.3711	0.362159	1.28535	0.543013	0.70063	-	SFHH103_02185	Transcriptional regulator%2C Fis family
HE616890	HE616890.2237	HE616890.2237	HE616890:2341353-2342534	3.54877	-2.32919	-5.02523	0.0407874		-	SFHH103_02186	Transport protein%2C BenE family
HE616890	HE616890.2238	HE616890.2238	HE616890:2342690-2343301	512.958	0.268683	1.20471	0.415888	0.593277	rplY	SFHH103_02187	50S ribosomal protein L25
HE616890	HE616890.2239	HE616890.2239	HE616890:2343555-2345921	11.0328	-1.37299	-2.59006	0.0189994	0.0637724	-	SFHH103_02188	Uncharacterized signaling protein
HE616890	HE616890.224	HE616890.224	HE616890:231957-232730	44.7321	0.00693772	1.00482	0.987605	0.994542	-	SFHH103_00215	Amino-acid transport ATP-binding protein
HE616890	HE616890.2240	HE616890.2240	HE616890:2345946-2346680	26.4467	1.08494	2.12129	0.0100802	0.0386086	-	SFHH103_02189	ABC-type amino acid transport periplasmic component
HE616890	HE616890.2241	HE616890.2241	HE616890:2346901-2347620	42.6525	-0.506324	-1.42043	0.155638	0.306022	pth	SFHH103_02190	peptidyl-tRNA hydrolase
HE616890	HE616890.2242	HE616890.2242	HE616890:2347807-2348019	0.774148	-1.52585	-2.87957	0.575798		-	SFHH103_02191	hypothetical protein
HE616890	HE616890.2243	HE616890.2243	HE616890:2348081-2351065	21.4205	0.310904	1.24048	0.48716	0.655486	-	SFHH103_02192	RTX toxins and related Ca2+-binding proteins
HE616890	HE616890.2244	HE616890.2244	HE616890:2351615-2352721	41.6512	-0.55289	-1.46702	0.18233	0.340886	-	SFHH103_02193	LysR type regulator
HE616890	HE616890.2245	HE616890.2245	HE616890:2352776-2353087	78.715	0.908884	1.87759	0.0127087	0.0462374	clpS	SFHH103_02194	ATP-dependent Clp protease adapter protein
HE616890	HE616890.2246	HE616890.2246	HE616890:2353264-2354367	51.6659	-0.578133	-1.49292	0.109738	0.238219	-	SFHH103_02195	GTP-dependent nucleic acid-binding protein
HE616890	HE616890.2247	HE616890.2247	HE616890:2354407-2354862	11.5523	-0.564992	-1.47938	0.32985	0.511089	-	SFHH103_02196	hypothetical protein
HE616890	HE616890.2248	HE616890.2248	HE616890:2354859-2355329	14.4085	0.388926	1.30942	0.484137	0.65236	-	SFHH103_02197	Uncharacterized protein ydeM-like
HE616890	HE616890.2249	HE616890.2249	HE616890:2355412-2356056	44.0095	0.202444	1.15065	0.575717	0.729033	apt	SFHH103_02198	adenine phosphoribosyltransferase
HE616890	HE616890.225	HE616890.225	HE616890:233002-233616	66.0223	-1.19743	-2.29331	0.00561635	0.024048	-	SFHH103_00216	HTH-type transcriptional regulator
HE616890	HE616890.2250	HE616890.2250	HE616890:2356252-2356437	787.616	2.02524	4.07059	2.15754e-06	3.02381e-05	-	SFHH103_02199	hypothetical protein
HE616890	HE616890.2251	HE616890.2251	HE616890:2356453-2357712	20.1636	-0.166667	-1.12246	0.716031	0.83106	-	SFHH103_02200	similar to tRNA nucleotidyltransferase (CCA-adding enzyme)
HE616890	HE616890.2252	HE616890.2252	HE616890:2357709-2358341	10.2438	0.493861	1.40821	0.411903	0.589548	-	SFHH103_02201	Uncharacterized Nudix hydrolase
HE616890	HE616890.2253	HE616890.2253	HE616890:2358338-2358961	39.9045	-0.307008	-1.23714	0.390391	0.570588	-	SFHH103_02202	conserved hypothetical protein
HE616890	HE616890.2254	HE616890.2254	HE616890:2359228-2360241	297.384	-0.309188	-1.23901	0.305067	0.483012	-	SFHH103_02203	conserved hypothetical protein
HE616890	HE616890.2255	HE616890.2255	HE616890:2360245-2361165	73.1622	-0.52073	-1.43468	0.190063	0.349616	-	SFHH103_02204	conserved hypothetical protein
HE616890	HE616890.2256	HE616890.2256	HE616890:2361162-2363975	208.723	0.684671	1.60734	0.0183453	0.0620649	-	SFHH103_02205	conserved hypothetical protein
HE616890	HE616890.2257	HE616890.2257	HE616890:2363983-2366052	168.323	0.966654	1.9543	0.000829694	0.0050431	-	SFHH103_02206	conserved hypothetical protein
HE616890	HE616890.2258	HE616890.2258	HE616890:2366309-2366521	12.6922	0.558158	1.47239	0.301591	0.480209	-	SFHH103_02207	hypothetical protein
HE616890	HE616890.2259	HE616890.2259	HE616890:2366527-2367087	34.6492	-0.534067	-1.44801	0.171406	0.325911	-	SFHH103_02208	acetyltransferase%2C GNAT family
HE616890	HE616890.226	HE616890.226	HE616890:233635-234843	34.346	-1.03153	-2.04419	0.032316	0.0965943	-	SFHH103_00217	predicted aminotransferase
HE616890	HE616890.2260	HE616890.2260	HE616890:2367339-2368316	26.9306	0.913544	1.88367	0.0318053	0.0955697	-	SFHH103_02209	putative glutathione S-transferase
HE616890	HE616890.2261	HE616890.2261	HE616890:2368692-2369180	23.7531	0.509532	1.42359	0.251977	0.426082	-	SFHH103_02210	(Di)nucleoside polyphosphate hydrolase
HE616890	HE616890.2262	HE616890.2262	HE616890:2369673-2370581	41.5715	-0.229321	-1.17228	0.515086	0.677094	-	SFHH103_02211	conserved hypothetical protein
HE616890	HE616890.2263	HE616890.2263	HE616890:2370753-2371298	360.167	-1.63532	-3.10656	8.83012e-05	0.000762682	-	SFHH103_02212	conserved hypothetical protein
HE616890	HE616890.2264	HE616890.2264	HE616890:2371479-2371997	206.269	-0.47333	-1.38831	0.107226	0.23404	sigE	SFHH103_02213	RNA polymerase sigma-E factor
HE616890	HE616890.2265	HE616890.2265	HE616890:2372001-2372828	108.27	0.18219	1.1346	0.540185	0.699013	-	SFHH103_02214	conserved hypothetical protein
HE616890	HE616890.2266	HE616890.2266	HE616890:2373261-2373791	5.84023	-0.784482	-1.72247	0.319924	0.499429	-	SFHH103_02215	Putative transposase
HE616890	HE616890.2267	HE616890.2267	HE616890:2373881-2375590	370.196	1.28349	2.43428	0.162689	0.314617	leuA	SFHH103_02216	2-isopropylmalate synthase
HE616890	HE616890.2268	HE616890.2268	HE616890:2375589-2375768	1.04625	0.846762	1.79846	0.722353		-	SFHH103_02217	hypothetical protein predicted by Glimmer/Critica
HE616890	HE616890.2269	HE616890.2269	HE616890:2376018-2376611	258.253	-0.263525	-1.20041	0.413614	0.591089	clpP	SFHH103_02218	similar to ATP-dependent Clp protease proteolytic component
HE616890	HE616890.227	HE616890.227	HE616890:234925-236538	53.302	-1.99809	-3.99471	2.15086e-07	4.0497e-06	ilvB1	SFHH103_00218	Putative acetolactate synthase isozyme I large subunit
HE616890	HE616890.2270	HE616890.2270	HE616890:2376837-2377415	366.557	-1.60033	-3.03212	0.00225514	0.0114124	-	SFHH103_02219	hydrogenase/urease accessory protein
HE616890	HE616890.2271	HE616890.2271	HE616890:2377567-2378031	299.39	-1.28492	-2.43668	0.00119795	0.00672329	-	SFHH103_02220	NADPH-dependent 7-cyano-7-deazaguanine reductase
HE616890	HE616890.2272	HE616890.2272	HE616890:2378061-2378978	226.706	-0.468309	-1.38349	0.107828	0.235261	-	SFHH103_02221	Cation-efflux pump fieF-like
HE616890	HE616890.2273	HE616890.2273	HE616890:2379158-2381347	1434.43	-1.3888	-2.61861	0.134157	0.27571	trpE	SFHH103_02222	anthranilate synthase
HE616890	HE616890.2274	HE616890.2274	HE616890:2381640-2383745	22.467	0.597407	1.51299	0.199078	0.361591	-	SFHH103_02223	TonB-dependent heme receptor A Flags: Precursor
HE616890	HE616890.2275	HE616890.2275	HE616890:2384030-2384821	179.367	-0.92534	-1.89913	0.00609873	0.0257389	-	SFHH103_02224	conserved hypothetical protein
HE616890	HE616890.2276	HE616890.2276	HE616890:2384822-2385280	14.4075	0.331177	1.25804	0.54026	0.699013	-	SFHH103_02225	Uncharacterized protein
HE616890	HE616890.2277	HE616890.2277	HE616890:2385435-2385944	72.7427	0.763843	1.69801	0.0178223	0.0605481	-	SFHH103_02226	hypothetical protein
HE616890	HE616890.2278	HE616890.2278	HE616890:2385966-2387645	10.9146	-0.31576	-1.24467	0.607849	0.752521	fhs	SFHH103_02227	formate--tetrahydrofolate ligase
HE616890	HE616890.2279	HE616890.2279	HE616890:2387779-2388999	110.116	0.240188	1.18115	0.499362	0.665414	-	SFHH103_02228	conserved hypothetical protein
HE616890	HE616890.228	HE616890.228	HE616890:236697-237104	343.382	0.0794613	1.05662	0.828295	0.902538	-	SFHH103_00219	conserved hypothetical protein
HE616890	HE616890.2280	HE616890.2280	HE616890:2389003-2390292	27.4619	-0.0188787	-1.01317	0.962587	0.978558	-	SFHH103_02229	conserved hypothetical protein
HE616890	HE616890.2281	HE616890.2281	HE616890:2390485-2390892	29.3828	0.961454	1.94727	0.0205683	0.0679372	-	SFHH103_02230	conserved hypothetical protein
HE616890	HE616890.2282	HE616890.2282	HE616890:2391161-2393077	63.9062	0.214432	1.16025	0.506964	0.670834	-	SFHH103_02231	conserved hypothetical protein
HE616890	HE616890.2283	HE616890.2283	HE616890:2393079-2394227	53.1568	-1.29736	-2.45779	0.00172869	0.00911105	-	SFHH103_02232	hypothetical protein
HE616890	HE616890.2284	HE616890.2284	HE616890:2394289-2395377	71.8292	0.0393859	1.02768	0.919536	0.958086	-	SFHH103_02233	conserved hypothetical protein
HE616890	HE616890.2285	HE616890.2285	HE616890:2395592-2396179	3.4753	-0.381658	-1.30284	0.711281		tdk	SFHH103_02234	thymidine kinase
HE616890	HE616890.2286	HE616890.2286	HE616890:2396463-2397419	418.766	-0.109571	-1.07891	0.81628	0.894237	proX	SFHH103_02235	Glycine betaine-binding periplasmic protein Flags: Precursor
HE616890	HE616890.2287	HE616890.2287	HE616890:2397518-2398447	58.1593	0.53546	1.4494	0.160632	0.312111	proW	SFHH103_02236	Glycine betaine/L-proline transport system permease protein proW
HE616890	HE616890.2288	HE616890.2288	HE616890:2398444-2399493	65.1998	1.38317	2.60841	0.000246719	0.00184692	opuA	SFHH103_02237	glycine betaine/L-proline ABC transporter%2C ATP-binding protein%2C putative
HE616890	HE616890.2289	HE616890.2289	HE616890:2399577-2400320	16.2271	-0.429429	-1.3467	0.382014	0.562608	-	SFHH103_02238	hypothetical protein
HE616890	HE616890.229	HE616890.229	HE616890:237207-239741	435.465	0.188549	1.13962	0.606373	0.751682	secD	SFHH103_00220	Protein-export membrane protein SecD
HE616890	HE616890.2290	HE616890.2290	HE616890:2400440-2400784	2116.08	0.771362	1.70688	0.0157567	0.0551733	nolR	SFHH103_02239	Nodulation protein nolR
HE616890	HE616890.2291	HE616890.2291	HE616890:2400988-2402316	482.805	0.263099	1.20005	0.530214	0.690328	-	SFHH103_02240	omega-amino acid--pyruvate aminotransferase
HE616890	HE616890.2292	HE616890.2292	HE616890:2402405-2404102	78.4125	0.0307368	1.02153	0.930092	0.963341	adeC	SFHH103_02241	adenine deaminase
HE616890	HE616890.2293	HE616890.2293	HE616890:2404167-2405813	55.3323	-0.060916	-1.04313	0.861729	0.923257	aglA	SFHH103_02242	alpha-glucosidase
HE616890	HE616890.2294	HE616890.2294	HE616890:2405955-2406875	10.5672	-0.392365	-1.31254	0.53103	0.690457	kdgK	SFHH103_02243	putative 2-dehydro-3-deoxygluconokinase
HE616890	HE616890.2295	HE616890.2295	HE616890:2407215-2408645	90.9338	-0.343073	-1.26846	0.27347	0.450629	engA	SFHH103_02244	GTP-binding protein engA
HE616890	HE616890.2296	HE616890.2296	HE616890:2408656-2409324	112.149	-0.642073	-1.56057	0.0374536	0.107737	-	SFHH103_02245	hypothetical protein
HE616890	HE616890.2297	HE616890.2297	HE616890:2409513-2410091	30.1211	-0.811388	-1.7549	0.0588078	0.149343	-	SFHH103_02246	putative membrane protein
HE616890	HE616890.2298	HE616890.2298	HE616890:2410350-2411354	34.6335	-2.87838	-7.35325	2.88494e-08	6.66635e-07	-	SFHH103_02247	hypothetical protein
HE616890	HE616890.2299	HE616890.2299	HE616890:2411367-2412629	353.985	-0.54069	-1.45467	0.099251	0.220155	bacA	SFHH103_02248	BacA
HE616890	HE616890.23	HE616890.23	HE616890:19871-20173	236.589	0.972506	1.96225	0.00547659	0.0235578	ihfB	SFHH103_00020	Integration host factor subunit beta
HE616890	HE616890.230	HE616890.230	HE616890:240248-240454	228.856	-2.30561	-4.94377	4.60692e-12	2.38536e-10	-	SFHH103_00221	conserved hypothetical protein
HE616890	HE616890.2300	HE616890.2300	HE616890:2412796-2414094	69.2257	-0.678231	-1.60018	0.0436145	0.121099	-	SFHH103_02249	putative transport protein
HE616890	HE616890.2301	HE616890.2301	HE616890:2414203-2414976	50.1783	-0.908842	-1.87754	0.0145106	0.0515197	-	SFHH103_02250	methionine aminopeptidase
HE616890	HE616890.2302	HE616890.2302	HE616890:2415024-2416142	11.5225	-0.380965	-1.30221	0.517292	0.678878	-	SFHH103_02251	putative oxidoreductase protein
HE616890	HE616890.2303	HE616890.2303	HE616890:2416185-2416406	5.6135	0.80818	1.751	0.304292	0.48245	-	SFHH103_02252	hypothetical protein
HE616890	HE616890.2304	HE616890.2304	HE616890:2416451-2416870	19.0237	0.128829	1.09341	0.775528	0.871649	-	SFHH103_022525	conserved hypothetical protein
HE616890	HE616890.2305	HE616890.2305	HE616890:2416867-2417190	8.86683	0.34217	1.26766	0.575388	0.729033	-	SFHH103_02253	putative transcriptional regulator%2C ArsR family protein
HE616890	HE616890.2306	HE616890.2306	HE616890:2417550-2419091	23.8119	-0.240888	-1.18172	0.605045	0.750898	glpK	SFHH103_02254	glycerol kinase
HE616890	HE616890.2307	HE616890.2307	HE616890:2419349-2420125	140.667	0.318371	1.24692	0.312207	0.491377	bdhA2	SFHH103_022545	D-beta-hydroxybutyrate dehydrogenase
HE616890	HE616890.2308	HE616890.2308	HE616890:2420146-2421621	69.9272	0.500423	1.41463	0.1139	0.244784	-	SFHH103_02255	putative xanthine dehydrogenase%2C FAD binding subunit
HE616890	HE616890.2309	HE616890.2309	HE616890:2421820-2424156	147.964	1.18625	2.27561	0.000173215	0.00137004	xdhB	SFHH103_02256	putative xanthine dehydrogenase%2C molybdopterin binding subunit
HE616890	HE616890.231	HE616890.231	HE616890:240763-241773	153.883	-1.14429	-2.21038	0.000108259	0.000911725	kpsF	SFHH103_00222	sugar isomerase KpsF
HE616890	HE616890.2310	HE616890.2310	HE616890:2424308-2424595	1235.91	-1.18857	-2.27926	0.470847	0.64125	-	SFHH103_02257	hypothetical protein
HE616890	HE616890.2311	HE616890.2311	HE616890:2424594-2425514	18.2043	-1.11602	-2.16748	0.0334458	0.0988004	-	SFHH103_02258	putative transcriptional regulator%2C LysR family
HE616890	HE616890.2312	HE616890.2312	HE616890:2425678-2426910	30.2635	0.0793238	1.05652	0.844471	0.91373	-	SFHH103_02259	hypothetical protein
HE616890	HE616890.2313	HE616890.2313	HE616890:2426907-2428223	20.8184	0.341258	1.26686	0.427969	0.604802	guaD	SFHH103_02260	putative guanine deaminase
HE616890	HE616890.2314	HE616890.2314	HE616890:2428326-2429471	44.2497	0.932461	1.90853	0.0434353	0.120772	lldD	SFHH103_02261	putative L-lactate dehydrogenase
HE616890	HE616890.2315	HE616890.2315	HE616890:2429518-2429880	8.55509	0.587414	1.50255	0.379818	0.560554	-	SFHH103_02262	Putative transthyretin-like protein%2C hydroxyisourate hydrolase
HE616890	HE616890.2316	HE616890.2316	HE616890:2429877-2430392	9.23279	-0.836987	-1.78632	0.201137	0.364235	allA	SFHH103_02263	putative ureidoglycolate hydrolase
HE616890	HE616890.2317	HE616890.2317	HE616890:2430471-2430974	21.2847	0.680342	1.60252	0.131362	0.271965	-	SFHH103_02264	hypothetical protein
HE616890	HE616890.2318	HE616890.2318	HE616890:2430974-2431903	121.04	0.0247639	1.01731	0.947732	0.969945	-	SFHH103_02265	putative chitin deacetylase
HE616890	HE616890.2319	HE616890.2319	HE616890:2431982-2432782	3.29888	-2.78113	-6.87389	0.0250824		-	SFHH103_02266	hypothetical protein
HE616890	HE616890.232	HE616890.232	HE616890:241743-243074	32.2677	2.47322	5.55281	5.29464e-06	6.68344e-05	rkpJ	SFHH103_00223	Capsule polysaccharide export protein RkpJ
HE616890	HE616890.2320	HE616890.2320	HE616890:2432858-2433988	19.3368	-0.399078	-1.31866	0.437013	0.612936	-	SFHH103_02267	putative oxidoreductase
HE616890	HE616890.2321	HE616890.2321	HE616890:2434048-2434794	16.133	-0.877427	-1.8371	0.0943603	0.211608	-	SFHH103_02268	conserved hypothetical protein
HE616890	HE616890.2322	HE616890.2322	HE616890:2434903-2435355	378.433	1.30703	2.47431	0.000267354	0.00197496	-	SFHH103_02269	hypothetical protein
HE616890	HE616890.2323	HE616890.2323	HE616890:2436007-2437539	468.421	0.875006	1.83402	0.105249	0.230354	rhlE	SFHH103_02270	putative ATP-dependent RNA helicase protein
HE616890	HE616890.2324	HE616890.2324	HE616890:2437685-2438242	8.15211	-0.0917655	-1.06567	0.901822	0.947605	-	SFHH103_02271	putative amidohydrolase
HE616890	HE616890.2325	HE616890.2325	HE616890:2438253-2439185	18.3657	-0.397595	-1.31731	0.403026	0.581569	-	SFHH103_02272	hypothetical protein%2C putative integral membrane protein
HE616890	HE616890.2326	HE616890.2326	HE616890:2439321-2439782	73.1106	0.060541	1.04286	0.860701	0.922757	-	SFHH103_02273	conserved hypothetical protein
HE616890	HE616890.2327	HE616890.2327	HE616890:2440094-2441503	87.3829	1.07129	2.10131	0.00150168	0.00808976	-	SFHH103_02274	conserved hypothetical protein
HE616890	HE616890.2328	HE616890.2328	HE616890:2441508-2442449	27.5805	0.266755	1.2031	0.547026	0.703535	-	SFHH103_02275	conserved hypothetical protein
HE616890	HE616890.2329	HE616890.2329	HE616890:2442466-2443320	38.6464	-0.044587	-1.03139	0.914742	0.955405	-	SFHH103_02276	conserved hypothetical protein
HE616890	HE616890.233	HE616890.233	HE616890:243102-244697	395.141	5.13566	35.1551	8.04238e-36	8.99459e-33	rkpI	SFHH103_00224	capsular polysaccharide biosynthesis\export transmembrane protein RkpI
HE616890	HE616890.2330	HE616890.2330	HE616890:2443542-2445287	78.1962	-0.324648	-1.25236	0.302801	0.481863	ilvD	SFHH103_02277	putative dihydroxy-acid dehydratase
HE616890	HE616890.2331	HE616890.2331	HE616890:2445383-2446816	236.101	-0.775248	-1.71148	0.00812049	0.0327632	-	SFHH103_02278	putative aldehyde dehydrogenase
HE616890	HE616890.2332	HE616890.2332	HE616890:2446889-2448001	27.7498	1.53393	2.89573	0.000380431	0.00266801	gguC	SFHH103_02279	hypothetical protein
HE616890	HE616890.2333	HE616890.2333	HE616890:2448039-2449253	40.627	0.589994	1.50524	0.101155	0.223614	gguB	SFHH103_02280	permease protein%2C sugar ABC transporter
HE616890	HE616890.2334	HE616890.2334	HE616890:2449253-2450788	122.105	0.54327	1.45727	0.079544	0.186581	gguA	SFHH103_02281	ATP-binding protein%2C sugar ABC transporter
HE616890	HE616890.2335	HE616890.2335	HE616890:2450977-2452044	45.7598	-0.201492	-1.14989	0.572479	0.726743	sbpA	SFHH103_02282	periplasmic substrate-binding protein%3B ABC transporter
HE616890	HE616890.2336	HE616890.2336	HE616890:2452320-2453303	11.6935	-0.996889	-1.99569	0.0744756	0.178665	gbpR	SFHH103_02283	putative transcriptional regulator%2C LysR type
HE616890	HE616890.2337	HE616890.2337	HE616890:2453403-2453861	1.98638	-1.92607	-3.8002	0.239758		-	SFHH103_02284	hypothetical protein
HE616890	HE616890.2338	HE616890.2338	HE616890:2453865-2454095	29.4207	-1.00727	-2.0101	0.0175776	0.0598258	-	SFHH103_02285	hypothetical protein
HE616890	HE616890.2339	HE616890.2339	HE616890:2454507-2455499	19.8658	-0.128992	-1.09353	0.782416	0.873656	-	SFHH103_02286	putative dehydrogenase
HE616890	HE616890.234	HE616890.234	HE616890:244807-245610	13.6168	0.848762	1.80096	0.095799	0.214283	rkpH	SFHH103_00225	Short-chain dehydrogenase/reductase RkpH
HE616890	HE616890.2340	HE616890.2340	HE616890:2455564-2457918	16.305	-0.870173	-1.82788	0.078342	0.184536	-	SFHH103_02287	putative signaling protein
HE616890	HE616890.2341	HE616890.2341	HE616890:2458030-2459565	12.8232	-0.0552933	-1.03907	0.921225	0.958417	xylR	SFHH103_02288	putative transcriptional regulator protein
HE616890	HE616890.2342	HE616890.2342	HE616890:2459483-2460523	5.8636	-0.5357	-1.44964	0.498028	0.664196	xylF	SFHH103_02289	periplasmic substrate binding protein%2C ABC transporter
HE616890	HE616890.2343	HE616890.2343	HE616890:2460677-2461993	13.4252	-0.440425	-1.357	0.471459	0.641623	xylH	SFHH103_02290	putative permease protein%2C ABC transporter
HE616890	HE616890.2344	HE616890.2344	HE616890:2462009-2462794	7.92017	0.556109	1.4703	0.413253	0.590875	xylG	SFHH103_02291	ATP binding protein%2C suger uptake ABC-transport system
HE616890	HE616890.2346	HE616890.2346	HE616890:2464173-2465090	27.7676	-0.155571	-1.11386	0.689823	0.81571	-	SFHH103_02292	hypothetical protein
HE616890	HE616890.2347	HE616890.2347	HE616890:2465298-2465594	147.16	0.272432	1.20784	0.374787	0.555476	-	SFHH103_02293	hypothetical protein
HE616890	HE616890.2348	HE616890.2348	HE616890:2465661-2466404	31.2813	0.16492	1.1211	0.675284	0.806148	-	SFHH103_02294	putative nucleotidyl cyclase
HE616890	HE616890.2349	HE616890.2349	HE616890:2466780-2467157	20.483	-0.428298	-1.34565	0.401525	0.580188	-	SFHH103_02295	hypothetical protein
HE616890	HE616890.235	HE616890.235	HE616890:245754-247169	128.898	0.38967	1.31009	0.18905	0.348325	rkpG	SFHH103_00226	acyl-transferase protein RkpG
HE616890	HE616890.2350	HE616890.2350	HE616890:2467227-2467640	1.81459	0.557837	1.47206	0.724398		-	SFHH103_02296	conserved hypothetical protein
HE616890	HE616890.2351	HE616890.2351	HE616890:2467744-2469171	10.9443	0.0715395	1.05084	0.912255	0.953583	-	SFHH103_02297	putative decarboxylase
HE616890	HE616890.2352	HE616890.2352	HE616890:2469192-2470631	25.9257	0.402236	1.32155	0.340431	0.521415	-	SFHH103_02298	putative FAD linked oxidoreductase
HE616890	HE616890.2353	HE616890.2353	HE616890:2470865-2471632	64.407	-0.499608	-1.41383	0.125869	0.263915	rfbF	SFHH103_02299	putative glucose-1-phosphate cytidylyltransferase
HE616890	HE616890.2354	HE616890.2354	HE616890:2471629-2472699	14.4258	-0.455979	-1.37171	0.413921	0.591225	ddhB	SFHH103_022995	CDP-glucose 4%2C6-dehydratase
HE616890	HE616890.2355	HE616890.2355	HE616890:2472699-2473931	27.8379	0.100106	1.07185	0.795797	0.881557	-	SFHH103_02300	3-demethylubiquinone-9 3-methyltransferase
HE616890	HE616890.2356	HE616890.2356	HE616890:2474024-2474800	50.2117	-0.503228	-1.41738	0.148096	0.295557	-	SFHH103_02301	conserved hypothetical protein
HE616890	HE616890.2357	HE616890.2357	HE616890:2474815-2475645	9.77409	-0.718044	-1.64495	0.283909	0.461786	-	SFHH103_02302	conserved hypothetical protein
HE616890	HE616890.2358	HE616890.2358	HE616890:2475645-2476133	9.13377	-0.0481426	-1.03393	0.938229	0.966422	-	SFHH103_023025	acetyltransferase protein
HE616890	HE616890.2359	HE616890.2359	HE616890:2476239-2476772	11.4445	-0.840395	-1.79054	0.140015	0.285232	rfbC	SFHH103_02303	putative dTDP-4-dehydrorhamnose 3%2C5-epimerase
HE616890	HE616890.236	HE616890.236	HE616890:247166-254668	432.955	-0.336518	-1.26271	0.334628	0.515919	rkpA	SFHH103_00227	type I polyketide synthase RkpA
HE616890	HE616890.2360	HE616890.2360	HE616890:2477065-2477820	4.88925	-0.0675548	-1.04794	0.939373		dppF	SFHH103_02304	putative ATP-binding protein%2C ABC transporter
HE616890	HE616890.2361	HE616890.2361	HE616890:2477817-2478650	7.14376	1.12933	2.18758	0.111757	0.241759	dppD	SFHH103_02305	putative ATP-binding protein%2C ABC transporter
HE616890	HE616890.2362	HE616890.2362	HE616890:2478647-2479579	6.55225	0.402748	1.32202	0.591392	0.741328	dppC	SFHH103_02306	putative permease protein%2C ABC transporter
HE616890	HE616890.2363	HE616890.2363	HE616890:2479576-2480637	24.1677	0.367559	1.29017	0.377499	0.558164	dppB	SFHH103_02307	putative permease protein%2C dipeptide ABC transporter
HE616890	HE616890.2364	HE616890.2364	HE616890:2480661-2482301	287.932	0.159952	1.11725	0.657196	0.792718	dppA	SFHH103_02308	putative periplasmic solute-binding protein%2C ABC transporter
HE616890	HE616890.2365	HE616890.2365	HE616890:2482349-2483404	94.6823	-0.68918	-1.61237	0.0243972	0.077649	-	SFHH103_02309	putative dipeptidase
HE616890	HE616890.2366	HE616890.2366	HE616890:2483726-2484985	87.4655	0.176877	1.13043	0.578925	0.731604	-	SFHH103_02310	conserved hypothetical protein
HE616890	HE616890.2367	HE616890.2367	HE616890:2485022-2485351	21.7378	-0.952799	-1.93562	0.0460702	0.126163	qacE	SFHH103_02311	putative multidrug efflux protein
HE616890	HE616890.2368	HE616890.2368	HE616890:2485416-2485976	73.5197	-0.508913	-1.42298	0.192772	0.353205	-	SFHH103_02312	putative transcriptional regulator%2C TetR family
HE616890	HE616890.2369	HE616890.2369	HE616890:2486120-2486512	56.0246	-0.392623	-1.31278	0.306615	0.484793	-	SFHH103_02313	putative globin-like protein
HE616890	HE616890.237	HE616890.237	HE616890:255038-256261	171.642	-1.06122	-2.0867	0.00166195	0.0088091	rkpU	SFHH103_00228	K-antigen export protein RkpU
HE616890	HE616890.2370	HE616890.2370	HE616890:2486520-2486912	29.5095	-0.402132	-1.32146	0.318243	0.497655	-	SFHH103_02314	hypothetical protein
HE616890	HE616890.2371	HE616890.2371	HE616890:2486888-2487202	84.8878	-0.966531	-1.95414	0.0164101	0.0568558	-	SFHH103_02315	hypothetical protein
HE616890	HE616890.2372	HE616890.2372	HE616890:2487207-2487482	12.9855	-2.10684	-4.30747	0.177808	0.334557	-	SFHH103_02316	hypothetical protein
HE616890	HE616890.2373	HE616890.2373	HE616890:2487544-2487957	58.735	-2.08889	-4.25422	0.0493282	0.131416	-	SFHH103_02317	hypothetical protein
HE616890	HE616890.2374	HE616890.2374	HE616890:2488156-2489076	29.3138	-1.77601	-3.42478	0.00106432	0.00612943	-	SFHH103_02318	hypothetical protein
HE616890	HE616890.2375	HE616890.2375	HE616890:2489118-2489558	22.6593	-1.82573	-3.54485	0.00179923	0.0094295	-	SFHH103_02319	hypothetical protein
HE616890	HE616890.2376	HE616890.2376	HE616890:2489684-2489932	16.5351	-1.82346	-3.53929	0.123287	0.259793	-	SFHH103_02320	hypothetical protein
HE616890	HE616890.2377	HE616890.2377	HE616890:2489944-2491002	186.507	-3.06715	-8.38113	0.000439564	0.00299396	hmuS	SFHH103_02321	Hemin transport/degrading protein
HE616890	HE616890.2378	HE616890.2378	HE616890:2491014-2491961	70.2671	-2.8336	-7.12851	0.0157801	0.0551858	hmuT	SFHH103_02322	periplasmic binding protein%2C hemin ABC transporter
HE616890	HE616890.2379	HE616890.2379	HE616890:2491990-2493069	13.2553	-2.22938	-4.68932	0.00178884	0.0094015	hmuU	SFHH103_02323	permease protein%2C hemin ABC transporter
HE616890	HE616890.238	HE616890.238	HE616890:256493-257092	37.1696	-0.158116	-1.11583	0.681833	0.809342	pncA	SFHH103_00229	pyrazinamidase/nicotinamidase PncA
HE616890	HE616890.2380	HE616890.2380	HE616890:2493076-2493864	8.17316	-2.36469	-5.15041	0.013185	0.0475681	hmuV	SFHH103_02324	ATP-binding protein%2C ABC transporter
HE616890	HE616890.2381	HE616890.2381	HE616890:2494017-2494379	339.705	0.597815	1.51342	0.0987475	0.219212	-	SFHH103_02325	hypothetical protein
HE616890	HE616890.2382	HE616890.2382	HE616890:2494442-2494873	29.5523	1.06187	2.08764	0.0100388	0.0384763	-	SFHH103_02326	hypothetical protein
HE616890	HE616890.2383	HE616890.2383	HE616890:2494901-2496400	273.103	-0.915895	-1.88674	0.00302569	0.0143997	-	SFHH103_02327	putative sensor histidine kinase
HE616890	HE616890.2384	HE616890.2384	HE616890:2496360-2496464	43.0438	-0.961994	-1.948	0.0324554	0.0968962	-	SFHH103_02328	hypothetical protein predicted by Glimmer/Critica
HE616890	HE616890.2385	HE616890.2385	HE616890:2496611-2497162	262.668	0.12002	1.08675	0.749645	0.852035	sig	SFHH103_02329	RNA polymerase sigma factor
HE616890	HE616890.2386	HE616890.2386	HE616890:2497171-2497365	156.739	0.764213	1.69844	0.0547282	0.141358	-	SFHH103_02330	hypothetical protein
HE616890	HE616890.2387	HE616890.2387	HE616890:2497504-2498298	454.15	0.0334887	1.02348	0.934933	0.965314	-	SFHH103_02331	two component response regulator
HE616890	HE616890.2388	HE616890.2388	HE616890:2498572-2500155	27.7891	0.09273	1.06639	0.813788	0.892119	-	SFHH103_02332	putative carbohydrate kinase
HE616890	HE616890.2389	HE616890.2389	HE616890:2500243-2500911	9.52143	0.644695	1.56341	0.321612	0.501381	-	SFHH103_02333	putative hydrolase phosphatase protein
HE616890	HE616890.239	HE616890.239	HE616890:257159-258463	65.5367	0.522848	1.43679	0.108389	0.236117	pncB	SFHH103_00230	nicotinate phosphoribosyltransferase PncB
HE616890	HE616890.2390	HE616890.2390	HE616890:2500914-2502398	80.0725	1.95571	3.87905	4.12127e-09	1.1941e-07	-	SFHH103_02334	probable mannitol 2-dehydrogenase
HE616890	HE616890.2391	HE616890.2391	HE616890:2502436-2503209	43.1931	1.78373	3.44315	6.64017e-06	8.12513e-05	-	SFHH103_02335	putative dehydrogenase/ reductase
HE616890	HE616890.2392	HE616890.2392	HE616890:2503206-2504207	58.8834	1.42407	2.68342	2.3261e-05	0.000240881	-	SFHH103_02336	probable ATP-binding protein
HE616890	HE616890.2393	HE616890.2393	HE616890:2504219-2505049	71.123	2.3322	5.03573	1.18595e-11	5.62021e-10	-	SFHH103_02337	Probable ABC transporter permease protein
HE616890	HE616890.2394	HE616890.2394	HE616890:2505054-2505926	69.0086	2.57624	5.96382	4.8783e-13	2.90207e-11	-	SFHH103_02338	probable ABC transporter permease protein
HE616890	HE616890.2395	HE616890.2395	HE616890:2506119-2507429	1113.64	2.06895	4.19583	6.75017e-11	2.73529e-09	-	SFHH103_02339	Putative periplasmic binding protein
HE616890	HE616890.2396	HE616890.2396	HE616890:2507627-2508580	46.3395	-0.431374	-1.34852	0.246745	0.419774	-	SFHH103_02340	putative transcriptional regulator
HE616890	HE616890.2397	HE616890.2397	HE616890:2508774-2510135	782.206	0.612209	1.5286	0.230127	0.401519	-	SFHH103_02341	putative oxidoreductase
HE616890	HE616890.2398	HE616890.2398	HE616890:2510159-2511472	767.483	0.283646	1.21727	0.512247	0.67495	-	SFHH103_02342	putative dihydropyrimidine dehydrogenase
HE616890	HE616890.2399	HE616890.2399	HE616890:2511538-2512674	21.7721	0.121534	1.08789	0.801833	0.884912	-	SFHH103_02343	putative dehydrogenase/reductase
HE616890	HE616890.24	HE616890.24	HE616890:20297-20638	75.7297	-0.00495997	-1.00344	0.990286	0.99509	-	SFHH103_00021	conserved hypothetical protein
HE616890	HE616890.240	HE616890.240	HE616890:258744-258956	108.806	0.457387	1.37305	0.228382	0.398915	-	SFHH103_00231	conserved hypothetical protein
HE616890	HE616890.2400	HE616890.2400	HE616890:2512666-2513565	10.108	-1.16754	-2.24628	0.0676028	0.165659	-	SFHH103_02344	putative transcriptional regulator%2C LysR family
HE616890	HE616890.2401	HE616890.2401	HE616890:2513720-2515396	25.7815	-0.540521	-1.4545	0.209795	0.374815	-	SFHH103_02345	putative adenylate/guanylate cyclase
HE616890	HE616890.2402	HE616890.2402	HE616890:2515399-2516040	272.346	-0.269672	-1.20553	0.509824	0.672847	-	SFHH103_02346	putative transcriptional regulator%2C TetR family
HE616890	HE616890.2403	HE616890.2403	HE616890:2516320-2517570	371.72	0.622465	1.5395	0.0943376	0.211608	-	SFHH103_02347	amidase%2C hydantoinase/carbamoylase family
HE616890	HE616890.2404	HE616890.2404	HE616890:2517652-2519106	157.395	2.35629	5.12052	6.7951e-09	1.86266e-07	dht	SFHH103_02348	dihydropyrimidinase
HE616890	HE616890.2405	HE616890.2405	HE616890:2519129-2519599	18.8542	-0.631968	-1.54968	0.17611	0.332151	-	SFHH103_02349	hypothetical protein
HE616890	HE616890.2406	HE616890.2406	HE616890:2519562-2520476	72.8244	0.451995	1.36793	0.158062	0.309375	-	SFHH103_02350	putative ATP-binding ABC transporter protein
HE616890	HE616890.2407	HE616890.2407	HE616890:2520537-2521421	24.591	1.05043	2.07114	0.0124967	0.045674	-	SFHH103_02351	putative permease of ABC transporter
HE616890	HE616890.2408	HE616890.2408	HE616890:2521418-2522287	87.5417	1.71822	3.29029	3.52711e-05	0.000343019	-	SFHH103_02352	putative permease
HE616890	HE616890.2409	HE616890.2409	HE616890:2522317-2523309	318.555	1.44612	2.72475	0.000344476	0.00245078	-	SFHH103_02353	conserved hypothetical protein
HE616890	HE616890.241	HE616890.241	HE616890:258975-259286	1.84707	0.00643247	1.00447	0.996484		-	SFHH103_00232	hypothetical protein predicted by Glimmer/Critica
HE616890	HE616890.2410	HE616890.2410	HE616890:2523713-2524930	131.902	-0.1942	-1.14409	0.580933	0.733148	-	SFHH103_02354	membrane fusion protein
HE616890	HE616890.2411	HE616890.2411	HE616890:2524946-2528257	402.603	0.512039	1.42606	0.12306	0.259485	-	SFHH103_02355	Multidrug efflux pump%2C acrB-like
HE616890	HE616890.2412	HE616890.2412	HE616890:2528401-2529081	271.524	1.23365	2.35161	0.188448	0.348019	-	SFHH103_02356	putative transcriptional regulatory protein
HE616890	HE616890.2413	HE616890.2413	HE616890:2529088-2529699	25.6745	-0.0687779	-1.04883	0.872322	0.929959	ureG	SFHH103_02357	Urease accessory protein
HE616890	HE616890.2414	HE616890.2414	HE616890:2529747-2530442	10.1829	-0.547296	-1.46134	0.363993	0.545989	ureF	SFHH103_02358	Urease accessory protein ureF
HE616890	HE616890.2415	HE616890.2415	HE616890:2530411-2530890	50.3171	-0.69528	-1.6192	0.039693	0.112386	ureE	SFHH103_02359	Urease accessory protein ureE
HE616890	HE616890.2416	HE616890.2416	HE616890:2530892-2531188	49.4716	-0.123389	-1.08929	0.727363	0.837778	-	SFHH103_02360	hypothetical protein
HE616890	HE616890.2417	HE616890.2417	HE616890:2531316-2531855	1064.72	0.0216859	1.01515	0.952108	0.972632	-	SFHH103_02361	putative peroxiredoxin
HE616890	HE616890.2418	HE616890.2418	HE616890:2532076-2533788	97.1854	-0.244541	-1.18472	0.44297	0.618129	ureC	SFHH103_02362	urease alpha subunit
HE616890	HE616890.2419	HE616890.2419	HE616890:2533793-2534443	13.3556	-1.69055	-3.22781	0.00546376	0.0235207	-	SFHH103_02363	putative urease accessory protein
HE616890	HE616890.242	HE616890.242	HE616890:259497-261761	173.088	-0.430991	-1.34816	0.14676	0.294363	-	SFHH103_00233	penicillin-binding protein 1A
HE616890	HE616890.2420	HE616890.2420	HE616890:2534447-2534866	17.2537	-0.344637	-1.26983	0.505118	0.669625	-	SFHH103_02364	hypothetical protein
HE616890	HE616890.2421	HE616890.2421	HE616890:2534863-2535168	13.567	0.778516	1.71537	0.139705	0.284989	ureB	SFHH103_02365	urease%2C beta subunit
HE616890	HE616890.2422	HE616890.2422	HE616890:2535181-2535486	14.87	-0.348392	-1.27314	0.493753	0.659753	-	SFHH103_02366	Uncharacterized protein R02474
HE616890	HE616890.2423	HE616890.2423	HE616890:2535446-2535748	14.9991	-0.457046	-1.37273	0.376919	0.557727	ureA	SFHH103_02367	urease gamma subunit
HE616890	HE616890.2424	HE616890.2424	HE616890:2535776-2536609	36.3854	0.754479	1.68702	0.0435077	0.120862	ureD	SFHH103_02368	Urease accessory protein
HE616890	HE616890.2425	HE616890.2425	HE616890:2536824-2537813	92.5521	0.828891	1.77632	0.0190445	0.0638704	-	SFHH103_02369	putative hydrolase
HE616890	HE616890.2426	HE616890.2426	HE616890:2538022-2538474	43.9148	0.610928	1.52724	0.0944962	0.211753	-	SFHH103_02370	putative transcriptional regulator protein%2C MarR family
HE616890	HE616890.2427	HE616890.2427	HE616890:2538499-2539488	13.8875	-0.252056	-1.1909	0.644399	0.783705	fabH	SFHH103_02371	3-oxoacyl-[acyl-carrier-protein(ACP)] synthase III
HE616890	HE616890.2428	HE616890.2428	HE616890:2539485-2540753	28.407	0.114568	1.08265	0.83543	0.908214	bioA	SFHH103_02372	adenosylmethionine-8-amino-7-oxononanoate aminotransferase
HE616890	HE616890.2429	HE616890.2429	HE616890:2540750-2541391	14.5832	-0.558401	-1.47264	0.406484	0.583434	bioD	SFHH103_02373	dethiobiotin synthetase
HE616890	HE616890.243	HE616890.243	HE616890:261827-262033	5.82022	0.565474	1.47987	0.476643	0.645684	-	SFHH103_00234	conserved hypothetical protein
HE616890	HE616890.2430	HE616890.2430	HE616890:2541388-2542530	33.0313	-0.472054	-1.38708	0.354653	0.535861	bioF	SFHH103_02374	8-amino-7-oxononanoate synthase
HE616890	HE616890.2431	HE616890.2431	HE616890:2542527-2543546	304.655	-0.965472	-1.9527	0.336321	0.517899	bioB	SFHH103_02375	biotin synthase
HE616890	HE616890.2432	HE616890.2432	HE616890:2543762-2544880	621.446	0.507597	1.42168	0.169767	0.323785	livK	SFHH103_02376	ABC transporter%2C periplasmic component
HE616890	HE616890.2433	HE616890.2433	HE616890:2544996-2545340	178.512	0.923611	1.89686	0.00564281	0.0241428	-	SFHH103_02377	conserved hypothetical protein
HE616890	HE616890.2434	HE616890.2434	HE616890:2545362-2546087	42.9045	0.843223	1.79405	0.0476753	0.128606	livF	SFHH103_02378	ATP-binding ABC transporter protein
HE616890	HE616890.2435	HE616890.2435	HE616890:2546084-2546971	51.179	0.917541	1.88889	0.0125284	0.0457302	livG	SFHH103_02379	ABC transporter%2C ATPase subunit
HE616890	HE616890.2436	HE616890.2436	HE616890:2546971-2548356	107.001	0.242537	1.18307	0.516435	0.67823	livM	SFHH103_02380	ABC-transporter permease
HE616890	HE616890.2437	HE616890.2437	HE616890:2548361-2549263	174.554	0.38085	1.30211	0.210706	0.375843	livH	SFHH103_02381	ABC-type transporter permease
HE616890	HE616890.2438	HE616890.2438	HE616890:2549650-2550426	23.1752	-0.0242021	-1.01692	0.954617	0.973772	-	SFHH103_02382	probable Inositol monophosphatase
HE616890	HE616890.2439	HE616890.2439	HE616890:2550423-2550821	23.585	-0.971855	-1.96136	0.0584434	0.148485	-	SFHH103_02383	putative two component receiver protein
HE616890	HE616890.244	HE616890.244	HE616890:263075-264211	12.4885	-0.417445	-1.33556	0.433958	0.610181	-	SFHH103_00235	Putative transmembrane protein
HE616890	HE616890.2440	HE616890.2440	HE616890:2550949-2551701	77.1513	-0.275294	-1.21024	0.36933	0.550892	-	SFHH103_02384	Transcriptional activator protein Fnr_family
HE616890	HE616890.2441	HE616890.2441	HE616890:2551854-2552714	45.934	0.616924	1.5336	0.0747926	0.178983	-	SFHH103_02385	putative oxidoreductase
HE616890	HE616890.2442	HE616890.2442	HE616890:2552782-2554338	24.9234	0.690815	1.6142	0.101602	0.224479	-	SFHH103_02386	conserved hypothetical protein
HE616890	HE616890.2443	HE616890.2443	HE616890:2554479-2557247	75.8758	0.389157	1.30963	0.259532	0.435303	-	SFHH103_02387	Poly(beta-D-mannuronate) C5 epimerase 3%3B AltName: Full%3DMannuronan epimerase 3
HE616890	HE616890.2444	HE616890.2444	HE616890:2557481-2558044	21.6101	2.66611	6.34716	3.47012e-07	6.12142e-06	-	SFHH103_02388	NADPH-dependent FMN reductase
HE616890	HE616890.2445	HE616890.2445	HE616890:2558187-2559140	88.7429	0.161373	1.11835	0.590719	0.741328	-	SFHH103_02389	Putative ring-cleaving dioxygenase
HE616890	HE616890.2446	HE616890.2446	HE616890:2559247-2560026	19.0798	0.283971	1.21754	0.523282	0.68465	-	SFHH103_02390	putative hydrolase
HE616890	HE616890.2447	HE616890.2447	HE616890:2560023-2560823	31.3429	0.639443	1.55773	0.105139	0.230292	-	SFHH103_02391	Probable sulfate transport system permease protein cysT
HE616890	HE616890.2448	HE616890.2448	HE616890:2560820-2561674	32.614	0.415732	1.33398	0.281054	0.458743	-	SFHH103_02392	Binding-protein-dependent transport system inner membrane component
HE616890	HE616890.2449	HE616890.2449	HE616890:2561671-2562708	58.5106	0.368067	1.29062	0.320002	0.499429	-	SFHH103_02393	ABC transporter%2C ATP-binding protein
HE616890	HE616890.245	HE616890.245	HE616890:264432-265520	16.1677	0.152457	1.11146	0.755093	0.856314	int	SFHH103_00236	putative prophage integrase
HE616890	HE616890.2450	HE616890.2450	HE616890:2562943-2564022	258.204	1.07657	2.10901	0.00022871	0.00172781	-	SFHH103_02394	Extracellular solute-binding protein%2C ABC transporter
HE616890	HE616890.2451	HE616890.2451	HE616890:2564095-2564742	16.1071	0.488302	1.40279	0.308861	0.48707	-	SFHH103_02395	Inner membrane amino-acid ABC transporter permease protein
HE616890	HE616890.2452	HE616890.2452	HE616890:2564739-2565407	4.4324	-0.0108862	-1.00757	0.990375		-	SFHH103_02396	Inner membrane amino-acid ABC transporter permease protein
HE616890	HE616890.2453	HE616890.2453	HE616890:2565473-2566267	32.4325	2.23388	4.70396	1.35164e-06	2.01557e-05	-	SFHH103_02397	Extracellular solute-binding protein%2C ABC transporter
HE616890	HE616890.2454	HE616890.2454	HE616890:2566354-2567409	80.862	1.01621	2.0226	0.0190804	0.0639291	speB	SFHH103_02398	Putative arginase or agmatinase
HE616890	HE616890.2455	HE616890.2455	HE616890:2567622-2568665	9.14961	-1.44844	-2.72912	0.0358161	0.10426	gcvA	SFHH103_02399	Ttranscriptional regulator LysR type
HE616890	HE616890.2456	HE616890.2456	HE616890:2568707-2569885	48.6833	-1.5094	-2.84691	1.62963e-05	0.000177294	-	SFHH103_02400	aminotransferase%2C classes I and II
HE616890	HE616890.2457	HE616890.2457	HE616890:2569968-2570813	3.52208	-2.35106	-5.10199	0.0368749		-	SFHH103_02401	Uncharacterized transporter
HE616890	HE616890.2458	HE616890.2458	HE616890:2571000-2572433	217.523	-0.248825	-1.18824	0.49558	0.661727	-	SFHH103_02402	aldehyde dehydrogenase
HE616890	HE616890.2459	HE616890.2459	HE616890:2572756-2572905	25.1469	2.0882	4.25219	0.177574	0.334228	-	SFHH103_02403	hypothetical protein predicted by Glimmer/Critica
HE616890	HE616890.246	HE616890.246	HE616890:265689-265814	4.53286	0.18182	1.13431	0.850691		-	SFHH103_00237	hypothetical protein predicted by Glimmer/Critica
HE616890	HE616890.2460	HE616890.2460	HE616890:2573028-2573942	55.311	0.572441	1.48704	0.103439	0.227819	-	SFHH103_02404	Transglutaminase-like
HE616890	HE616890.2461	HE616890.2461	HE616890:2574202-2575509	66.9293	-0.0837313	-1.05976	0.803614	0.88548	-	SFHH103_02405	FAD dependent oxidoreductase
HE616890	HE616890.2462	HE616890.2462	HE616890:2575632-2576348	18.284	-0.199111	-1.14799	0.70117	0.822	-	SFHH103_02406	Fatty acid metabolism regulator protein%2C GntR family
HE616890	HE616890.2463	HE616890.2463	HE616890:2576345-2577517	21.2469	-1.14026	-2.20421	0.0109023	0.0409992	-	SFHH103_02407	putative Cystathionine gamma-lyase
HE616890	HE616890.2464	HE616890.2464	HE616890:2577607-2578869	66.631	-0.295108	-1.22698	0.391379	0.57153	-	SFHH103_02408	extracellular solute-binding protein Flags: Precursor
HE616890	HE616890.2465	HE616890.2465	HE616890:2578969-2579904	4.02282	-0.389343	-1.3098	0.687838		-	SFHH103_02409	sugar transport system permease protein
HE616890	HE616890.2466	HE616890.2466	HE616890:2579909-2580742	1.54711	-0.410176	-1.32885	0.816816		malG	SFHH103_02410	Maltose transport system permease protein malG
HE616890	HE616890.2467	HE616890.2467	HE616890:2580747-2581814	7.43113	-0.484442	-1.39904	0.554974	0.711629	malK	SFHH103_02411	ABC transporter%2C ATP-binding protein%2C Maltose/maltodextrin import
HE616890	HE616890.2468	HE616890.2468	HE616890:2582021-2582407	166.382	1.04142	2.05825	0.00289795	0.0139341	cyc	SFHH103_02412	Cytochrome c
HE616890	HE616890.2469	HE616890.2469	HE616890:2582545-2583387	230.585	1.76117	3.38972	1.51898e-06	2.2353e-05	coxM	SFHH103_02413	cytochrome c oxidase subunit II
HE616890	HE616890.247	HE616890.247	HE616890:267343-268212	38.0955	-0.367051	-1.28971	0.344543	0.525482	-	SFHH103_00238	hypothetical protein predicted by Glimmer/Critica
HE616890	HE616890.2470	HE616890.2470	HE616890:2583421-2585202	32.1937	1.3753	2.59421	0.000428534	0.00292954	coxN	SFHH103_02414	cytochrome-c oxidase
HE616890	HE616890.2471	HE616890.2471	HE616890:2585199-2585897	4.82606	0.384639	1.30553	0.708724		coxO	SFHH103_02415	cytochrome c oxidase subunit III
HE616890	HE616890.2472	HE616890.2472	HE616890:2585909-2586631	10.4976	1.56123	2.95106	0.0108862	0.0409662	coxP	SFHH103_02416	cytochrome c oxidase subunit III
HE616890	HE616890.2473	HE616890.2473	HE616890:2586642-2586998	6.38054	1.94762	3.85737	0.0158314	0.0552962	-	SFHH103_02417	conserved hypothetical protein
HE616890	HE616890.2474	HE616890.2474	HE616890:2587249-2587704	532.169	-1.60222	-3.03609	0.00112116	0.00639093	-	SFHH103_02418	HTH-type transcriptional regulator
HE616890	HE616890.2475	HE616890.2475	HE616890:2587712-2588695	24.3042	-0.404719	-1.32383	0.390841	0.571096	-	SFHH103_02419	conserved hypothetical protein
HE616890	HE616890.2476	HE616890.2476	HE616890:2589199-2589747	24.0798	-0.844396	-1.79551	0.157596	0.308918	-	SFHH103_02420	Flavin reductase-like
HE616890	HE616890.2477	HE616890.2477	HE616890:2589913-2591373	22.1408	0.409229	1.32798	0.718224	0.83274	-	SFHH103_02421	conserved hypothetical protein
HE616890	HE616890.2478	HE616890.2478	HE616890:2591400-2592221	6.12428	-0.997881	-1.99706	0.203147	0.366687	-	SFHH103_02422	putative chitin deacetylase
HE616890	HE616890.2479	HE616890.2479	HE616890:2592231-2593067	2.62836	-1.4931	-2.81493	0.27163		ssuC	SFHH103_02423	aliphatic sulfonates transport permease protein
HE616890	HE616890.248	HE616890.248	HE616890:268531-269268	4.86255	0.035744	1.02509	0.965561		-	SFHH103_00239	Putative insertion sequence ATP-binding protein y4bM/y4kI/y4tA
HE616890	HE616890.2480	HE616890.2480	HE616890:2593128-2594297	5.02872	-1.63472	-3.10527	0.0897707		ssuD	SFHH103_02424	alkanesulfonate monooxygenase
HE616890	HE616890.2481	HE616890.2481	HE616890:2594322-2595284	22.3118	-0.881398	-1.84216	0.499662	0.665566	ssuA	SFHH103_02425	Putative aliphatic sulfonates-binding protein
HE616890	HE616890.2482	HE616890.2482	HE616890:2595824-2596927	48.9261	-0.185404	-1.13714	0.608126	0.752521	-	SFHH103_02426	Putative transposase y4qE
HE616890	HE616890.2483	HE616890.2483	HE616890:2597164-2599725	251.918	0.0215223	1.01503	0.948211	0.970069	-	SFHH103_02427	dimethylglycine dehydrogenase
HE616890	HE616890.2484	HE616890.2484	HE616890:2599844-2600383	3.57085	-0.0663268	-1.04705	0.952011		-	SFHH103_02428	conserved hypothetical protein
HE616890	HE616890.2485	HE616890.2485	HE616890:2600449-2601564	5.48234	-0.268817	-1.20482	0.734845	0.842751	-	SFHH103_02429	putative alcohol dehydrogenase
HE616890	HE616890.2486	HE616890.2486	HE616890:2601766-2602602	2.68106	-0.607296	-1.5234	0.614608		-	SFHH103_02430	putative fumarylacetoacetate (FAA) hydrolase
HE616890	HE616890.2487	HE616890.2487	HE616890:2602709-2603614	6.70851	-0.544502	-1.45852	0.444284	0.618942	-	SFHH103_02431	dioxygenase
HE616890	HE616890.2488	HE616890.2488	HE616890:2603636-2604523	7.35455	1.00785	2.01091	0.161178	0.312804	-	SFHH103_02432	conserved hypothetical protein%2C hydrolase
HE616890	HE616890.2489	HE616890.2489	HE616890:2604520-2605575	5.77972	1.11035	2.15898	0.162779	0.314617	-	SFHH103_02433	Malate/L-lactate dehydrogenase
HE616890	HE616890.249	HE616890.249	HE616890:269281-270831	10.7668	0.558836	1.47308	0.364503	0.546168	-	SFHH103_00240	Putative transposase
HE616890	HE616890.2490	HE616890.2490	HE616890:2605665-2605997	6.54079	0.55171	1.46582	0.459028	0.631354	-	SFHH103_02434	hypothetical protein predicted by Glimmer/Critica
HE616890	HE616890.2491	HE616890.2491	HE616890:2606019-2606249	3.81842	0.588676	1.50387	0.555409		fixS	SFHH103_02435	Nitrogen fixation protein FixS
HE616890	HE616890.2492	HE616890.2492	HE616890:2606246-2608513	48.0976	1.69564	3.23921	0.000380736	0.00266801	fixI2	SFHH103_02436	FixI2 E1-E2 type cation ATPase
HE616890	HE616890.2493	HE616890.2493	HE616890:2608516-2609322	32.7619	2.56745	5.92759	4.94582e-09	1.41831e-07	-	SFHH103_02437	conserved hypothetical protein
HE616890	HE616890.2494	HE616890.2494	HE616890:2609538-2610419	77.1151	2.88732	7.39897	2.23188e-14	1.66409e-12	fixP	SFHH103_02438	cbb3-type cytochrome c oxidase%2C subunit III%2C FixP
HE616890	HE616890.2495	HE616890.2495	HE616890:2610410-2610580	6.25567	2.65868	6.31456	0.00210776	0.0107739	fixQ	SFHH103_02439	cbb3 cytochrome oxidase subunit FixQ protein
HE616890	HE616890.2496	HE616890.2496	HE616890:2610601-2611419	38.1978	2.62574	6.17202	4.67597e-08	1.02541e-06	fixO3	SFHH103_02440	cytochrome c oxidase%2C cbb3-type%2C subunit II
HE616890	HE616890.2497	HE616890.2497	HE616890:2611358-2613058	57.6801	2.36761	5.16085	4.29982e-07	7.44414e-06	fixN3	SFHH103_024405	cbb3-type cytochrome c oxidase subunit I
HE616890	HE616890.2498	HE616890.2498	HE616890:2613175-2614101	13.6221	1.21509	2.32155	0.0198464	0.0660209	-	SFHH103_02441	conserved hypothetical protein
HE616890	HE616890.2499	HE616890.2499	HE616890:2614149-2614307	1.21349	3.14238	8.82979	0.199296		-	SFHH103_02442	hypothetical protein predicted by Glimmer/Critica
HE616890	HE616890.25	HE616890.25	HE616890:20660-21118	10.0294	0.010124	1.00704	0.986208	0.993833	-	SFHH103_00022	predicted carbon monoxide dehydrogenase subunit G
HE616890	HE616890.250	HE616890.250	HE616890:271560-271856	3.25569	-0.0989228	-1.07097	0.926281		-	SFHH103_00241	conserved hypothetical protein
HE616890	HE616890.2500	HE616890.2500	HE616890:2614442-2615020	15.7039	0.29307	1.22525	0.558037	0.71399	-	SFHH103_02443	Isochorismatase%2C hydrolase
HE616890	HE616890.2501	HE616890.2501	HE616890:2615027-2615680	1.24922	-1.42961	-2.69375	0.513358		-	SFHH103_02444	ISRm2011-2 transposase protein
HE616890	HE616890.2502	HE616890.2502	HE616890:2615616-2615975	2.29246	1.71461	3.28209	0.197034		-	SFHH103_02445	transposase
HE616890	HE616890.2503	HE616890.2503	HE616890:2616086-2617108	36.528	1.37605	2.59557	0.000383778	0.00267926	-	SFHH103_02446	Putative transposase
HE616890	HE616890.2504	HE616890.2504	HE616890:2617372-2617860	1.72162	-1.59065	-3.01185	0.325155		iolI	SFHH103_02447	putative IolI protein
HE616890	HE616890.2505	HE616890.2505	HE616890:2617832-2619673	6.70146	-1.08192	-2.11686	0.169075	0.322685	iolD	SFHH103_02448	acetolactate synthase
HE616890	HE616890.2506	HE616890.2506	HE616890:2619670-2621583	6.88534	-0.689484	-1.61271	0.368459	0.55018	iolC	SFHH103_02449	putative myo-inositol catabolism protein
HE616890	HE616890.2507	HE616890.2507	HE616890:2621757-2622698	21.0613	0.905978	1.87381	0.0464872	0.127118	-	SFHH103_02450	Xylose isomerase-like
HE616890	HE616890.2508	HE616890.2508	HE616890:2622778-2623950	7.95746	0.548956	1.46303	0.471465	0.641623	-	SFHH103_02451	Inositol 2-dehydrogenase/D-chiro-inositol 3-dehydrogenase family
HE616890	HE616890.2509	HE616890.2509	HE616890:2624010-2625032	3.16619	-0.87405	-1.8328	0.505584		iolG	SFHH103_02452	myo-inositol 2-dehydrogenase
HE616890	HE616890.251	HE616890.251	HE616890:271856-273478	94.8174	-0.410914	-1.32953	0.162975	0.314696	-	SFHH103_00242	Transposase
HE616890	HE616890.2510	HE616890.2510	HE616890:2625029-2625934	2.65051	0.65202	1.57137	0.590418		iolH	SFHH103_02453	Protein iolH
HE616890	HE616890.2511	HE616890.2511	HE616890:2626040-2626864	47.597	1.45098	2.73394	3.80207e-05	0.000367205	-	SFHH103_02454	sugar ABC transporter%2C ATP-binding protein
HE616890	HE616890.2512	HE616890.2512	HE616890:2626874-2627872	5.72907	-0.0567402	-1.04011	0.945224	0.968695	-	SFHH103_02455	Ribose/xylose/arabinose/galactoside ABC-type transport systems%2C permease
HE616890	HE616890.2513	HE616890.2513	HE616890:2627883-2628929	3.53002	-1.13415	-2.19489	0.2876		-	SFHH103_02456	Ribose/xylose/arabinose/galactoside ABC-type transport systems%2C permease
HE616890	HE616890.2514	HE616890.2514	HE616890:2629036-2630016	9.32404	0.833265	1.78171	0.175251	0.331305	-	SFHH103_02457	probable sugar ABC transporter%2C substrate-binding protein
HE616890	HE616890.2515	HE616890.2515	HE616890:2630181-2631218	46.6917	-1.21453	-2.32065	0.00321471	0.0151192	-	SFHH103_02458	HTH-type transcriptional regulator LacI family
HE616890	HE616890.2516	HE616890.2516	HE616890:2631325-2633385	21.2933	0.184248	1.13622	0.702885	0.822785	pimF	SFHH103_02459	3-hydroxyacyl-CoA dehydrogenase
HE616890	HE616890.2517	HE616890.2517	HE616890:2633627-2634418	2.83272	-1.4944	-2.81748	0.260493		paaG	SFHH103_02460	phenylacetate degradation probable enoyl-CoA hydratase PaaG
HE616890	HE616890.2518	HE616890.2518	HE616890:2634415-2634885	1.2568	-2.68997	-6.45299	0.206689		paaI	SFHH103_02461	PaaI thioesterase
HE616890	HE616890.2519	HE616890.2519	HE616890:2634945-2636255	4.03012	-0.399337	-1.3189	0.691301		paaF	SFHH103_02462	phenylacetate-CoA ligase
HE616890	HE616890.252	HE616890.252	HE616890:273543-274217	46.2245	1.05296	2.07478	0.00489866	0.0214513	-	SFHH103_00243	putative transposase protein
HE616890	HE616890.2520	HE616890.2520	HE616890:2636352-2636948	7.89647	0.0349859	1.02455	0.958249	0.975875	paaR	SFHH103_02463	HTH-type transcriptional regulator TetR family
HE616890	HE616890.2521	HE616890.2521	HE616890:2637039-2639096	15.0632	0.0626284	1.04437	0.908085	0.951117	paaZ	SFHH103_02464	Phenylacetic acid degradation protein PaaZ
HE616890	HE616890.2522	HE616890.2522	HE616890:2639112-2639891	5.77199	1.71424	3.28124	0.0494667	0.131723	-	SFHH103_02465	Phenylacetic acid degradation protein
HE616890	HE616890.2523	HE616890.2523	HE616890:2639916-2640992	11.7592	0.733669	1.66286	0.222101	0.390745	paaK	SFHH103_02466	robable phenylacetic acid degradation NADH oxidoreductase
HE616890	HE616890.2524	HE616890.2524	HE616890:2641020-2641544	7.1387	0.954794	1.9383	0.169058	0.322685	paaD	SFHH103_02467	Phenylacetic acid degradation protein PaaD
HE616890	HE616890.2525	HE616890.2525	HE616890:2641556-2642341	10.8861	0.752518	1.68473	0.198026	0.360587	paaC	SFHH103_02468	Phenylacetic acid degradation protein PaaC
HE616890	HE616890.2526	HE616890.2526	HE616890:2642341-2642625	4.63447	-0.319963	-1.2483	0.725131		paaB	SFHH103_02469	Phenylacetic acid degradation protein PaaB
HE616890	HE616890.2527	HE616890.2527	HE616890:2642652-2643656	52.1796	-0.508408	-1.42248	0.146474	0.294211	paaA	SFHH103_02470	Phenylacetic acid degradation protein PaaA
HE616890	HE616890.2528	HE616890.2528	HE616890:2643661-2644062	101.448	-0.345611	-1.27069	0.348073	0.529063	-	SFHH103_02471	thiolase-like
HE616890	HE616890.2529	HE616890.2529	HE616890:2644357-2644998	4.63059	-0.501287	-1.41548	0.572289		-	SFHH103_02472	regulatory protein%3B LuxR family
HE616890	HE616890.253	HE616890.253	HE616890:276696-281084	59.5733	-0.0461614	-1.03251	0.903959	0.94875	-	SFHH103_00244	hypothetical protein predicted by Glimmer/Critica
HE616890	HE616890.2530	HE616890.2530	HE616890:2645179-2646369	1.33856	-3.81488	-14.0733	0.0782374		sgaA	SFHH103_02473	serine-glyoxylate aminotransferase-related
HE616890	HE616890.2531	HE616890.2531	HE616890:2646391-2647332	1.58074	-0.716914	-1.64366	0.687659		citE	SFHH103_02474	probable beta subunit of citrate lyase
HE616890	HE616890.2532	HE616890.2532	HE616890:2647345-2648529	1.25872	-1.01617	-2.02255	0.657543		sucC	SFHH103_02475	succinyl-CoA synthase%2C beta subunit
HE616890	HE616890.2533	HE616890.2533	HE616890:2648541-2649440	1.84538	-0.166156	-1.12206	0.918803		sucD	SFHH103_02476	succinyl-CoA synthetase%2C alpha subunit
HE616890	HE616890.2534	HE616890.2534	HE616890:2649544-2651124	2.85701	-1.5827	-2.9953	0.59772		opuD	SFHH103_02477	High-affinity choline transport protein
HE616890	HE616890.2535	HE616890.2535	HE616890:2651434-2654400	38.8077	0.401226	1.32063	0.278629	0.455983	-	SFHH103_02478	putative dehydrogenase
HE616890	HE616890.2536	HE616890.2536	HE616890:2654545-2655672	41.7928	0.50463	1.41876	0.205889	0.370441	-	SFHH103_02479	HTH-type transcriptional regulator AraC family
HE616890	HE616890.2537	HE616890.2537	HE616890:2655712-2656743	3.17057	-1.3114	-2.48183	0.242536		-	SFHH103_02480	HTH-type transcriptional regulator
HE616890	HE616890.2538	HE616890.2538	HE616890:2656872-2658062	14.1083	-1.21587	-2.3228	0.0670503	0.164666	fdhA	SFHH103_02481	formaldehyde dehydrogenase%2C glutathione-independent
HE616890	HE616890.2539	HE616890.2539	HE616890:2658117-2658350	1.1447	-0.138337	-1.10064	0.944156		-	SFHH103_02482	hypothetical protein predicted by Glimmer/Critica
HE616890	HE616890.254	HE616890.254	HE616890:281581-281745	0.736771	0.110865	1.07988	0.969594		-	SFHH103_00245	hypothetical protein predicted by Glimmer/Critica
HE616890	HE616890.2540	HE616890.2540	HE616890:2658352-2659458	9.03979	-1.83475	-3.56708	0.0170889	0.0586263	-	SFHH103_02483	ferredoxin oxidoreductase protein
HE616890	HE616890.2541	HE616890.2541	HE616890:2659476-2660723	51.1905	-1.58523	-3.00055	0.30457	0.482754	-	SFHH103_02484	Rieske 2Fe-2S family protein
HE616890	HE616890.2542	HE616890.2542	HE616890:2661408-2662040	42.3527	0.900845	1.86716	0.0127447	0.0462783	-	SFHH103_02485	Signal transduction response regulator LuxR family
HE616890	HE616890.2543	HE616890.2543	HE616890:2662485-2663582	99.8977	-0.664382	-1.58489	0.0504634	0.133424	-	SFHH103_02486	Uncharacterized protein in transposable element
HE616890	HE616890.2544	HE616890.2544	HE616890:2663676-2663795	1.9898	0.0319986	1.02243	0.981318		-	SFHH103_02487	hypothetical protein predicted by Glimmer/Critica
HE616890	HE616890.2545	HE616890.2545	HE616890:2663724-2664119	13.302	0.445049	1.36136	0.396966	0.576442	-	SFHH103_02488	two-component response regulator protein
HE616890	HE616890.2546	HE616890.2546	HE616890:2664741-2665775	4.56286	-1.1959	-2.29088	0.238281		-	SFHH103_02489	Multidrug resistance efflux pump EmrA-like
HE616890	HE616890.2547	HE616890.2547	HE616890:2665772-2667595	6.70029	-0.878375	-1.8383	0.341149	0.521931	-	SFHH103_02490	putative transport protein%2C EmrB-like
HE616890	HE616890.2548	HE616890.2548	HE616890:2668045-2668803	8.11134	0.537294	1.45125	0.449087	0.622995	-	SFHH103_02491	Uncharacterized conserved protein
HE616890	HE616890.2549	HE616890.2549	HE616890:2668992-2669405	9.28666	1.02611	2.03653	0.108015	0.235486	-	SFHH103_02492	Cupin_2 family
HE616890	HE616890.255	HE616890.255	HE616890:283523-284560	43.3294	-0.16394	-1.12034	0.668526	0.801544	-	SFHH103_00246	conserved hypothetical protein
HE616890	HE616890.2550	HE616890.2550	HE616890:2669857-2676123	217.495	0.811859	1.75547	0.00549484	0.0236181	-	SFHH103_02493	multi-sensor signal transduction multi-kinase
HE616890	HE616890.2551	HE616890.2551	HE616890:2676589-2677566	4.93242	-0.518724	-1.43269	0.532941		-	SFHH103_02494	Conserved hypothetical protein Flags: Precursor
HE616890	HE616890.2552	HE616890.2552	HE616890:2677676-2678107	5.43113	0.380951	1.3022	0.636348	0.776278	-	SFHH103_02495	conserved hypothetical protein
HE616890	HE616890.2553	HE616890.2553	HE616890:2678141-2679352	10.4196	0.0258769	1.0181	0.966099	0.980655	-	SFHH103_02496	conserved hypothetical protein
HE616890	HE616890.2554	HE616890.2554	HE616890:2679591-2680490	32.1084	-1.30821	-2.47634	0.00637361	0.0266776	-	SFHH103_02497	LysR-type transcriptional regulator
HE616890	HE616890.2555	HE616890.2555	HE616890:2680591-2681592	34.2931	0.350204	1.27474	0.358425	0.539664	ilvA	SFHH103_02498	Threonine dehydratase
HE616890	HE616890.2556	HE616890.2556	HE616890:2681649-2682386	4.24495	0.253458	1.19206	0.787909		gltL	SFHH103_02499	Amino acid ABC transporter%2C ATP-binding protein
HE616890	HE616890.2557	HE616890.2557	HE616890:2682389-2683093	2.28235	0.363462	1.28651	0.783177		gltK	SFHH103_02500	Inner membrane amino-acid ABC transporter permease protein
HE616890	HE616890.2558	HE616890.2558	HE616890:2683090-2683845	2.12796	0.470435	1.38553	0.757382		gltJ	SFHH103_02501	Amino acid ABC transporter%2C permease
HE616890	HE616890.2559	HE616890.2559	HE616890:2683884-2684798	31.9376	2.48541	5.59994	1.03446e-06	1.60686e-05	gltI	SFHH103_02502	Glutamate/aspartate periplasmic-binding protein Flags: Precursor
HE616890	HE616890.256	HE616890.256	HE616890:284535-285614	4.50619	-0.70023	-1.62476	0.427171		-	SFHH103_00247	hypothetical protein predicted by Glimmer/Critica
HE616890	HE616890.2560	HE616890.2560	HE616890:2685035-2685892	4.56736	0.639073	1.55733	0.487351		-	SFHH103_02503	Putative alpha/beta hydrolase
HE616890	HE616890.2561	HE616890.2561	HE616890:2685914-2687134	6.19914	0.54314	1.45714	0.498933	0.665085	aspC	SFHH103_02504	aspartate aminotransferase A
HE616890	HE616890.2562	HE616890.2562	HE616890:2687134-2687778	4.49207	1.73958	3.33938	0.0756688		-	SFHH103_02505	Putative dimethylmenaquinone methyltransferase
HE616890	HE616890.2563	HE616890.2563	HE616890:2687775-2688458	6.28166	1.93679	3.82852	0.0216903	0.0708897	-	SFHH103_02506	dimethylmenaquinone methyltransferase
HE616890	HE616890.2564	HE616890.2564	HE616890:2688493-2689152	12.1829	1.1986	2.29517	0.0274574	0.0852536	-	SFHH103_02507	Putative dimethylmenaquinone methyltransferase
HE616890	HE616890.2565	HE616890.2565	HE616890:2689282-2690220	34.8077	-0.0829032	-1.05915	0.824835	0.899939	-	SFHH103_02508	HTH-type transcriptional regulator
HE616890	HE616890.2566	HE616890.2566	HE616890:2690249-2690950	5.44066	0.0793614	1.05655	0.922185	0.959058	-	SFHH103_02509	Esterase_lipase superfamily
HE616890	HE616890.2567	HE616890.2567	HE616890:2691112-2691231	2.29882	0.126137	1.09137	0.921773		-	SFHH103_02510	hypothetical protein predicted by Glimmer/Critica
HE616890	HE616890.2568	HE616890.2568	HE616890:2691840-2692775	14.6639	0.421936	1.33972	0.427146	0.603944	etfA	SFHH103_02511	Electron transfer flavoprotein subunit alpha%2C ETF_alpha
HE616890	HE616890.2569	HE616890.2569	HE616890:2692799-2693545	10.7161	0.189259	1.14018	0.739841	0.846674	etfB	SFHH103_02512	Electron transfer flavoprotein subunit beta%2C ETF_beta
HE616890	HE616890.257	HE616890.257	HE616890:285744-285863	0.321411	-1.74749	-3.35775	0.672426		-	SFHH103_00248	hypothetical protein predicted by Glimmer/Critica
HE616890	HE616890.2570	HE616890.2570	HE616890:2693596-2694384	13.9535	0.203228	1.15127	0.70703	0.826618	-	SFHH103_02513	Uncharacterized conserved protein
HE616890	HE616890.2571	HE616890.2571	HE616890:2694384-2695250	14.9266	0.00631798	1.00439	0.989901	0.995062	-	SFHH103_02514	Uncharacterized conserved protein
HE616890	HE616890.2572	HE616890.2572	HE616890:2695247-2696392	22.317	0.274118	1.20925	0.534047	0.69322	-	SFHH103_02515	CoA-transferase family
HE616890	HE616890.2573	HE616890.2573	HE616890:2696392-2697555	10.7884	0.336729	1.26289	0.603932	0.75082	-	SFHH103_02516	putative acyl-CoA dehydrogenase
HE616890	HE616890.2574	HE616890.2574	HE616890:2697626-2699122	15.5816	0.161941	1.11879	0.769052	0.866695	-	SFHH103_02517	aldehyde dehydrogenase family protein
HE616890	HE616890.2575	HE616890.2575	HE616890:2699231-2699827	10.7824	0.130525	1.09469	0.827105	0.901944	-	SFHH103_02518	putative decarboxylase
HE616890	HE616890.2576	HE616890.2576	HE616890:2699815-2700357	14.5121	-0.209095	-1.15596	0.695647	0.819131	-	SFHH103_02519	putative decarboxylase
HE616890	HE616890.2577	HE616890.2577	HE616890:2700566-2701918	2.69172	-0.288347	-1.22124	0.8182		kgtP	SFHH103_02520	Putative alpha-ketoglutarate permease
HE616890	HE616890.2578	HE616890.2578	HE616890:2702371-2703297	37.7737	-0.163764	-1.12021	0.644928	0.784009	-	SFHH103_02521	LysR-type transcriptional regulator
HE616890	HE616890.2579	HE616890.2579	HE616890:2703646-2704680	9.15938	0.290801	1.22332	0.657619	0.79301	-	SFHH103_02522	Putative Allophanate hydrolase subunit 2
HE616890	HE616890.258	HE616890.258	HE616890:286657-287445	3.0746	-1.18911	-2.28012	0.317407		-	SFHH103_00249	0
HE616890	HE616890.2580	HE616890.2580	HE616890:2704610-2705326	4.74787	0.885522	1.84743	0.296742		-	SFHH103_025225	conserved hypothetical protein
HE616890	HE616890.2581	HE616890.2581	HE616890:2705328-2705618	10.3125	2.12773	4.37028	0.00271019	0.0131786	-	SFHH103_02523	conserved hypothetical protein
HE616890	HE616890.2582	HE616890.2582	HE616890:2705611-2706396	20.1373	0.787244	1.72578	0.0833699	0.193045	-	SFHH103_02524	LamB/YcsF family protein
HE616890	HE616890.2583	HE616890.2583	HE616890:2706400-2706846	23.5169	1.29759	2.45818	0.00581044	0.0247276	-	SFHH103_02525	Methylmalonyl-CoA epimerase
HE616890	HE616890.2584	HE616890.2584	HE616890:2706839-2707627	26.6176	1.28311	2.43363	0.00263595	0.0129074	-	SFHH103_02526	short-chain dehydrogenase
HE616890	HE616890.2585	HE616890.2585	HE616890:2707652-2708818	28.2833	0.388663	1.30918	0.336375	0.517899	-	SFHH103_02527	FAD dependent oxidoreductase
HE616890	HE616890.2586	HE616890.2586	HE616890:2709642-2710382	25.5289	0.713288	1.63954	0.154454	0.304551	-	SFHH103_02528	NAD(P)H dehydrogenase%2C quinone family%2C Nqo1-like
HE616890	HE616890.2587	HE616890.2587	HE616890:2710874-2711527	49.6853	-0.658955	-1.57894	0.0603655	0.152296	-	SFHH103_02529	HTH-type transcriptional regulator TetR family
HE616890	HE616890.2588	HE616890.2588	HE616890:2711682-2713322	16.7919	-0.129473	-1.09389	0.785278	0.875628	-	SFHH103_02530	putative gamma-glutamyltranspeptidase
HE616890	HE616890.2589	HE616890.2589	HE616890:2713377-2715122	18.1271	0.366551	1.28927	0.425194	0.602251	dppD	SFHH103_02531	putative peptide ABC transporter%2C ATP-binding protein
HE616890	HE616890.259	HE616890.259	HE616890:287455-287919	0.602623	-2.66023	-6.32133	0.495853		-	SFHH103_00250	conserved hypothetical protein
HE616890	HE616890.2590	HE616890.2590	HE616890:2715128-2716030	4.53021	0.709992	1.6358	0.4289		-	SFHH103_02532	Oligopeptide transport system permease protein
HE616890	HE616890.2591	HE616890.2591	HE616890:2716034-2716999	2.06223	1.10978	2.15812	0.470954		-	SFHH103_02533	Probable D%2CD-dipeptide transport system permease protein ddpB
HE616890	HE616890.2592	HE616890.2592	HE616890:2717054-2718628	3.72155	-2.25548	-4.77493	0.0477514		-	SFHH103_02534	Periplasmic oligopeptide/nickel-binding protein Flags: Precursor
HE616890	HE616890.2593	HE616890.2593	HE616890:2719061-2719876	3.50567	-0.100628	-1.07224	0.934253		-	SFHH103_02535	hypothetical protein predicted by Glimmer/Critica
HE616890	HE616890.2594	HE616890.2594	HE616890:2719873-2719983	0.109568	-0.221867	-1.16624	0.958164		-	SFHH103_02536	hypothetical protein predicted by Glimmer/Critica
HE616890	HE616890.2595	HE616890.2595	HE616890:2720356-2721399	20.4556	0.67366	1.59511	0.170331	0.324418	cysA	SFHH103_02537	sulfate ABC transporter%2C ATP-binding protein%2C putative
HE616890	HE616890.2596	HE616890.2596	HE616890:2721482-2722507	47.7298	0.265375	1.20195	0.478709	0.646605	sbp	SFHH103_02538	Sulfate-binding protein
HE616890	HE616890.2597	HE616890.2597	HE616890:2722735-2724165	7.99069	-0.527966	-1.44189	0.43816	0.613898	-	SFHH103_02539	Uncharacterized conserved protein
HE616890	HE616890.2598	HE616890.2598	HE616890:2724222-2725484	12.8869	-1.68013	-3.20456	0.00316854	0.0149902	acd3	SFHH103_02540	Acyl-CoA dehydrogenase
HE616890	HE616890.2599	HE616890.2599	HE616890:2725488-2726756	4.43458	-1.80904	-3.50409	0.0764111		acd2	SFHH103_02541	acyl-CoA dehydrogenase family protein
HE616890	HE616890.26	HE616890.26	HE616890:21417-22556	56.1067	-0.675405	-1.59704	0.0531994	0.13869	-	SFHH103_00023	conserved hypothetical protein
HE616890	HE616890.260	HE616890.260	HE616890:287958-288617	2.46611	-2.89907	-7.45944	0.477249		-	SFHH103_00251	conserved hypothetical protein
HE616890	HE616890.2600	HE616890.2600	HE616890:2726782-2728188	13.9119	-0.722456	-1.64999	0.270185	0.447507	-	SFHH103_02542	Monoxygenease
HE616890	HE616890.2601	HE616890.2601	HE616890:2728389-2730440	16.3315	-0.636967	-1.55506	0.187023	0.346646	acd1	SFHH103_02543	acyl-CoA dehydrogenase family protein
HE616890	HE616890.2602	HE616890.2602	HE616890:2730603-2731937	4.97943	-0.188609	-1.13966	0.828054		-	SFHH103_02544	Leu/Ile/Val-binding protein homolog 3 Flags: Precursor
HE616890	HE616890.2603	HE616890.2603	HE616890:2732033-2733073	2.296	-0.78269	-1.72034	0.580682		livM	SFHH103_02545	Branched-chain amino acid transport permease protein
HE616890	HE616890.2604	HE616890.2604	HE616890:2733077-2733973	2.49873	-2.15339	-4.44871	0.135654		livH	SFHH103_02546	Putative branched-chain amino acid ABC transporter
HE616890	HE616890.2605	HE616890.2605	HE616890:2733973-2734875	1.58551	-3.0969	-8.55578	0.107925		livG	SFHH103_02547	branched-chain amino acid transport system ATP-binding protein
HE616890	HE616890.2606	HE616890.2606	HE616890:2735008-2736111	8.22808	-1.36407	-2.57411	0.0604758	0.152317	-	SFHH103_02548	bacterial luciferase family protein
HE616890	HE616890.2607	HE616890.2607	HE616890:2736135-2736728	5.66864	0.41247	1.33096	0.844671	0.91373	-	SFHH103_02549	NADH-dependent FMN reductase
HE616890	HE616890.2608	HE616890.2608	HE616890:2737226-2738566	10.8967	0.381628	1.30281	0.810147	0.889808	-	SFHH103_02550	ABC transporter periplasmic-binding protein
HE616890	HE616890.2609	HE616890.2609	HE616890:2738636-2739667	3.91475	-1.33656	-2.52548	0.240035		-	SFHH103_02551	putative aldo/keto reductase
HE616890	HE616890.261	HE616890.261	HE616890:289026-289379	10.0492	0.48239	1.39706	0.456743	0.62909	-	SFHH103_00252	hypothetical trasnposase protein
HE616890	HE616890.2610	HE616890.2610	HE616890:2739555-2741417	4.84215	-1.83469	-3.56696	0.0745253		malG	SFHH103_02552	putative ABC transporter%2C permease
HE616890	HE616890.2611	HE616890.2611	HE616890:2741765-2742313	4.73289	-0.0126334	-1.0088	0.988231		-	SFHH103_02553	flavodoxin%2C putative precursor
HE616890	HE616890.2612	HE616890.2612	HE616890:2742371-2743360	18.0991	-0.0297907	-1.02086	0.947661	0.969945	-	SFHH103_02554	putative aldo/keto reductase
HE616890	HE616890.2613	HE616890.2613	HE616890:2743374-2744534	14.7616	0.0664566	1.04714	0.893542	0.94206	-	SFHH103_02555	putative aldo/keto reductase
HE616890	HE616890.2614	HE616890.2614	HE616890:2744746-2745636	59.8629	0.0276033	1.01932	0.945281	0.968695	-	SFHH103_02556	Uncharacterized HTH-type transcriptional regulator
HE616890	HE616890.2615	HE616890.2615	HE616890:2745689-2747017	9.75671	-0.244996	-1.18509	0.67884	0.808143	cyaA	SFHH103_02557	adenylate cyclase
HE616890	HE616890.2616	HE616890.2616	HE616890:2747042-2747758	22.9626	2.24464	4.73919	2.1828e-05	0.000228153	-	SFHH103_02558	putative membrane protein
HE616890	HE616890.2617	HE616890.2617	HE616890:2747776-2748258	1.34519	-1.74712	-3.35687	0.35228		-	SFHH103_02559	hypothetical protein predicted by Glimmer/Critica
HE616890	HE616890.2618	HE616890.2618	HE616890:2748350-2748844	3.04164	0.32098	1.24918	0.771287		-	SFHH103_02560	barrel domain protein
HE616890	HE616890.2619	HE616890.2619	HE616890:2748841-2749269	1.38658	0.420791	1.33866	0.809619		-	SFHH103_02561	putative decarboxylase
HE616890	HE616890.262	HE616890.262	HE616890:289436-290266	10.7677	-0.071705	-1.05096	0.902838	0.948285	-	SFHH103_00253	conserved hypothetical protein
HE616890	HE616890.2620	HE616890.2620	HE616890:2749353-2750423	5.06123	0.323804	1.25163	0.709411		-	SFHH103_02562	putative hydrolase
HE616890	HE616890.2621	HE616890.2621	HE616890:2750495-2751562	5.23652	0.0842114	1.06011	0.928208		-	SFHH103_02563	conserved hypothetical protein
HE616890	HE616890.2622	HE616890.2622	HE616890:2752252-2753061	16.9552	0.952737	1.93554	0.0431247	0.120156	omt	SFHH103_02564	Putative methyltransferase
HE616890	HE616890.2623	HE616890.2623	HE616890:2753298-2755130	94.6618	0.957543	1.942	0.00202153	0.0104381	phbC1	SFHH103_02565	poly-beta-hydroxybutyrate polymerase
HE616890	HE616890.2624	HE616890.2624	HE616890:2755225-2756313	14.6931	0.827597	1.77473	0.105842	0.231561	-	SFHH103_02566	Uncharacterized conserved protein
HE616890	HE616890.2625	HE616890.2625	HE616890:2756626-2757423	89.7384	0.450487	1.3665	0.24123	0.414153	otsB	SFHH103_02567	putative trehalose-6-phosphate phosphatase
HE616890	HE616890.2626	HE616890.2626	HE616890:2757469-2758842	92.2098	0.11382	1.08209	0.774844	0.871364	otsA	SFHH103_02568	trehalose-6-phosphate synthase
HE616890	HE616890.2627	HE616890.2627	HE616890:2759312-2760106	6.90493	0.388102	1.30867	0.599075	0.747107	-	SFHH103_02569	Transcriptional regulatory protein%2C LuxR family
HE616890	HE616890.2628	HE616890.2628	HE616890:2760773-2761006	7.30983	1.84376	3.58943	0.0162704	0.0565735	-	SFHH103_02570	hypothetical protein
HE616890	HE616890.2629	HE616890.2629	HE616890:2761111-2761341	0.278968	1.07477	2.10639	0.802393		-	SFHH103_02571	hypothetical protein predicted by Glimmer/Critica
HE616890	HE616890.263	HE616890.263	HE616890:290263-290655	10.0075	-0.11873	-1.08578	0.839505	0.910568	-	SFHH103_00254	conserved hypothetical protein
HE616890	HE616890.2630	HE616890.2630	HE616890:2761319-2761615	3.10019	-0.762721	-1.69669	0.520119		-	SFHH103_02572	conserved hypothetical protein
HE616890	HE616890.2631	HE616890.2631	HE616890:2761615-2763237	87.7385	-0.482862	-1.39751	0.123497	0.260112	-	SFHH103_02573	Transposase
HE616890	HE616890.2632	HE616890.2632	HE616890:2763302-2763595	0.913464	0.674765	1.59634	0.792076		-	SFHH103_02574	Transposase-like protein
HE616890	HE616890.2633	HE616890.2633	HE616890:2763577-2764497	4.29041	-1.25929	-2.39378	0.210667		-	SFHH103_02575	putative transposase
HE616890	HE616890.2634	HE616890.2634	HE616890:2764494-2766008	6.99374	0.0579746	1.041	0.936216	0.96557	-	SFHH103_02576	putative transposase
HE616890	HE616890.2635	HE616890.2635	HE616890:2766287-2766655	38.911	0.473193	1.38818	0.206027	0.37057	-	SFHH103_02577	transposase IS3/IS911 family protein
HE616890	HE616890.264	HE616890.264	HE616890:291578-293899	673.357	0.67653	1.59829	0.0729356	0.175876	-	SFHH103_00255	hypothetical transmembrane protein predicted by Glimmer/Critica
HE616890	HE616890.2642	HE616890.2642	HE616890:2773587-2775542	168.077	0.208304	1.15533	0.478175	0.646351	-	SFHH103_02578	putative peptidase
HE616890	HE616890.2643	HE616890.2643	HE616890:2775614-2778220	852.927	-0.343418	-1.26876	0.29055	0.468365	clpB	SFHH103_02579	Chaperone protein ClpB
HE616890	HE616890.2644	HE616890.2644	HE616890:2778493-2779134	1090.49	1.1002	2.14384	0.00100031	0.00583138	-	SFHH103_02580	conserved hypothetical protein
HE616890	HE616890.2645	HE616890.2645	HE616890:2779452-2780348	1644.87	2.11827	4.34173	8.23507e-10	2.67736e-08	-	SFHH103_02581	putative methyltransferase
HE616890	HE616890.2646	HE616890.2646	HE616890:2780356-2781438	36.1986	-0.381502	-1.3027	0.31791	0.497273	prfA	SFHH103_02582	Peptide chain release factor 1 Short%3DRF-1
HE616890	HE616890.2647	HE616890.2647	HE616890:2781523-2783790	137.504	-0.620562	-1.53747	0.0491003	0.131119	ptsP	SFHH103_02583	phosphotransferase system%2C enzyme I
HE616890	HE616890.2648	HE616890.2648	HE616890:2783883-2785157	297.54	-0.836189	-1.78533	0.00484764	0.0212946	lysC	SFHH103_02584	aspartokinase%2C alpha and beta subunits
HE616890	HE616890.2649	HE616890.2649	HE616890:2785342-2786358	71.5144	0.292195	1.2245	0.346748	0.527479	-	SFHH103_02585	hypothetical protein
HE616890	HE616890.265	HE616890.265	HE616890:294634-295329	14.6799	0.260624	1.198	0.617619	0.759562	-	SFHH103_00256	conserved hypothetical protein
HE616890	HE616890.2650	HE616890.2650	HE616890:2786536-2787081	14.1497	0.195382	1.14503	0.697582	0.820029	-	SFHH103_02586	Putative dihydrofolate reductase
HE616890	HE616890.2651	HE616890.2651	HE616890:2787203-2787949	16.8629	-0.548269	-1.46233	0.248222	0.421558	ubiG	SFHH103_02587	3-demethylubiquinone-9 3-methyltransferase
HE616890	HE616890.2652	HE616890.2652	HE616890:2787964-2788335	6.09858	0.250221	1.18939	0.73467	0.842723	-	SFHH103_02588	conserved hypothetical protein
HE616890	HE616890.2653	HE616890.2653	HE616890:2788363-2788791	26.5355	1.19579	2.29071	0.0098324	0.0379221	-	SFHH103_02589	conserved hypothetical protein
HE616890	HE616890.2654	HE616890.2654	HE616890:2788788-2789660	75.9522	-0.0593469	-1.04199	0.855422	0.920084	-	SFHH103_02590	carbon-nitrogen hydrolase family protein
HE616890	HE616890.2655	HE616890.2655	HE616890:2789762-2790019	84.9267	0.472758	1.38776	0.24516	0.417841	grxC	SFHH103_02591	Glutaredoxin-C6 AltName: Full%3DGlutaredoxin-C2 homolog 1
HE616890	HE616890.2656	HE616890.2656	HE616890:2790067-2790912	14.0575	-1.28233	-2.43231	0.0188363	0.0634079	-	SFHH103_02592	Phosphoribosyltransferase ComF-like
HE616890	HE616890.2657	HE616890.2657	HE616890:2790854-2791801	27.8764	-0.0167188	-1.01166	0.967388	0.98125	-	SFHH103_02593	SAM-dependent methyltransferase protein
HE616890	HE616890.2658	HE616890.2658	HE616890:2791891-2792064	37.6177	-2.41434	-5.33074	5.39893e-07	9.06632e-06	-	SFHH103_02594	putative pilus assembly protein
HE616890	HE616890.2659	HE616890.2659	HE616890:2792173-2792493	502.823	-2.6466	-6.26191	4.59159e-13	2.76088e-11	-	SFHH103_02595	hypothetical protein
HE616890	HE616890.266	HE616890.266	HE616890:295332-296144	124.238	0.886057	1.84812	0.0134319	0.0483727	-	SFHH103_00257	hypothetical protein predicted by Glimmer/Critica
HE616890	HE616890.2660	HE616890.2660	HE616890:2792760-2793173	8.11105	-1.25383	-2.38474	0.0735409	0.17703	mutT	SFHH103_02596	mutator protein MutT
HE616890	HE616890.2661	HE616890.2661	HE616890:2793177-2793986	21.0611	-1.60341	-3.0386	0.00172057	0.00908538	-	SFHH103_02597	acetyltransferase%2C GNAT family
HE616890	HE616890.2662	HE616890.2662	HE616890:2794017-2795258	113.513	-1.85744	-3.62364	1.09349e-06	1.69385e-05	argJ	SFHH103_02598	amino-acid N-acetyltransferase / glutamate N-acetyltransferase
HE616890	HE616890.2663	HE616890.2663	HE616890:2795407-2796261	335.269	-1.24095	-2.36354	1.94634e-05	0.000207709	ppiD	SFHH103_02599	peptidyl-prolyl cis-trans isomerase
HE616890	HE616890.2664	HE616890.2664	HE616890:2796511-2799216	366.501	-0.523045	-1.43698	0.0776462	0.18336	secA	SFHH103_02600	Protein translocase subunit secA
HE616890	HE616890.2665	HE616890.2665	HE616890:2799362-2800783	34.7867	-2.23977	-4.72323	6.30227e-07	1.0335e-05	-	SFHH103_02601	hypothetical protein
HE616890	HE616890.2666	HE616890.2666	HE616890:2800780-2802054	27.2525	-1.45147	-2.73487	0.000598082	0.00384422	-	SFHH103_02602	conserved hypothetical protein
HE616890	HE616890.2667	HE616890.2667	HE616890:2802151-2803791	57.3055	-0.312489	-1.24185	0.360176	0.542155	acsA	SFHH103_02603	putative AMP-binding protein%3B AcsA-like
HE616890	HE616890.2668	HE616890.2668	HE616890:2804173-2804646	2.56861	0.347599	1.27244	0.787863		-	SFHH103_02604	hypothetical protein predicted by Glimmer/Critica
HE616890	HE616890.267	HE616890.267	HE616890:297547-297705	0.640834	-1.02636	-2.03688	0.74158		-	SFHH103_00258	hypothetical protein predicted by Glimmer/Critica
HE616890	HE616890.2670	HE616890.2670	HE616890:2805270-2805782	75.3124	-0.848284	-1.80036	0.00851248	0.0339524	-	SFHH103_02605	Putative disulfide bond formation protein
HE616890	HE616890.2671	HE616890.2671	HE616890:2805976-2806533	290.313	0.51452	1.42852	0.241829	0.41469	-	SFHH103_02606	Putative restriction endonuclease
HE616890	HE616890.2672	HE616890.2672	HE616890:2806640-2807287	14.7374	0.219625	1.16443	0.667259	0.800883	alkA	SFHH103_02607	putative DNA-3-methyladenine glycosidase II
HE616890	HE616890.2673	HE616890.2673	HE616890:2807447-2808334	8.43828	-0.489165	-1.40363	0.449947	0.623786	gltX	SFHH103_02608	glutamyl-tRNA synthetase
HE616890	HE616890.2674	HE616890.2674	HE616890:2808568-2809455	23.1214	-0.233671	-1.17582	0.584677	0.736211	-	SFHH103_02609	ribonuclease BN
HE616890	HE616890.2675	HE616890.2675	HE616890:2809610-2810443	24.2319	-0.847571	-1.79947	0.0555715	0.142876	-	SFHH103_02610	short chain dehydrogenase
HE616890	HE616890.2676	HE616890.2676	HE616890:2810524-2810727	33.3922	-0.766002	-1.70055	0.0807653	0.188419	-	SFHH103_02611	conserved hypothetical protein
HE616890	HE616890.2677	HE616890.2677	HE616890:2810738-2811316	36.5012	-0.282286	-1.21612	0.459859	0.631671	-	SFHH103_02612	conserved hypothetical protein
HE616890	HE616890.2678	HE616890.2678	HE616890:2811348-2812139	23.1905	-0.0341302	-1.02394	0.938598	0.966422	-	SFHH103_02613	Rhomboid-related protein
HE616890	HE616890.2679	HE616890.2679	HE616890:2812420-2813169	88.0535	-1.10511	-2.15116	0.000982068	0.0057505	etfB	SFHH103_02614	Electron transfer flavoprotein%2C beta subunit
HE616890	HE616890.2680	HE616890.2680	HE616890:2813195-2814124	44.8789	-1.40162	-2.64198	0.000163055	0.00130444	etfA	SFHH103_02615	Electron transfer flavoprotein alpha subunit
HE616890	HE616890.2681	HE616890.2681	HE616890:2814253-2815137	318.429	-0.531178	-1.44511	0.0787334	0.184999	hbdA	SFHH103_02616	3-hydroxybutyryl-CoA dehydrogenase
HE616890	HE616890.2682	HE616890.2682	HE616890:2815154-2815828	39.5114	-0.972285	-1.96195	0.0113994	0.0423558	tlpA	SFHH103_02617	Thiol:disulfide interchange protein TlpA
HE616890	HE616890.2683	HE616890.2683	HE616890:2815855-2817258	66.8389	-0.239885	-1.1809	0.502697	0.667874	argH	SFHH103_02618	argininosuccinate lyase
HE616890	HE616890.2684	HE616890.2684	HE616890:2817262-2817363	3.83228	0.681073	1.60333	0.478217		-	SFHH103_02619	hypothetical protein predicted by Glimmer/Critica
HE616890	HE616890.2685	HE616890.2685	HE616890:2817492-2817686	22.8098	0.816847	1.76155	0.0600827	0.151891	-	SFHH103_02620	conserved hypothetical protein
HE616890	HE616890.2686	HE616890.2686	HE616890:2817699-2818967	102.794	-0.583996	-1.499	0.0542295	0.140589	lysA	SFHH103_02621	diaminopimelate decarboxylase
HE616890	HE616890.2687	HE616890.2687	HE616890:2819088-2821724	672.183	-0.075973	-1.05407	0.823917	0.899626	-	SFHH103_02622	conserved hypothetical protein
HE616890	HE616890.2688	HE616890.2688	HE616890:2821842-2822201	24.4229	-1.22634	-2.33973	0.0145661	0.0516511	-	SFHH103_02623	Response regulator receiver domain
HE616890	HE616890.2689	HE616890.2689	HE616890:2822471-2823016	67.6259	0.0603013	1.04268	0.856536	0.920575	hpt	SFHH103_02624	hypoxanthine-guanine phosphoribosyltransferase
HE616890	HE616890.269	HE616890.269	HE616890:299004-299222	2.20205	-1.96451	-3.90279	0.171945		-	SFHH103_00259	conserved hypothetical protein
HE616890	HE616890.2690	HE616890.2690	HE616890:2823181-2823834	73.542	-0.64944	-1.56856	0.0743716	0.178568	-	SFHH103_02625	hypothetical protein
HE616890	HE616890.2691	HE616890.2691	HE616890:2824205-2824954	144.299	-0.849868	-1.80234	0.0297451	0.0907939	ftsE	SFHH103_02626	Cell division ATP-binding protein
HE616890	HE616890.2692	HE616890.2692	HE616890:2824938-2825954	94.9679	-0.712304	-1.63842	0.0220093	0.0716807	ftsX	SFHH103_02627	putative cell division protein%2C predicted permease
HE616890	HE616890.2693	HE616890.2693	HE616890:2826035-2826763	69.1018	-1.35684	-2.56124	0.00122542	0.0068457	-	SFHH103_02628	Uncharacterized protein
HE616890	HE616890.2694	HE616890.2694	HE616890:2826870-2827649	38.0376	-0.587135	-1.50226	0.125296	0.26301	plsC	SFHH103_02629	1-acyl-sn-glycerol-3-phosphate acyltransferase
HE616890	HE616890.2695	HE616890.2695	HE616890:2827657-2828223	24.257	-0.59736	-1.51295	0.158297	0.309401	chaC	SFHH103_02630	Cation transport regulator-like protein 2
HE616890	HE616890.2696	HE616890.2696	HE616890:2828454-2829467	476.357	-2.24981	-4.75621	1.08216e-09	3.42087e-08	-	SFHH103_02631	conserved hypothetical protein
HE616890	HE616890.2697	HE616890.2697	HE616890:2829487-2830413	58.5285	-0.782342	-1.71992	0.0413259	0.116186	tyrC	SFHH103_02632	cyclohexadienyl dehydrogenase / prephenate dehydrogenase
HE616890	HE616890.2698	HE616890.2698	HE616890:2830410-2831645	50.1037	-1.08932	-2.12773	0.00578724	0.0246476	hisC	SFHH103_02633	histidinol-phosphate aminotransferase
HE616890	HE616890.2699	HE616890.2699	HE616890:2831662-2832471	71.2425	-0.573607	-1.48824	0.104481	0.229391	-	SFHH103_02634	conserved hypothetical protein
HE616890	HE616890.27	HE616890.27	HE616890:22553-23410	10.1393	0.115103	1.08305	0.851614	0.9174	spoU	SFHH103_00024	23S rRNA (guanosine-2'-O-)-methyltransferase rlmB%3B AltName: Full%3D23S rRNA Gm2251 2'-O-methyltransferase
HE616890	HE616890.270	HE616890.270	HE616890:299265-300731	354.688	-2.01738	-4.04848	5.51084e-11	2.31191e-09	murA	SFHH103_00260	MurA
HE616890	HE616890.2700	HE616890.2700	HE616890:2832556-2833326	48.6016	-0.303058	-1.23376	0.437888	0.613816	gloB	SFHH103_026345	glyoxalase II
HE616890	HE616890.2701	HE616890.2701	HE616890:2833326-2833778	12.7777	-0.427677	-1.34507	0.477672	0.646322	-	SFHH103_02635	Uncharacterized protein
HE616890	HE616890.2702	HE616890.2702	HE616890:2833933-2834823	72.0775	-0.909604	-1.87853	0.00766575	0.0311986	-	SFHH103_02636	Uncharacterized transporter
HE616890	HE616890.2703	HE616890.2703	HE616890:2834957-2835733	311.304	-1.83322	-3.56332	7.91253e-10	2.60276e-08	-	SFHH103_02637	conserved hypothetical protein
HE616890	HE616890.2704	HE616890.2704	HE616890:2836199-2836489	457.209	-0.186658	-1.13812	0.58266	0.734333	rpmB	SFHH103_02638	50S ribosomal protein L28
HE616890	HE616890.2705	HE616890.2705	HE616890:2836631-2837269	80.0405	-0.223942	-1.16792	0.557372	0.713565	-	SFHH103_02639	Inner membrane protein
HE616890	HE616890.2706	HE616890.2706	HE616890:2837308-2838312	195.447	-2.59156	-6.0275	1.62483e-16	1.65201e-14	-	SFHH103_02640	conserved hypothetical protein
HE616890	HE616890.2707	HE616890.2707	HE616890:2838430-2840325	231.765	-0.720602	-1.64787	0.00960162	0.0372604	cobT	SFHH103_02641	Cobalamin biosynthesis protein
HE616890	HE616890.2708	HE616890.2708	HE616890:2840417-2841412	472.921	-0.929587	-1.90473	0.00286385	0.0138014	cobS	SFHH103_02642	cobaltochelatase%2C CobS subunit
HE616890	HE616890.2709	HE616890.2709	HE616890:2841490-2842128	392.618	-0.819575	-1.76489	0.00605636	0.0255794	-	SFHH103_02643	DnaJ-class molecular chaperone
HE616890	HE616890.271	HE616890.271	HE616890:300892-301332	73.7519	0.481213	1.39592	0.14141	0.287594	-	SFHH103_00261	conserved hypothetical protein
HE616890	HE616890.2710	HE616890.2710	HE616890:2842253-2842534	22.18	-0.541595	-1.45558	0.235606	0.407394	-	SFHH103_02644	BolA-like protein 1
HE616890	HE616890.2711	HE616890.2711	HE616890:2842538-2843845	11.7288	-0.144612	-1.10543	0.7983	0.882752	-	SFHH103_02645	Putative Mg2+ and Co2+ transporter CorB
HE616890	HE616890.2712	HE616890.2712	HE616890:2843842-2844972	24.9012	-0.609546	-1.52578	0.184405	0.343502	aroB	SFHH103_02646	3-dehydroquinate synthase
HE616890	HE616890.2713	HE616890.2713	HE616890:2844969-2845556	15.591	-0.426154	-1.34365	0.379988	0.560658	aroK	SFHH103_02647	shikimate kinase
HE616890	HE616890.2714	HE616890.2714	HE616890:2845712-2845861	4.18764	-2.05631	-4.15921	0.0605477		-	SFHH103_02648	conserved hypothetical protein
HE616890	HE616890.2715	HE616890.2715	HE616890:2845858-2846796	15.6616	-0.683871	-1.60644	0.162878	0.314617	xerD	SFHH103_02649	Tyrosine recombinase XerD
HE616890	HE616890.2716	HE616890.2716	HE616890:2846861-2847814	222.136	-0.774888	-1.71106	0.0111181	0.0416146	accA	SFHH103_02650	acetyl-CoA carboxylase%2C carboxyl transferase alpha subunit
HE616890	HE616890.2717	HE616890.2717	HE616890:2848082-2849509	1301.8	-0.918981	-1.89078	0.00363295	0.0167758	-	SFHH103_02651	conserved hypothetical protein
HE616890	HE616890.2718	HE616890.2718	HE616890:2849509-2849745	9.80446	-0.132506	-1.0962	0.824944	0.899939	-	SFHH103_02652	Predicted redox protein%2C regulator of disulfide bond formation
HE616890	HE616890.2719	HE616890.2719	HE616890:2849857-2850339	26.2229	-0.0968075	-1.0694	0.813057	0.891858	-	SFHH103_02653	Protein-S-isoprenylcysteine O-methyltransferase
HE616890	HE616890.272	HE616890.272	HE616890:301367-302671	50.1797	-0.0409797	-1.02881	0.914231	0.95505	hisD	SFHH103_00262	HisD
HE616890	HE616890.2720	HE616890.2720	HE616890:2850542-2851135	4.19498	-0.358986	-1.28252	0.710181		-	SFHH103_026535	hypothetical protein predicted by Glimmer
HE616890	HE616890.2721	HE616890.2721	HE616890:2851186-2852364	2.69616	-0.365934	-1.28872	0.760512		-	SFHH103_02654	conserved hypothetical protein
HE616890	HE616890.2722	HE616890.2722	HE616890:2852398-2853543	62.6948	-0.580353	-1.49522	0.0796905	0.186768	-	SFHH103_02655	CobW domain-containing protein 1
HE616890	HE616890.2723	HE616890.2723	HE616890:2853609-2854736	237.987	-0.621084	-1.53803	0.0484637	0.12998	-	SFHH103_02656	D-alanyl-D-alanine carboxypeptidase
HE616890	HE616890.2724	HE616890.2724	HE616890:2854867-2856030	153.944	-0.291678	-1.22406	0.3352	0.516516	-	SFHH103_02657	Metal-dependent amidase/aminoacylase/carboxypeptidase
HE616890	HE616890.2725	HE616890.2725	HE616890:2856054-2856518	29.7555	0.722826	1.65041	0.0738546	0.177632	lrp	SFHH103_02658	Transcription regulator AsnC family
HE616890	HE616890.2726	HE616890.2726	HE616890:2856772-2857818	99.8188	0.396275	1.31611	0.352395	0.533954	adhC	SFHH103_02659	NADP-dependent alcohol dehydrogenase
HE616890	HE616890.2727	HE616890.2727	HE616890:2857952-2858980	56.2509	1.17951	2.26499	0.000291861	0.00213066	-	SFHH103_02660	AraC-type transcriptional regulator
HE616890	HE616890.2728	HE616890.2728	HE616890:2858983-2861910	45.1488	-0.629384	-1.5469	0.101063	0.223614	-	SFHH103_02661	aminotransferase%2C class III
HE616890	HE616890.2729	HE616890.2729	HE616890:2861941-2862684	34.8846	-1.15219	-2.22251	0.00299857	0.0142996	hutC	SFHH103_02662	Histidine utilization repressor
HE616890	HE616890.273	HE616890.273	HE616890:302668-303144	20.3928	1.061	2.08638	0.0303792	0.092176	-	SFHH103_00263	conserved hypothetical protein
HE616890	HE616890.2730	HE616890.2730	HE616890:2862817-2864193	30.374	0.106605	1.07669	0.804514	0.885643	hutF	SFHH103_02663	Formiminoglutamate deiminase
HE616890	HE616890.2731	HE616890.2731	HE616890:2864229-2865263	55.9857	2.23618	4.71148	3.92936e-08	8.71944e-07	proX	SFHH103_02664	Glycine betaine-binding periplasmic protein Flags: Precursor
HE616890	HE616890.2732	HE616890.2732	HE616890:2865399-2866256	13.3803	1.58961	3.00968	0.00409838	0.0184731	proW	SFHH103_02665	Glycine betaine transport system permease protein
HE616890	HE616890.2733	HE616890.2733	HE616890:2866249-2867076	15.0489	1.40279	2.64413	0.00670693	0.027761	-	SFHH103_02666	glycine betaine/L-proline transport ATP binding subunit
HE616890	HE616890.2734	HE616890.2734	HE616890:2867024-2868556	46.3967	-0.226944	-1.17035	0.536194	0.695523	hutH	SFHH103_026665	phenylalanine/histidine ammonia-lyase
HE616890	HE616890.2735	HE616890.2735	HE616890:2868553-2869125	56.8336	-0.351832	-1.27618	0.420206	0.597304	-	SFHH103_02667	Uncharacterized conserved protein
HE616890	HE616890.2736	HE616890.2736	HE616890:2869132-2869374	46.0497	0.857014	1.81128	0.0431159	0.120156	-	SFHH103_02668	conserved hypothetical protein
HE616890	HE616890.2737	HE616890.2737	HE616890:2869409-2869597	86.9739	1.23367	2.35164	0.00201701	0.0104243	-	SFHH103_02669	hypothetical/unknown protein
HE616890	HE616890.2738	HE616890.2738	HE616890:2869678-2870073	22.5925	0.197728	1.14689	0.689574	0.81571	-	SFHH103_02670	conserved hypothetical protein
HE616890	HE616890.2739	HE616890.2739	HE616890:2870247-2870645	29.7987	2.18807	4.55695	2.70745e-07	4.98029e-06	-	SFHH103_02671	hypothetical protein predicted by Glimmer/Critica
HE616890	HE616890.274	HE616890.274	HE616890:303156-303617	8.45603	0.599827	1.51554	0.349587	0.530932	-	SFHH103_00264	putative arsenate reductase protein
HE616890	HE616890.2740	HE616890.2740	HE616890:2870679-2871257	77.8458	-1.78204	-3.43912	1.02036e-05	0.00011789	-	SFHH103_02672	hypothetical protein
HE616890	HE616890.2741	HE616890.2741	HE616890:2871512-2871748	2272.62	-2.85461	-7.23307	2.75337e-11	1.26204e-09	-	SFHH103_02673	hypothetical protein
HE616890	HE616890.2742	HE616890.2742	HE616890:2872279-2873286	106.611	-0.0340203	-1.02386	0.9174	0.956831	-	SFHH103_02674	Aldo-keto reductase family 1 member C1 homolog
HE616890	HE616890.2743	HE616890.2743	HE616890:2873455-2874444	5.59542	-1.04908	-2.06921	0.199666	0.362061	-	SFHH103_02675	hypothetical protein
HE616890	HE616890.2744	HE616890.2744	HE616890:2874687-2875037	3.96678	-0.0299001	-1.02094	0.974201		-	SFHH103_02676	hypothetical protein
HE616890	HE616890.2745	HE616890.2745	HE616890:2875086-2875181	1.14417	0.589785	1.50502	0.808681		-	SFHH103_02677	hypothetical protein predicted by Glimmer/Critica
HE616890	HE616890.2746	HE616890.2746	HE616890:2875740-2876453	4.10098	0.163028	1.11963	0.865911		gspJ	SFHH103_02678	general secretion protein GspJ
HE616890	HE616890.2747	HE616890.2747	HE616890:2876404-2876799	1.27632	-0.413294	-1.33172	0.820743		gspI	SFHH103_026785	GspI
HE616890	HE616890.2748	HE616890.2748	HE616890:2876783-2877256	2.12265	-0.447662	-1.36383	0.74444		gspH	SFHH103_02679	General secretion pathway protein H%3B GspH-like
HE616890	HE616890.2749	HE616890.2749	HE616890:2877253-2878467	6.12088	0.363304	1.28637	0.621636	0.763159	gspF	SFHH103_02680	General secretion pathway%2C GspF-like
HE616890	HE616890.275	HE616890.275	HE616890:303796-304014	39.1134	-0.454442	-1.37025	0.269915	0.44743	infA	SFHH103_00265	Translation initiation factor IF-1
HE616890	HE616890.2750	HE616890.2750	HE616890:2878464-2880104	7.34957	-0.256388	-1.19448	0.713981	0.829886	gspE	SFHH103_02681	putative ATPase
HE616890	HE616890.2751	HE616890.2751	HE616890:2880101-2880967	0.654178	-1.37658	-2.59653	0.655803		gspK	SFHH103_02682	putative general secretion pathway protein K
HE616890	HE616890.2752	HE616890.2752	HE616890:2880964-2881500	1.27225	-1.57067	-2.97042	0.41754		-	SFHH103_02683	conserved hypothetical protein
HE616890	HE616890.2753	HE616890.2753	HE616890:2881497-2882090	2.0662	-0.435355	-1.35224	0.753136		gspM	SFHH103_026835	general secretion pathway protein M
HE616890	HE616890.2754	HE616890.2754	HE616890:2882087-2883145	1.95971	-2.41119	-5.31912	0.15828		gspL	SFHH103_02684	general secretion pathway protein L
HE616890	HE616890.2755	HE616890.2755	HE616890:2883132-2883593	0.552888	-1.16638	-2.24448	0.736764		gspG	SFHH103_02685	General secretion pathway protein G
HE616890	HE616890.2756	HE616890.2756	HE616890:2883597-2884070	0.462017	-2.27551	-4.84168	0.580456		gspO	SFHH103_02686	leader peptide-processing enzyme
HE616890	HE616890.2757	HE616890.2757	HE616890:2884081-2886198	9.57262	-0.588025	-1.50319	0.331301	0.512202	gspD	SFHH103_02687	General secretion pathway protein D%3B GspD-like
HE616890	HE616890.2758	HE616890.2758	HE616890:2886956-2893048	128.25	0.366553	1.28927	0.244401	0.417183	-	SFHH103_02688	conserved hypothetical protein
HE616890	HE616890.2759	HE616890.2759	HE616890:2893214-2893336	1.7368	-0.584491	-1.49951	0.700532		-	SFHH103_02689	hypothetical protein predicted by Glimmer/Critica
HE616890	HE616890.276	HE616890.276	HE616890:304062-304682	28.8183	-1.21528	-2.32185	0.00383483	0.0175199	maf	SFHH103_00266	Maf-like protein
HE616890	HE616890.2760	HE616890.2760	HE616890:2893422-2894684	44.2982	1.51242	2.85288	5.14278e-05	0.000474561	-	SFHH103_02690	conserved hypothetical protein
HE616890	HE616890.2761	HE616890.2761	HE616890:2895128-2896150	40.2209	0.872166	1.83041	0.0171074	0.058641	-	SFHH103_02691	Putative transposase
HE616890	HE616890.2762	HE616890.2762	HE616890:2896767-2897837	4.29438	-0.999376	-1.99914	0.306508		-	SFHH103_02692	putative ABC transporter%2C ATP-binding protein
HE616890	HE616890.2763	HE616890.2763	HE616890:2897863-2898711	0.999046	-0.802366	-1.74396	0.723354		yurM	SFHH103_02693	L-arabinose transport system permease protein araQ
HE616890	HE616890.2764	HE616890.2764	HE616890:2898704-2899642	3.27288	0.0488093	1.03441	0.963997		-	SFHH103_02694	putative transport system permease ABC transporter protein
HE616890	HE616890.2765	HE616890.2765	HE616890:2899716-2901020	6.06244	-0.635691	-1.55368	0.426272	0.603013	-	SFHH103_02695	putative periplasmic binding ABC transporter protein
HE616890	HE616890.2766	HE616890.2766	HE616890:2901229-2902434	16.4431	-0.63663	-1.55469	0.197741	0.360302	-	SFHH103_02696	putative ROK family protein
HE616890	HE616890.2767	HE616890.2767	HE616890:2902480-2903580	5.85397	-0.519535	-1.43349	0.544148	0.701614	-	SFHH103_02697	putative oxidoreductase protein
HE616890	HE616890.2768	HE616890.2768	HE616890:2903607-2904248	11.758	0.275542	1.21045	0.64569	0.784538	-	SFHH103_02698	conserved hypothetical protein
HE616890	HE616890.2769	HE616890.2769	HE616890:2904402-2904647	7.81465	1.87618	3.67103	0.00909144	0.0355769	-	SFHH103_02699	conserved hypothetical protein
HE616890	HE616890.277	HE616890.277	HE616890:304689-304901	11.6362	-0.71767	-1.64452	0.232817	0.404474	-	SFHH103_00267	zinc-binding protein
HE616890	HE616890.2770	HE616890.2770	HE616890:2905188-2905412	13.8	-0.285512	-1.21884	0.587698	0.738519	-	SFHH103_02700	conserved hypothetical protein
HE616890	HE616890.2771	HE616890.2771	HE616890:2906294-2906425	10.7763	0.34803	1.27282	0.571599	0.726107	-	SFHH103_02701	hypothetical protein predicted by Glimmer/Critica
HE616890	HE616890.2772	HE616890.2772	HE616890:2906494-2908011	62.466	0.667106	1.58788	0.0475561	0.128465	-	SFHH103_02702	putative ribonuclease Z
HE616890	HE616890.2773	HE616890.2773	HE616890:2908011-2909099	44.3865	1.38404	2.60999	0.000165867	0.00132315	-	SFHH103_02703	putative cobalamin biosynthesis protein CobW
HE616890	HE616890.2774	HE616890.2774	HE616890:2909914-2910009	0.725127	0.513698	1.4277	0.852408		-	SFHH103_02704	hypothetical protein predicted by Glimmer/Critica
HE616890	HE616890.2775	HE616890.2775	HE616890:2910104-2910457	10.0384	0.0711854	1.05058	0.909765	0.952526	-	SFHH103_02705	putative TM2 domain-containing protein
HE616890	HE616890.2776	HE616890.2776	HE616890:2910836-2911576	6.43654	-0.194112	-1.14402	0.798744	0.882752	-	SFHH103_02706	hypothetical protein predicted by Glimmer/Critica
HE616890	HE616890.2777	HE616890.2777	HE616890:2911981-2914815	13.287	-1.4681	-2.76658	0.00999609	0.0383389	-	SFHH103_02707	conserved hypothetical protein
HE616890	HE616890.2778	HE616890.2778	HE616890:2914821-2915117	0.750402	-1.45397	-2.73961	0.602458		-	SFHH103_02708	conserved hypothetical protein
HE616890	HE616890.2779	HE616890.2779	HE616890:2915092-2915424	1.77666	-1.41866	-2.67336	0.385798		-	SFHH103_02709	hypothetical protein predicted by Glimmer/Critica
HE616890	HE616890.2780	HE616890.2780	HE616890:2915119-2915427	1.59213	-1.17395	-2.25629	0.46834		-	SFHH103_02710	hypothetical protein predicted by Glimmer/Critica
HE616890	HE616890.2781	HE616890.2781	HE616890:2915440-2916249	1.99638	-0.495302	-1.40962	0.732952		-	SFHH103_02711	conserved hypothetical protein
HE616890	HE616890.2782	HE616890.2782	HE616890:2916262-2917662	7.06904	-0.185628	-1.13731	0.801813	0.884912	-	SFHH103_02712	conserved hypothetical protein
HE616890	HE616890.2783	HE616890.2783	HE616890:2918127-2918783	23.3445	0.297971	1.22941	0.496041	0.662135	-	SFHH103_02713	Transposon Tn552 DNA-invertase binR
HE616890	HE616890.2784	HE616890.2784	HE616890:2918922-2919464	468.288	0.754084	1.68656	0.0527831	0.138091	-	SFHH103_02714	putative GCN5-related N-acetyltransferase
HE616890	HE616890.2785	HE616890.2785	HE616890:2920129-2921145	5.17128	-0.745172	-1.67617	0.395183		-	SFHH103_02715	conserved hyphotetical protein
HE616890	HE616890.2786	HE616890.2786	HE616890:2921146-2921388	0.819515	-1.97509	-3.93153	0.450683		-	SFHH103_02716	hypothetical protein predicted by Glimmer/Critica
HE616890	HE616890.2787	HE616890.2787	HE616890:2921805-2922317	55.4109	-0.917585	-1.88895	0.0098945	0.0381061	-	SFHH103_02717	hypothetical protein predicted by Glimmer/Critica
HE616890	HE616890.2788	HE616890.2788	HE616890:2922422-2922742	3.63265	-0.987819	-1.98318	0.32266		-	SFHH103_02718	hypothetical protein predicted by Glimmer/Critica
HE616890	HE616890.2789	HE616890.2789	HE616890:2922739-2923200	6.75876	0.44858	1.3647	0.547563	0.704064	-	SFHH103_02719	hypothetical protein predicted by Glimmer/Critica
HE616890	HE616890.279	HE616890.279	HE616890:305755-306285	89.0818	0.508264	1.42234	0.112267	0.242516	-	SFHH103_00268	conserved hypothetical protein
HE616890	HE616890.2790	HE616890.2790	HE616890:2923254-2923550	1.12026	-1.26462	-2.40263	0.576501		-	SFHH103_02720	hypothetical protein predicted by Glimmer/Critica
HE616890	HE616890.2791	HE616890.2791	HE616890:2923645-2924007	0.942563	-0.492912	-1.40728	0.831202		-	SFHH103_02721	conserved hypothetical protein
HE616890	HE616890.2792	HE616890.2792	HE616890:2924147-2925748	37.407	0.054309	1.03836	0.878664	0.933095	-	SFHH103_02722	putative site-specific DNA recombinase
HE616890	HE616890.2794	HE616890.2794	HE616890:2925916-2927121	85.0714	-0.321739	-1.24984	0.339958	0.520977	mnmA	SFHH103_02723	tRNA-specific 2-thiouridylase MnmA
HE616890	HE616890.2795	HE616890.2795	HE616890:2927546-2927821	130.474	-3.22325	-9.33888	3.26728e-19	4.93801e-17	-	SFHH103_02724	conserved hypothetical protein
HE616890	HE616890.2796	HE616890.2796	HE616890:2927996-2928358	218.866	-2.16291	-4.47818	6.53354e-12	3.20487e-10	-	SFHH103_02725	Conserved hyphotetical protein
HE616890	HE616890.2797	HE616890.2797	HE616890:2928481-2928831	350.459	-1.80156	-3.48598	6.3615e-07	1.04016e-05	-	SFHH103_02726	conserved hypothetical protein
HE616890	HE616890.2798	HE616890.2798	HE616890:2929354-2930055	436.043	-1.14547	-2.21218	0.000472317	0.00317784	-	SFHH103_02727	two component response regulator
HE616890	HE616890.2799	HE616890.2799	HE616890:2930234-2930596	121.369	-2.34374	-5.07616	7.30999e-09	1.95586e-07	-	SFHH103_02728	putative two-component response regulator protein
HE616890	HE616890.28	HE616890.28	HE616890:23410-23910	15.4377	1.1513	2.22113	0.0300858	0.0914844	lspA	SFHH103_00025	lipoprotein signal peptidase
HE616890	HE616890.280	HE616890.280	HE616890:306490-306864	28.5212	1.3847	2.61118	0.00131694	0.00725791	-	SFHH103_00269	conserved hypothetical protein
HE616890	HE616890.2800	HE616890.2800	HE616890:2930934-2931581	92.4984	-0.573807	-1.48845	0.0814024	0.189352	-	SFHH103_02729	conserved hypothetical protein
HE616890	HE616890.2801	HE616890.2801	HE616890:2931572-2931691	0.529142	-1.06919	-2.09826	0.786575		-	SFHH103_02730	hypothetical protein predicted by Glimmer/Critica
HE616890	HE616890.2802	HE616890.2802	HE616890:2931892-2932485	267	-1.83685	-3.57229	2.22331e-08	5.29053e-07	-	SFHH103_02731	conserved hypothetical protein
HE616890	HE616890.2803	HE616890.2803	HE616890:2932647-2933804	153.295	-0.877633	-1.83736	0.00238546	0.0119209	-	SFHH103_02732	conserved hypothetical protein
HE616890	HE616890.2804	HE616890.2804	HE616890:2933943-2934776	9.42505	-0.564821	-1.4792	0.411795	0.589544	-	SFHH103_02733	putative rRNA methylase
HE616890	HE616890.2805	HE616890.2805	HE616890:2935049-2936221	48.6714	-0.83679	-1.78607	0.0231825	0.0745895	rluD	SFHH103_02734	ribosomal large subunit pseudouridine synthase D
HE616890	HE616890.2806	HE616890.2806	HE616890:2936428-2937333	4142.39	-0.427773	-1.34516	0.151293	0.299905	-	SFHH103_02735	putative RNA polymerase factor sigma-32
HE616890	HE616890.2807	HE616890.2807	HE616890:2937426-2939801	802.594	-0.430429	-1.34763	0.157686	0.308963	-	SFHH103_02736	conserved hypothetical protein
HE616890	HE616890.2808	HE616890.2808	HE616890:2939850-2941148	319.959	-1.12978	-2.18825	0.00159007	0.00850063	purA	SFHH103_02737	adenylosuccinate synthetase
HE616890	HE616890.2809	HE616890.2809	HE616890:2941356-2941505	0.803656	0.0199337	1.01391	0.993785		-	SFHH103_02738	putative permease of the drug/metabolite transporter (DMT) superfamily
HE616890	HE616890.281	HE616890.281	HE616890:307085-307996	18.6563	0.37624	1.29796	0.433931	0.610181	-	SFHH103_00270	putative transcriptional regulatory protein%2C LysR-family
HE616890	HE616890.2810	HE616890.2810	HE616890:2941466-2942245	2.38826	-1.22979	-2.34532	0.378315		-	SFHH103_02739	putative permease of the drug/metabolite transporter (DMT) superfamily
HE616890	HE616890.2811	HE616890.2811	HE616890:2942343-2943938	413.003	0.806641	1.74913	0.0425421	0.118861	serA	SFHH103_02740	D-3-phosphoglycerate dehydrogenase
HE616890	HE616890.2812	HE616890.2812	HE616890:2944016-2945194	667.316	0.447611	1.36378	0.273141	0.450429	serC	SFHH103_02741	phosphoserine aminotransferase
HE616890	HE616890.2813	HE616890.2813	HE616890:2945669-2946559	22.4268	-0.329229	-1.25634	0.459354	0.631442	-	SFHH103_02742	conserved hypothetical protein
HE616890	HE616890.2814	HE616890.2814	HE616890:2947075-2947707	2212.22	1.44075	2.71462	5.97089e-05	0.000541155	-	SFHH103_02743	conserved hypothetical protein
HE616890	HE616890.2815	HE616890.2815	HE616890:2947814-2950138	26.4178	0.122133	1.08834	0.784579	0.875198	-	SFHH103_02744	putative phosphoketolase
HE616890	HE616890.2816	HE616890.2816	HE616890:2950182-2951057	34.1574	0.521238	1.43519	0.34159	0.522242	-	SFHH103_02745	putative acetate kinase
HE616890	HE616890.2817	HE616890.2817	HE616890:2951587-2952366	1125.45	1.09496	2.13607	0.0313995	0.0946556	-	SFHH103_02746	putative Inosine-5'-monophosphate dehydrogenase Short%3DIMP dehydrogenase%3B Short%3DIMPDH%3B Short%3DIMPD%3B
HE616890	HE616890.2818	HE616890.2818	HE616890:2952346-2954547	781.583	0.12856	1.0932	0.80992	0.889798	-	SFHH103_02747	putative cation-transporting P-type ATPase
HE616890	HE616890.2819	HE616890.2819	HE616890:2954561-2955292	137.468	0.341819	1.26735	0.696513	0.819741	-	SFHH103_02748	conserved hypothetical protein
HE616890	HE616890.282	HE616890.282	HE616890:308189-309481	10.8241	0.38905	1.30953	0.50823	0.671734	-	SFHH103_00271	conserved hypothetical protein
HE616890	HE616890.2820	HE616890.2820	HE616890:2955544-2956080	275.851	1.62049	3.0748	0.00117854	0.00664354	-	SFHH103_027485	conserved hypothetical protein
HE616890	HE616890.2821	HE616890.2821	HE616890:2956486-2957013	2727.74	1.53505	2.89798	0.00193207	0.0100131	hspC2	SFHH103_02749	HspC2 heat shock protein
HE616890	HE616890.2822	HE616890.2822	HE616890:2957246-2957965	122.387	1.20139	2.2996	0.0104942	0.0398126	-	SFHH103_02750	putative ABC transporter ATP-binding protein
HE616890	HE616890.2823	HE616890.2823	HE616890:2957971-2960334	18.1926	-0.25917	-1.19679	0.572903	0.726936	-	SFHH103_02751	putative permease
HE616890	HE616890.2824	HE616890.2824	HE616890:2960338-2961537	10.3378	0.170176	1.1252	0.780773	0.873656	-	SFHH103_02752	putative membrane protein
HE616890	HE616890.2825	HE616890.2825	HE616890:2961554-2962888	316.321	1.14417	2.21019	0.0208618	0.0687849	degP4	SFHH103_02753	DegP4 protease like protein
HE616890	HE616890.2826	HE616890.2826	HE616890:2962984-2964582	270.12	1.09941	2.14267	0.032319	0.0965943	-	SFHH103_02754	putative metallo-beta-lactamase superfamily protein
HE616890	HE616890.2827	HE616890.2827	HE616890:2964847-2966154	68.7267	0.385085	1.30594	0.280546	0.458182	-	SFHH103_02755	conserved hypothetical protein
HE616890	HE616890.2828	HE616890.2828	HE616890:2966388-2967413	411.92	1.27697	2.42329	0.00848712	0.0339186	-	SFHH103_02756	putative ornithine carbamoyltransferase
HE616890	HE616890.2829	HE616890.2829	HE616890:2967694-2968149	220.32	1.96512	3.90446	0.0328415	0.0977381	-	SFHH103_02757	conserved hypothetical protein
HE616890	HE616890.283	HE616890.283	HE616890:309837-314900	24.0425	-1.05682	-2.08034	0.0273482	0.0850562	-	SFHH103_00272	conserved hypothetical protein
[truncated: 4,953 more rows]
