# Supplementary material for: Non-Ionic Osmotic Stress Induces the Biosynthesis of Nodulation Factors and Affects Other Symbiotic Traits in Sinorhizobium fredii HH103
Source: Biology (Basel). 2023 Jan 18;12(2):148. doi: 10.3390/biology12020148 (PMC9952627; doi:10.3390/biology12020148)
Supplement: Supplementary file 1 [file biology-12-00148-s001.zip › Supplementary Dataset S3.xlsx]

## Sheet: Induced
Supplementary Dataset S3. List of S. fredii HH103 induced genes in the presence of 400 mM mannitol, ordered by replicon. Consecutive genes shaded in the same colour may belong to the same transcriptional unit. NB, nod box; TB, tts box.
Induced (350)
Replicon/gene	Annotation	Fold-change
Chromosome (119)
SFHH103_00080	conserved hypotheticalothetical membrane associated protein	8.3
SFHH103_00104	FucU, cataliza interconversion β-pyran/β-furan de D-ribose	7.4
SFHH103_00105	FrcR, sugar transcriptional regulator protein ROK family, HTH domain	9.4
SFHH103_00106	FrcB, Putative fructose ABC-type transport system, periplasmic component	11.3
SFHH103_00107	FrcC, Putative fructose ABC-type transport system, permease component	8.8
SFHH103_00108	FrcK, Putative fructose transport system kinase	17.1
SFHH103_00109	PyrC, Dihydroorotase homodimeric type, pyrimidina biosynthesis	3
SFHH103_00110	PyrE, orotate phosphoribosyltransferase	3.8
SFHH103_00111	Frk, probable fructokinase protein	5.5
SFHH103_00223	RkpJ, KPS export	5.6
SFHH103_00224	RkpI, KPS export	35.2
SFHH103_00351	aglR, DNA-binding transcriptional regulator, LacI/PurR family	5.6
SFHH103_00352	aglE, Alpha-glucosides-binding periplasmic protein	23.2
SFHH103_00353	aglF, Alpha-glucosides-binding periplasmic protein	3.6
SFHH103_00377	potI, ABC-type spermidine/putrescine transport system,permease component II	3.1
SFHH103_00400	membrane protein pRL90066 (YtjA, UPF0391 family [Function unknown]; COG5487	3.5
SFHH103_00406	hypotheticalothetical protein	3.5
SFHH103_00437	Protein of unknown function (DUF3606); pfam12244	6.2
SFHH103_00444	hypotheticalothetical protein	3.4
SFHH103_00499	Conserved hypotheticalothetical protein	5.7
SFHH103_00624	Putative glucoamylase	4.3
SFHH103_00625	Putative glycosyltransferase	4.9
SFHH103_00626	xfp, putative phosphoketolase	5.7
SFHH103_00627	glgP, glycogen phosphorylase	4.3
SFHH103_00629	adhA, alcohol dehydrogenase (Zn-dependent)	3.4
SFHH103_00680	hypothetical protein, DUF1697 family	3.3
SFHH103_00818	hypothetical protein (ferredoxin)	4.6
SFHH103_00877	groEL, 60 kDa chaperonin Protein Cpn60; groEL protein	4.1
SFHH103_00878	Hypothetical protein	4.5
SFHH103_00890	nrdR, Predicted transcriptional regulator, consists of a Zn-ribbon and ATP-cone domains	3
SFHH103_00934	napE, Periplasmic nitrate reductase protein NapE	4.4
SFHH103_09590	napF, periplasmic nitrate reductase ferredoxin NapF	4
SFHH103_00935	napD, involved in formation of periplasmic nitrate reductase	5.8
SFHH103_00936	napA, periplasmic nitrate reductase	3.7
SFHH103_00937	napB, diheme cytochrome C precursor	5.4
SFHH103_00938	napC, Cytochrome c-type protein napC	7.2
SFHH103_00946	hypothetical protein	3.5
SFHH103_01105	sugE, chaperone homologue transmembrane protein	4.1
SFHH103_01120	hypothetical protein	3.3
SFHH103_01208	hypothetical protein, RTX toxins and related Ca2+-binding proteins	3.2
SFHH103_01375	Conserved hypothetical protein	3.5
SFHH103_01376	Conserved hypothetical protein	3.6
SFHH103_01435	sufC, ABC transporter involved in Fe-S cluster assembly, ATP-binding protein	3.1
SFHH103_01494	tmk, Thymidylate kinase	3.3
SFHH103_01572	sinI, putative autoinducer synthase protein	10.8
SFHH103_01642	hypothetical protein	3.2
SFHH103_01661	Major capsid protein Gp5; Head protein	5.5
SFHH103_01726	hypothetical protein	3.7
SFHH103_01727	fixP2, cytochrome-c oxidase fixP chain	4.3
SFHH103_01728	FixQ2 cbb3-type cytochrome oxidase	3.1
SFHH103_01731	hypothetical protein, Hemerythrin HHE cation binding domain; pfam01814	3.8
SFHH103_01747	cobO, cob(I)yrinic acid a,c-diamide adenosyltransferase	3.6
SFHH103_01832	Protein of unknown function (DUF3309); pfam11752	4.1
SFHH103_01907	Aldo/keto reductase family	6.3
SFHH103_01928	hypothetical protein	3.3
SFHH103_01929	putative calcium-binding protein (diverse superfamily of calcium sensors and calcium signal modulators)	3.4
SFHH103_02060	ABC-type dipeptide/oligopeptide/nickel transport systems, permease components	4.6
SFHH103_02067	Polyamine ABC transporter, ATP-binding protein (ABC-type sugar transport systems)	3.6
SFHH103_02068	Binding-protein-dependent transport systems inner membrane component PotB-like	4.5
SFHH103_02087	probable cobalt transporter subunit CbtB	3
SFHH103_02096	Uncharacterized conserved protein YjbJ, UPF0337 family [Function unknown]; COG3237	3.1
SFHH103_02101	nuoF, NADH dehydrogenase I chain F	3.4
SFHH103_02106	nuoN, NADH dehydrogenase I chain N	3.2
SFHH103_02199	Predicted small metal-binding protein	4.1
SFHH103_02334	probable mannitol 2-dehydrogenase	3.9
SFHH103_02335	putative dehydrogenase/ reductase	3.4
SFHH103_02337	ABC-type sugar transport system, permease components	5
SFHH103_02338	ABC-type sugar transport systems, permease components	6
SFHH103_02339	ABC-type sugar transport system, periplasmic component	4.2
SFHH103_02348	dht, dihydropyrimidinase	5.1
SFHH103_02352	ABC-type nitrate/sulfonate/bicarbonate transport system, permease component	3.3
SFHH103_02388	NADPH-dependent FMN reductase	6.4
SFHH103_02397	Extracellular solute-binding protein, ABC transporter	4.7
SFHH103_02413	coxM, cytochrome c oxidase subunit II	3.4
SFHH103_02416	coxP, cytochrome c oxidase subunit III	3
SFHH103_02436	fixI2, nitrogen fixation protein fixI, Cation transport ATPase	3.2
SFHH103_02437	Conserved hypothetical protein, Predicted integral membrane protein	5.9
SFHH103_02438	fixP, cbb3-type cytochrome c oxidase, subunit III,FixP	7.4
SFHH103_02439	fixQ, cb-type cytochrome c oxidase	6.3
SFHH103_02440	fixO3, cytochrome c oxidase, cbb3-type, subunit II	6.2
SFHH103_024405	fixN3, cbb3-type cytochrome c oxidase subunit I	5.2
SFHH103_02502	gltI, Glutamate/aspartate periplasmic-binding protein	5.6
SFHH103_02523	Conserved hypothetical protein, Domain of unknown function (DUF1330); pfam07045	4.4
SFHH103_02558	putative membrane protein, Domain of unknown function (DUF4405)	4.7
SFHH103_02581	putative methyltransferase	4.3
SFHH103_02664	proX, Glycine betaine-binding periplasmic protein	4.7
SFHH103_02665	proW, ABC-type proline/glycine betaine transport system, permease component	3
SFHH103_02671	Hypothetical protein	4.6
SFHH103_02699	Conserved hypothetical protein	3.7
SFHH103_027485	conserved hypothetical protein	3.1
SFHH103_02763	hypothetical protein	3.4
SFHH103_02769	Osmotically-inducible protein OsmY, contains BON domain	3.9
SFHH103_02770	putative cation transport P-type ATPase	3.3
SFHH103_02861	Conserved hypothetical protein	7.7
SFHH103_02862	arcA2, Arginine deiminase	8.7
SFHH103_02863	arcD2, arginine/ornithine antiporter	3.7
SFHH103_02915	Conserved hypothetical protein, Protein of unknown function (DUF992); pfam06186	3.6
SFHH103_02958	xylA, Xylose isomerase	3.3
SFHH103_03045	short-chain dehydrogenase/reductase SDR	3.7
SFHH103_03047	Metallophosphatase	4.4
SFHH103_03086	ABC-type branched-chain amino acid transport systems, periplasmic component	3.2
SFHH103_03088	conserved hypothetical protein	3.2
SFHH103_03089	hypothetical protein	3.1
SFHH103_03117	fdsA, formate dehydrogenase, alpha subunit	3.3
SFHH103_03119	fdsG, formate dehydrogenase subunit gamma	5.1
SFHH103_03215	Uncharacterized conserved protein YbaR, Trm112 family [Function unknown]; COG2835	3.2
SFHH103_03281	thiQ, ABC-type thiamine transport system, ATPase component	3.1
SFHH103_03321	conserved hypothetical protein (related to citC)	3
SFHH103_03330	Tyrosinase	3.2
SFHH103_03416	Integrase/recombinase xerD homolog	4
SFHH103_03545	LysM domain/BON superfamily protein	6.8
SFHH103_03584	Hypothetical protein	5
SFHH103_03615	putative two-component sensor protein/histidine protein kinase	5
SFHH103_03662	Transposase for insertion sequence element IS1328	3
SFHH103_03726	K03760 phosphoethanolamine transferase	4.5
SFHH103_03769	Uncharacterized HTH-type transcriptional regulator Smed_0045	8.2
SFHH103_03826	Conserved hypothetical protein	3.3
SFHH103_03856	hypothetical protein	3.3
SFHH103_03867	Ferritin-like metal-binding protein YciE	4.2
SFHH103_03951	putative glutathione-dependent formaldehyde-activating enzyme	4
Plasmid pSfHH103e (148)
SFHH103_04940	ABC-type sugar transport system, periplasmic component	14.3
SFHH103_04944	thuA, Trehalose utilization protein	4.2
SFHH103_04945	thuB, oxidoreductase, Gfo/Idh/MocA family	3.7
SFHH103_04951	Hypothetical protein	4.5
SFHH103_05049	Conserved hypothetical protein	3.8
SFHH103_05074	putative acylphosphatase	4.7
SFHH103_05080	ankyrin repeat protein [Signal transduction mechanisms]	4.6
SFHH103_05081	Hypothetical protein	8.2
SFHH103_05083	Bacterial regulatory proteins, GntR family	6.6
SFHH103_05087	proX, Glycine betaine-binding periplasmic protein (ABC-type)	3.5
SFHH103_05129	Protein of unknown function DUF1905	6.5
SFHH103_05202	WHTH GntR family regulator	3.5
SFHH103_05204	oxidoreductase	4.3
SFHH103_05208	ABC-type sugar transport system, permease component	3.7
SFHH103_05212	hypothetical protein of unknown function (DUF883)	4.6
SFHH103_05255	conserved hypothetical protein, Cytochrome c	3.1
SFHH103_05256	metallophosphoesterase	3.2
SFHH103_05258	senC, involved in synthesis of citC oxidase	4
SFHH103_05259	hemA, 5-aminolevulinic acid synthase HemA	5.3
SFHH103_05261	Putative transposase	3.1
SFHH103_05277	Transcriptional regulator, contains XRE-family HTH domain	3.2
SFHH103_05330	conserved hypothetical protein, Cytochrome oxidase assembly protein ShyY1	3
SFHH103_05331	cyoD, cytochrome O ubiquinol oxidase subunit IV	4.2
SFHH103_05332	cyoC, cytochrome ubiquinol oxidase subunit III	5
SFHH103_05333	cyoB, cytochrome o ubiquinol oxidase subunit I	3.1
SFHH103_05343	Hypothetical protein	3.4
SFHH103_05344	inosine-5'-monophosphate dehydrogenase	3
SFHH103_05345	conserved hypothetical protein, Protein of unknown function (DUF982); pfam06169	3.2
SFHH103_05352	Conserved hypothetical protein	4.5
SFHH103_05354	Small proline-rich; Conserved hypothetical protein	3.1
SFHH103_05355	Conserved hypothetical protein	3.6
SFHH103_05373	exoN, UDP-glucose pyrophosphorylase	5.4
SFHH103_05374	exoO, Glycosyltransferases involved in cell wall biogenesis	4.1
SFHH103_05380	exoI, exopolysaccharide biosynthesis protein ExoI	3.3
SFHH103_05381	Conserved hypothetical protein	4.5
SFHH103_05395	exsI, HTH-type transcriptional regulator slrR	8
SFHH103_05412	Hypothetical protein	6.7
SFHH103_05464	Transcripctional regulator	12.6
SFHH103_05465	ABC-type sugar transport system, periplasmic component	38.6
SFHH103_05466	ABC-type sugar transport systems, permease components	37.5
SFHH103_05467	ABC-type sugar transport system, permease component	61.1
SFHH103_05468	ABC-type sugar transport systems, ATPase components	22.2
SFHH103_05469	ABC-type sugar transport systems, ATPase components	25.3
SFHH103_05470	Sugar (pentulose and hexulose) kinases	8.9
SFHH103_05471	Phosphoglycerate dehydrogenase and related DHs	16
SFHH103_05472	Uncharacterized conserved protein/Class II Aldolase and Adducin head (N-terminal) domain	26.7
SFHH103_05475	Xylose isomerase	18.5
SFHH103_05486	hypothetical protein	3.4
SFHH103_05489	Hypothetical protein	4.4
SFHH103_05501	conserved hypothetical protein, predicted neuraminidase (sialidase)	3
SFHH103_05502	Iron-containing alcohol dehydrogenase	3.4
SFHH103_05512	Hypothetical protein	7.9
SFHH103_05541	exsH, endo-1,3-1,4-beta-glycanase	4.2
SFHH103_05544	putative ABC transporter ATP-binding protein	4.5
SFHH103_05562	Hypothetical protein	5.7
SFHH103_05563	gshB, glutathione synthetase	4.4
SFHH103_05574	Conserved hypothetical protein	6.8
SFHH103_05603	Conserved hypothetical protein (Glutathione-dependent formaldehyde-activating (GFA) domain)	3.4
SFHH103_05680	fabI, related to short-chain alcohol dehydrogenases	6.2
SFHH103_05681	ack, Acetate kinase	8.6
SFHH103_05682	pta, Phosphotransacetylase	6.7
SFHH103_05683	phbC, Poly(3-hydroxyalkanoate) synthetase	3.3
SFHH103_05733	Putative translation initiation inhibitor, endoribonuclease L-PSP family	3.5
SFHH103_05746	ABC-type sugar transport system, periplasmic component	4.5
SFHH103_05747	ABC-type sugar transport systems, permease components	6.8
SFHH103_05749	Putative oxidoreductase	4.5
SFHH103_05797	Hypothetical protein	5.5
SFHH103_05848	Putative LmbE family protein, N-acetylglucosaminyl deacetylase	3.2
SFHH103_05850	exoF3, Periplasmic protein involved in polysaccharide export	3.2
SFHH103_05851	Putative polysaccharide biosynthesis protein	4.6
SFHH103_05852	Putative sulfotransferase	3.2
SFHH103_05853	Putative ATP/GTP-binding protein	3.1
SFHH103_05854	Putative pectate lyase	3.2
SFHH103_05855	Putative sulfotransferase-like protein	3.9
SFHH103_05856	Conserved hypothetical protein (O-Antigen ligase; pfam04932)	3.5
SFHH103_05863	Hypothetical protein	4
SFHH103_05864	Hypothetical protein	4.1
SFHH103_05865	Predicted carbamoyl transferase, NodU family	4.1
SFHH103_05917	Predicted permease	4
SFHH103_05953	hypothetical protein	3.2
SFHH103_05958	Putative nucleoside-diphosphate-sugar epimerase	4.6
SFHH103_05959	Putative carbamoylphosphate synthase large subunit	4.8
SFHH103_05960	Putative hydrolase (Histidinol phosphatase or related hydrolase of the PHP family)	3.5
SFHH103_05961	Asparagine synthase (glutamine-hydrolyzing)	4.7
SFHH103_05962	Putative inositol monophosphatase	3.8
SFHH103_05972	Hypothetical protein (Quinol monooxygenase YgiN)	3.4
SFHH103_06004	Putative sugar ABC transporter/periplasmic substrate-binding protein	11.2
SFHH103_06005	Putative transcriptional regulator, LacI family	5.3
SFHH103_06021	cysG, Putative siroheme synthase	3.2
SFHH103_06022	Putative RNA pyrophosphorylase with NUDIX hydrolase domain	3
SFHH103_06024	hypothetical protein	3.5
SFHH103_06027	Putative sucrose operon transcription repressor	10.6
SFHH103_06028	ABC-type sugar transport system, periplasmic component	31.1
SFHH103_06029	ABC-type sugar transport systems, permease components	38.7
SFHH103_06030	ABC-type sugar transport systems, permease components	96
SFHH103_06031	Beta-fructosidases (levanase/invertase)	53.3
SFHH103_06032	ABC-type sugar transport systems, ATPase components	147
SFHH103_06040	hypothetical protein	3.3
SFHH103_06041	Putative inosine-5'-monophosphate dehydrogenase	3.1
SFHH103_06062	Conserved hypothetical protein	5.7
SFHH103_06063	Hypothetical protein	6.3
SFHH103_06070	putative CrcB family protein	3.9
SFHH103_06128	putative pyrroline-5-carboxylate reductase	3.8
SFHH103_06162	putative permease component of ABC transporter	17.7
SFHH103_06168	mcpS, putative methyl-accepting chemotaxis sensory transducer	3.8
SFHH103_06181	Predicted enzyme of the cupin superfamily	5.8
SFHH103_06221	cspA, Cold shock protein, CspA family [Transcription]; COG1278	3.1
SFHH103_06222	conserved hypothetical protein	5.4
SFHH103_06223	Hypothetical protein	4.3
SFHH103_06227	Conserved hypothetical protein	3.3
SFHH103_06236	Hypothetical protein	4.7
SFHH103_06290	Conserved hypothetical protein	7
SFHH103_06295	putative transposase	3.7
SFHH103_06329	hypothetical protein	3.7
SFHH103_06344	Conserved hypothetical protein	3.4
SFHH103_06362	dhaR, HTH-type transcriptional repressor dhaR	3.3
SFHH103_06363	Uncharacterized transporter	4
SFHH103_06404	Hypothetical protein	4.7
SFHH103_06407	hypothetical exported protein, glycine-rich	3.3
SFHH103_06415	hypothetical protein	4.9
SFHH103_06434	pqqE, Predicted Fe-S oxidoreductases	8.3
SFHH103_06436	pqqC, Pyrroloquinoline quinone (Coenzyme PQQ), biosynthesis protein C	8.5
SFHH103_06437	pqqB, pyrroloquinoline quinone biosynthesis protein	11.1
SFHH103_06439	exaA, Glucose DH	11.4
SFHH103_06440	flhR, Transcriptional regulatory protein, LuxR-family	3
SFHH103_06443	Pseudoazurin	7
SFHH103_06487	melA, Galactosidase	33.9
SFHH103_06488	appd, ATPase components of various ABC-type transport systems	18.8
SFHH103_06489	putative permease component of ABC transporter	17.3
SFHH103_06490	probable peptide ABC transporter permease	25.2
SFHH103_06491	periplasmic alpha-galactoside-binding protein precursor	45.6
SFHH103_06492	Galactosidase	39.3
SFHH103_06503	putative glutamate/aspartate transport system permease protein gltJ	3.7
SFHH103_06506	ABC-type sugar transport systems, ATPase components	7.5
SFHH103_06507	ABC-type transporter ATP-binding protein	7.9
SFHH103_06508	ABC-type transport system permease protein	9.5
SFHH103_06509	Branched-chain amino acid ABC-type transport, permease components	7.4
SFHH103_06510	Branched-chain amino acid ABC-type transport, periplasmic component	5.6
SFHH103_06512	oxd, putative phenylacetaldoxime dehydratase	3.3
SFHH103_065215	Transcriptional regulator, contains XRE-family HTH domain	3.2
SFHH103_065985	Uncharacterized conserved protein YgbK, DUF1537 family ; COG3395; sugar binding	4
SFHH103_06599	predicted Pyridoxal phosphate biosynthetic protein PdxA	3.2
SFHH103_06600	Conserved hypothetical protein (phosphate binding site)	4.5
SFHH103_06634	Probable family 20 transposase	7.7
SFHH103_06800	putative calcium/proton antiporter protein	4
SFHH103_06801	conserved hypothetical protein, DUF2950, pfam11453	3
SFHH103_06828	Glyoxalase superfamily enzyme	4.8
Plasmid pSfHH103d (77)
psfHH103d_100	hypothetical protein	3.5
psfHH103d_125	hemA, Oxygen-independent coproporphyrinogen III oxidase	9.4
psfHH103d_156	hypothetical protein	4.1
psfHH103d_169	hypothetical protein	3
psfHH103d_171	hypothetical protein	3
psfHH103d_172	hypothetical protein	4
psfHH103d_201	conserved hypothetical protein	8.4
psfHH103d_207	nifS, nitrogenase cofactor synthesis protein nifS	3.4
psfHH103d_208	ABC-type transport system, periplasmic component, NB17	3.4
psfHH103d_214	Putative transposase of IS4/5 family (DUF4096)	5.8
psfHH103d_221	NADH dehydrogenase [ubiquinone] iron-sulfur protein, 4Fe-4S ferredoxin	3.9
psfHH103d_231	Thioredoxin-like fold Peroxiredoxin	4
psfHH103d_233	DctA, C4-dicarboxylate transport protein	3.6
psfHH103d_242	nifN, Nitrogenase iron-molybdenum cofactor biosynthesis protein NifN	3.7
psfHH103d_245	hypothetical protein	5.4
psfHH103d_247	conserved hypothetical protein	3.1
psfHH103d_251	Predicted Zn-dependent peptidase, M16 superfamily	3.2
psfHH103d_254	hypothetical protein	4.7
psfHH103d_256	hypothetical protein	10.3
psfHH103d_257	Histidinol-phosphate aminotransferase, Putative monooxygenase and hypothetical protein involved in IAA synthesis, NB15	18.1
psfHH103d_258		5
psfHH103d_259		3.7
psfHH103d_287	nopD,T3SS effector; peptidase_C48[pfam02902], Ulp1 protease family TB4	4.4
psfHH103d_292	gunA, Nop, Glycoside hydrolase, family 12 TB5	3
psfHH103d_293	hypothetical protein, TB5	6.4
psfHH103d_335	nopX, Nodulation outer protein NopX TB8	6.3
psfHH103d_337	nopB, Nodulation outer protein NopB TB10	3.8
psfHH103d_338	rhcJ, outer membrane protein RhcJ; component of type III secretion apparatus TB10	4.2
psfHH103d_340	rhcL, nodulation protein RhcL; putative regulator of RhcN activity in type III secretion TB10	3
psfHH103d_341	rhcN, ATPase RhcN for type III secretion TB10	4
psfHH103d_342	y4yJ, conserved hypothetical 20.4 kDa protein; possibly linked to type III secretion TB10	3.2
psfHH103d_344	rhcR, innermembrane protein RhcR; component of type III secretion apparatus TB10	4.3
psfHH103d_348	Hypothetical protein, TB10.	4
psfHH103d_371_5	hpnD, putative squalene/phytoene synthaseNB1	4.9
psfHH103d_385	hypothetical protein NB3	3.2
psfHH103d_402	putative transposase containing a helix-turn-helix domain of resolvase	4.3
psfHH103d_421	hypothetical protein	26
psfHH103d_422	putative two-component response regulator	6.1
psfHH103d_423	putative cytochrome B561 protein	6.6
psfHH103d_424	conserved hypothetical protein, peptidase	4.8
psfHH103d_454	NodU pseudogene, predicted carbamoyl transferase	3.9
psfHH103d_461	traM, Transcriptional repressor TraM Prok-TraM superfamily	3.2
psfHH103d_504	HNHc superfamily domain	9.5
psfHH103d_507	DnaJ-like protein	3.6
psfHH103d_509	hypothetical protein	7.1
psfHH103d_510	Dienelactone hydrolase-like enzyme	4.3
psfHH103d_511	Medium-chain acyl-CoA synthetase	3.3
psfHH103d_514	pdhC, putative branched-chain alpha-keto acid dehydrogenase subunit E2	3.1
psfHH103d_516	hypothetical proteins	3.5
psfHH103d_518		3.7
psfHH103d_519		3.7
psfHH103d_531	Host_attach-like protein	3.2
psfHH103d_533	Transport-associated BON superfamily	3.2
psfHH103d_535	BON superfamily OsmY-like	4
psfHH103d_541	Host_attach-like protein	3.8
psfHH103d_551	conserved hypothetical protein, protein of unknown function DUF3775 superfamily	3
psfHH103d_552	conserved hypothetical protein, similar to ribosome-associated inhibitor protein RaiA cold shock-like domain	4
psfHH103d_553	Conserved hypothetical protein, PAS domain S-box, sensory_box	3
psfHH103d_564	flavin-nucleotide-binding protein	3.5
psfHH103d_566	cyclic beta-1, 2-glucan synthetase-like	3.8
psfHH103d_567	universal stress protein-like	4.2
psfHH103d_568	hyothetical protein	4.3
psfHH103d_569	hypothetical protein	4.8
psfHH103d_570	Orn/Lys/Arg decarboxylase major domain	4.9
psfHH103d_571	Orn/Lys/Arg decarboxylase major domain	3.8
psfHH103d_574	hypotheticalothetical protein	3.5
psfHH103d_575	Zinc/iron permease COG0428 superfamily	3
psfHH103d_578	Transposase (putative), IS66 Orf2-like	3
psfHH103d_580	ABC transporter-like ATP-binding	3.2
psfHH103d_586	universal stress protein, UspA-like	4.1
psfHH103d_587	60 kDa chaperonin, GroEL	3.1
psfHH103d_606	hypothetical protein	3.7
psfHH103d_612	BON superfamily Predicted periplasmic or secreted lipoprotein	3.6
psfHH103d_613	putative cation transport ATPase, MgtA-like protein	3.8
psfHH103d_627	ABC (ATP-binding cassette) transporter	3.3
psfHH103d_636	Conserved hypothetical protein	6
psfHH103d_71	Protein of unknown function	3.2
Plasmid pSfHH103c (4)
SFHH103_04048	conserved hypothetical protein	3.4
SFHH103_04076	Ornithine o DAP decarboxilasa	3.7
SFHH103_04115	hypothetical protein	7.4
SFHH103_04162	hypothetical protein	3.7
Plasmid pSfHH103b (2)
SFHH103_04017	putative transposase	3.1
SFHH103_04019	insertion sequence IS2A uncharacterized 48.2 kDa protein	3.4

## Sheet: Repressed
Supplementary Dataset S2. List of S. fredii HH103 repressed genes in the presence of 400 mM mannitol, ordered by replicon. Consecutive genes shaded in the same colour may belong to the same transcriptional unit.
Repressed (393)
Replicon/ORF	Annotation	Fold-change
Chromosome (292)
SFHH103_00026	two component sensor kinase/response regulator hybrid. Signal transduction histidine kinase	-6.4
SFHH103_00061	dapE, succinyl-diaminopimelate desuccinylase	-3.7
SFHH103_00064	llpE, putative esterase/lipase	-3.4
SFHH103_00085	mcpT, methyl-accepting chemotaxis protein McpT	-12.4
SFHH103_00095	putA, bifunctional PutA protein. Proline dehydrogenase	-3.5
SFHH103_00120	hypothetical protein. mRNA-degrading endonuclease RelE, toxin component of the RelBE toxin-antitoxin system [Defense mechanisms]	-3.1
SFHH103_00128	hypothetical protein	-4
SFHH103_00129	conserved hypothetical protein. BrnA antitoxin of type II toxin-antitoxin system; pfam14384	-4
SFHH103_00130	conserved hypothetical protein. Ribonuclease toxin, BrnT, of type II toxin-antitoxin system; cl01108	-14.2
SFHH103_00192	putative transmembrane protein. Predicted permeases	-3.3
SFHH103_00197	putative transposase	-3.9
SFHH103_00198	putative transmembrane protein	-16.7
SFHH103_00200	conserved hypothetical protein	-3.2
SFHH103_00202	dinF, putative transmembrane protein. Na+-driven multidrug efflux pump	-3.7
SFHH103_00218	ilvB1, putative acetolactate synthase isozyme I large subunit. Thiamine pyrophosphate-requiring enzymes	-4
SFHH103_00221	conserved hypothetical protein	-4.9
SFHH103_00260	murA, K00790 UDP-N-acetylglucosamine 1-carboxyvinyltransferase	-4
SFHH103_00305	LuxR family transcriptional regulator	-3.3
SFHH103_00325	fliP, Flagellar biosynthetic protein FliP	-4.6
SFHH103_00326	flac, Flagellin domain protein. Flagellin and related hook-associated proteins	-4.5
SFHH103_00365	conserved hypothetical protein. Predicted flavoproteins	-3.8
SFHH103_00378	asmA, conserved hypothetical protein. Uncharacterized protein involved in outer membrane biogenesis	-3
SFHH103_00386	thioesterase superfamily. Acyl-CoA hydrolase	-3.8
SFHH103_00387	fbpA, Iron deficiency-induced protein A, periplasmic protein	-32.7
SFHH103_00451	conserved hypothetical protein (DUF1127 domain)	-7.7
SFHH103_00455	pit, putative phosphate permease HP_1491.	-3.8
SFHH103_00456	RNA pyrophosphohydrolase	-5.1
SFHH103_00465	Uncharacterized protein ynhG	-16.5
SFHH103_00474	Signaling protein. Predicted signal transduction protein containing a membrane domain, an EAL and a GGDEF domain	-5
SFHH103_00475	conserved hypothetical protein (DUF1127 domain)	-8.3
SFHH103_00476	groES, 10 kDa chaperonin. Co-chaperonin GroES (HSP10)	-14.8
SFHH103_00487	putative phospholipase. Predicted esterase of the alpha-beta hydrolase superfamily	-5.6
SFHH103_00488	kefB, Glutathione-regulated potassium-efflux system protein. "Kef-type K+ transport systems, membrane components	-3
SFHH103_00497	hybrid sensory histidine kinase	-3.7
SFHH103_00498	Uncharacterized signaling protein. Predicted signal transduction protein containing a membrane domain, an EAL and a GGDEF domain	-6
SFHH103_00538	conserved hypothetical protein	-13.8
SFHH103_00549	hypothetical protein	-3.1
SFHH103_00557	Uncharacterized protein. Predicted rRNA methylase	-4.7
SFHH103_00562	Acyl-CoA thioester hydrolase	-3.8
SFHH103_00567	conserved hypothetical protein. Uncharacterized conserved protein YcaQ, contains winged helix DNA-binding domain [General function prediction only]; COG3214	-3
SFHH103_00573	conserved hypothetical protein. 17 kDa outer membrane surface antigen; pfam16998	-3.8
SFHH103_00574	dnaJ3, Chaperone protein DnaJ3. DnaJ-class molecular chaperone with C-terminal Zn finger domain	-9.4
SFHH103_00575	fabI, enoyl-acyl carrier protein reductase	-4
SFHH103_00580	Invasion protein B-like (involved in pathogenesis)	-3.1
SFHH103_00611	hemolysin-type calcium-binding region:peptidase M10A and M12B, matrixin and adamalysin	-32.7
SFHH103_00612	hydrolase, haloacid dehalogenase-like family	-3.3
SFHH103_00615	putative protein-disulfide oxidoreductase RF_0032 Flags: Precursor. Protein-disulfide isomerase	-3.7
SFHH103_00620	hypothetical/unknown protein	-3.2
SFHH103_00632	hypothetical protein	-5.4
SFHH103_00645	hypothetical protein (DUF3750)	-6.1
SFHH103_00651	HTH-type transcriptional activator ampR	-3.3
SFHH103_00653	structure of glutathione S-transferase III in apo form. Glutathione S-transferase	-8.4
SFHH103_00696	Uncharacterized protein R01001	-7.5
SFHH103_00697	sensor histidine kinase	-4
SFHH103_00698	Uncharacterized protein ybfG. Putative peptidoglycan-binding domain-containing protein	-3
SFHH103_00700	hypothetical protein	-3
SFHH103_00701	PHD finger protein 3	-3.9
SFHH103_00710	hypothetical protein	-13.1
SFHH103_00711	feuP, Protein rcaC. Response regulators consisting of a CheY-like receiver domain and a winged-helix DNA-binding domain	-16
SFHH103_00712	feuQ, sensor histidine kinase	-3.5
SFHH103_00718	degP, serine protease. Trypsin-like serine proteases, typically periplasmic, contain C-terminal PDZ domain	-9
SFHH103_00719	ragA, Response regulator mprA Mycobacterial persistence regulator A. Response regulators consisting of a CheY-like receiver domain and a winged-helix DNA-binding domain	-7.1
SFHH103_00720	ragB, sensor histidine kinase	-3.6
SFHH103_00725	hypothetical protein	-3
SFHH103_00743	hypothetical protein. FOG: TPR repeat, SEL1 subfamily	-5.9
SFHH103_00745	hypothetical protei (PilZ domain)	-5.1
SFHH103_00758	hypothetical unknown protein	-3.9
SfHH103_09580	conserved hypothetical protein belonging to DUF2062 superfamily	-3.1
SFHH103_00775	phox, hypothetial protein. Predicted phosphatase	-3.7
SFHH103_00787	parA protein, putative plasmid partitioning protein. ATPases involved in chromosome partitioning	-3.5
SFHH103_00792	hypothetical protein. Nucleotide-sugar transporter; pfam04142	-3
SFHH103_00793	cysS, Cysteinyl-tRNA synthetase	-3.8
SFHH103_00820	fabD, malonyl CoA-acyl carrier protein transacylase. Membrane protease subunits, stomatin/prohibitin homologs	-3.1
SFHH103_00824	hypothetical protein. Predicted periplasmic solute-binding protein	-4
SFHH103_00826	gmk, Guanylate kinase	-3
SFHH103_00829	putative survival protein surA precursor (peptidyl-prolyl cis-trans isomerase SurA)	-3.5
SFHH103_00838	hypothetical/unknown signal peptide protein	-3.5
SFHH103_00848	pqsA, CDP-diacylglycerol-glycerol-3-phosphate3-phosphatidyltransferase. Hosphatidylglycerophosphate synthase	-6.9
SFHH103_00851	ropB1, outer membrane protein. Opacity protein and related surface antigens	-14.6
SFHH103_00858	probable lysylphosphatidylglycerol synthetase LPG synthetase; Multiple peptide resistance factor	-9.2
SFHH103_00859	hypothetical protein. Type IV secretory pathway, VirJ component	-3.7
SFHH103_00872	rnd, Ribonuclease D	-3.2
SFHH103_00879	hypothetical protein	-3.3
SFHH103_00887	Exopolysaccharide II synthesis transcriptional activator expG	-4.8
SFHH103_00893	hypothetical protein	-19.7
SFHH103_00948	cpsA, exopolysaccharide biosynthesis polyprenyl glycosylphosphotransferase. Sugar transferases involved in lipopolysaccharide synthesis	-6.6
SFHH103_00952	hypothetical protein. Protein involved in cellulose biosynthesis (CelD)	-3.1
SFHH103_00960	rpsI, 30S ribosomal protein S9	-3.3
SFHH103_00977	conserved hypothetical protein.LVIVD repeat. Phytase-like(Esterase-like activity of phytase; pfam13449). Rossmann-fold NAD(P)(+)-binding proteins; cl21454	-3.6
SFHH103_00981	hypothetical protein. Uncharacterized protein YhaN, contains AAA domain [Function unknown]; COG4717	-4.4
SFHH103_01010	hypothetical protein. Putative peptidoglycan-binding domain-containing protein	-3.9
SFHH103_01071	rpsG, 30S ribosomal protein S7	-3.3
SFHH103_01108	hypothetical protein	-6
SFHH103_01131	hypothetical protein	-4.4
SFHH103_01132	dacA, K01286 D-alanyl-D-alanine carboxypeptidase	-6.4
SFHH103_01134	hypothetical protein. Predicted periplasmic protein	-9.8
SFHH103_01135	hypothetical protein (PilZ domain)	-7.4
SFHH103_01149	hypothetical protein. Uncharacterized ABC-type	-3.2
SFHH103_01153	conserved hypothetical protein	-10.9
SFHH103_01154	hypothetical protein	-17.9
SFHH103_01168	pdhA, pyruvate dehydrogenase E1 component, alpha subunit	-5.3
SFHH103_01169	pdhB, pyruvate dehydrogenase E1 component, beta subunit	-5.9
SFHH103_01170	dihydrolipoyllysine-residue acetyltransferase component of pyruvatedehydrogenase complex	-5
SFHH103_01171	arylesterase. Lysophospholipase L1 and related esterases	-5.1
SFHH103_01172	acetyltransferase, GNAT family	-3.2
SFHH103_01173	lpdA1, dihydrolipoamide dehydrogenase. Pyruvate/2-oxoglutarate dehydrogenase complex,dihydrolipoamide dehydrogenase (E3) component, and related enzymes	-4.2
SFHH103_01240	exoR, Exopolysaccharide production negative regulator	-4.7
SFHH103_01246	hypothetical protein. D-alanyl-D-alanine carboxypeptidase	-3.2
SFHH103_01258	lipoprotein. Membrane proteins related to metalloendopeptidases	-6.9
SFHH103_01267	tRNA (uracil-5-)-methyltransferase Gid. NAD(FAD)-utilizing enzyme possibly involved in translation	-5
SFHH103_01268	conserved hypothetical protein (YjiS)	-7.9
SFHH103_9000	putative siderophore biosynthesis protein rhbC-like	-10.2
SFHH103_01315	vitamin B12 transporter btuB Cobalamin receptor;Outer membrane cobalamin translocator; Flags: Precursor Outer membrane receptor proteins, mostly Fe transport	-10.7
SFHH103_01317	unnamed protein product. Siderophore synthetase component	-4.9
SFHH103_01318	acyl-CoA synthetase	-5.5
SFHH103_01321	Periplasmic binding protein. ABC-type enterochelin transport system,periplasmic component	-3.4
SFHH103_01338	hypothetical signal peptide protein	-4.4
SFHH103_01359	glmS, D-fructose-6-phosphate amidotransferase	-3.2
SFHH103_01385	unnamed protein product. Alanine dehydrogenase	-3.9
SFHH103_01390	cysK2, cysteine synthase protein	-3.5
SFHH103_01465	hypothetical protein	-17.6
SFHH103_01470	putative LysR family transcriptional regulator	-3.1
SFHH103_01473	putative multidrug efflux protein. Na+-driven multidrug efflux pump	-3.3
SFHH103_01478	S-adenosylmethionine tRNA ribosyltransferase. Isomerase (queuine synthetase)	-3.8
SFHH103_01515	putative transcriptional regulator, GntR family. Transcriptional regulators containing a DNA-binding HTH domain and an aminotransferase domain (MocR family)	-3.9
SFHH103_01527	murI, Glutamate racemase	-4.4
SFHH103_01532	putative sulfate transporter family protein. Sulfate permease and related transporters (MFS superfamily)	-7.3
SFHH103_01543	conserved hypothetical protein	-3.2
SFHH103_01548	Conserved hypothetical protein (FOG: HPt domain)	-3.1
SFHH103_01555	putative ATP-binding component of ABC transporter. ABC-type multidrug transport system, ATPase and permease components	-3.1
SFHH103_01577	putative cyclic beta-1,2-glucan modification protein.Phosphoglycerol transferase and related roteins, alkaline phosphatase superfamily	-4.4
SFHH103_01585	Uncharacterized protein ycbB	-3.2
SFHH103_01597	Outer membrane protein A Outer membrane protein II*; Flags: Precursor. Outer membrane protein and related peptidoglycan-associated (lipo)proteins	-3.1
SFHH103_01611	cobT, nicotinate-nucleotide-imethylbenzimidazolephosphoribosyltransferase	-3
SFHH103_01624	Beta-lactamase hydrolase-like protein. Zn-dependent hydrolases, including glyoxylases	-4.7
SFHH103_01625	UPF0721 transmembrane protein HI0902.Prediced permeases	-7.2
SFHH103_01626	hypothetical protein	-7
SFHH103_01628	Methyl-accepting chemotaxis protein 4	-3.7
SFHH103_01640	hypothetical protein. T3SS negative regulator,GrlR; cl14578	-4.9
SFHH103_01699	Zinc import ATP-binding protein znuC. ABC-type oligopeptide transport system, ATPase component	-3.1
SFHH103_01724	hypothetical protein (SRPBCC)	-3.5
SFHH103_01745	UPF0721 transmembrane protein ORF9; ORF9. Predicted permeases	-3.3
SFHH103_01764	RNA polymerase sigma-E factor Sigma-24	-4.9
SFHH103_01765	Uncharacterized protein yigE	-5.8
SFHH103_01771	Lectin-like protein BA14k Flags: Precursor	-6.4
SFHH103_01783	hypothetical protein	-3.2
SFHH103_01788	hypothetical protein	-3.8
SFHH103_01789	hypothetical protein	-12.1
SFHH103_01790	Uncharacterized protein ywjB. Dihydrofolate reductase	-5.2
SFHH103_01792	hypothetical protein	-12.7
SFHH103_01835	hypothetical protein	-8.1
SFHH103_01836	hypothetical protein	-6.2
SFHH103_01866	Collagen alpha-1(XXVII) chain Flags: Precursor. RTX toxins and related Ca2+-binding proteins	-25.6
SFHH103_01867	hypothetical protein. Predicted integral membrane protein	-7.6
SFHH103_01877	ftsZ2, Cell division protein ftsZ	-3.2
SFHH103_01902	aminotransferase, class I	-4.2
SFHH103_01910	Multidrug resistance protein, membrane-fusion protein	-5.5
SFHH103_01911	macB, ATP-binding/permease protein, MacB-like. ABC-type antimicrobial peptide transport system,permease component	-4.9
SFHH103_01912	Predicted transglutaminase-like cysteine proteinase	-5.2
SFHH103_01914	conserved hypothetical protein. Micrococcal nuclease (thermonuclease) homologs	-4.7
SFHH103_01954	conserved hypothetical protein. Predicted ATPase	-4.5
SFHH103_01974	RND_mfp: efflux transporter, RND family, MFP subunit. Membrana-fusion protein	-3.5
SFHH103_01999	lpxC, UDP-3-O-acyl N-acetylglucosamine deacetylase	-3.4
SFHH103_02002	ftsQ, Cell division protein ftsQ homolog (septal protein)	-3.4
SFHH103_02003	ddl, D-alanine-D-alanine ligase	-4.5
SFHH103_02026	mltB, lytic murein transglycosylase	-5.8
SFHH103_02037	conserved hypothetical protein. Putative peptidoglycan binding domain; pfam01471. Lipoprotein-anchoring transpeptidase ErfK/SrfK [Cell wall/membrane/envelope biogenesis]; COG1376	-3
SFHH103_02071	foxA, Ferrioxamine B receptor Flags: Precursor. Outer membrane receptor proteins, mostly Fe transpost	-8.9
SFHH103_02072	hypothetical protein. ABC-type Fe3+-hydroxamate transport system,periplasmic component	-9.3
SFHH103_02078	FAD dependent oxidoreductase. Glycine cleavage system T protein (aminomethyltransferase)	-3.5
SFHH103_02118	conserved hypothetical protein. Uncharacterized conserved protein YggE, contains kinase-interacting SIMPL domain [Function unknown]	-9.5
SFHH103_02119	Ferrioxamine B receptor Flags: Precursor. Outer membrane receptor proteins, mostly Fe transpost	-8.6
SFHH103_02124	conserved hypothetical protein. lysozyme-like domains; cl00222	-5.7
SFHH103_02139	hypothetical protein. Negative regulator of sigma E activity [Signal transduction mechanisms]; COG3073	-9
SFHH103_02141	putative glucose/sorbosone dehydrogenase	-3.1
SFHH103_02145	conseved hypotheical protein. Membrane carboxypeptidase (penicillin-binding protein)	-9.4
SFHH103_02153	unnamed protein product. Predicted protein tyrosine phosphatase	-3
SFHH103_02163	conserved hypothetical protein	-3.3
SFHH103_02184	putative transposase	-3.1
SFHH103_02212	conserved hypothetical protein. Flp pilus assembly protein TadD, contains TPR repeats	-3.1
SFHH103_02219	unnamed protein product. Hydrogenase/urease accessory protein	-3
SFHH103_02247	hypothetical protein. Putative catalytic domain of uncharacterized bacterial hypothetical proteins similar to insect chitin deacetylase-like proteins; cd10976	-7.4
SFHH103_02318	hypothetical protein. Periplasmic protein TonB, links inner and outer membranes	-3.4
SFHH103_02319	hypothetical protein	-3.5
SFHH103_02321	hmuS, Hemin transport/degrading protein	-8.4
SFHH103_02323	hmuU, permease protein, hemin ABC transporter. ABC-type Fe3+-siderophore transport system,permease component	-4.7
SFHH103_02324	hmuV, ATP-binding protein, ABC transporter. ABC-type sugar transport systems, ATPase components	-5.2
SFHH103_02363	putative urease accessory protein	-3.2
SFHH103_02418	HTH-type transcriptional regulator	-3
SFHH103_02540	acd3, Acyl-CoA dehydrogenase	-3.2
SFHH103_02594	putative pilus assembly protein	-5.3
SFHH103_02595	hypothetical protein	-6.3
SFHH103_02597	acetyltransferase, GNAT family, Histone acetyltransferase HPA2 and related acetyltransferases	-3
SFHH103_02598	argJ, amino-acid N-acetyltransferase/glutamate N-acetyltransferase (N-acetylglutamate synthase)	-3.6
SFHH103_02601	hypothetical protein. RfbX. Membrane protein involved in the export of O-antigen and teichoic acid [Cell wall/membrane/envelope biogenesis]; COG2244	-4.7
SFHH103_02637	conserved hypothetical protein (DUF3108)	-3.6
SFHH103_02640	conserved hypothetical protein	-6
SFHH103_02672	hypothetical protein	-3.4
SFHH103_02673	hypothetical protein	-7.2
SFHH103_02724	conserved hypothetical protein	-9.3
SFHH103_02725	Uncharacterized protein yjdJ. Predicted acetyltransfrase	-4.5
SFHH103_02726	conserved hypothetical protein	-3.5
SFHH103_02728	putative two-component response regulator protein. Response regulators consisting of a CheY-like receiver domain and a winged-helix DNA-binding domain	-5.1
SFHH103_02731	conserved hypothetical protein (DUF1134)	-3.6
SFHH103_02786	putative protein associated with outer membrane protein, beta-barrel. Opacity protein and related surface antigens	-5.9
SFHH103_02790	hypothetical protein contains tetratricopeptide-like helical domain	-3.2
SFHH103_02791	putative outer membrane lipoprotein Omp16-like protein precursor.	-5.7
SFHH103_02802	putative transposase	-3.3
SFHH103_02836	putative Sel1 domain protein repeat-containing protein	-4.6
SFHH103_02852	putative sigma-54 dependent DNA-binding response regulator. Response regulator containing CheY-like receiver, AAA-type ATPase, and DNA-binding domains	-5.1
SFHH103_02869	putative response regulator/GGDEF domain transcription al regulator	-5.6
SFHH103_02872	conserved hypothetical protein. Porin superfamily. These outer membrane channels share a beta-barrel structure that differ in strand and shear number.	-3
SFHH103_02875	exoN, glucose-1-phosphate uridylyltransferase. UDP-glucose pyrophosphorylase	-5.6
SFHH103_02882	putative lysophospholipase	-7.8
SFHH103_02886	conserved hypothetical protein	-3
SFHH103_02900	conserved hypothetical protein. Flp pilus assembly protein TadG	-11.8
SFHH103_02936	putative acetyltransferase protein	-6.4
SFHH103_02937	speF, ornithine decarboxylase SpeF	-4.5
SFHH103_02939	ABC-type uncharacterized transport system periplasmic component-like protein	-3.3
SFHH103_02953	metI, D-methionine transport system permease protein MetI. ABC-type metal ion transport system, permease component	-3.5
SFHH103_02954	metN, methionine import ATP-binding protein, MetN. ABC-type metal ion transport system, ATPase component	-3.2
SFHH103_02963	putative multidrug resistance protein	-3.8
SFHH103_02976	putative sensory box/GGDEF family protein. Predicted periplasmic ligand-binding sensor domain	-3.9
SFHH103_03020	putative transmembrane GGDEF/EAL domain protein	-3.8
SFHH103_03035	conserved hypothetical protein. P pilus assembly/Cpx signaling pathway,periplasmic inhibitor/zinc-resistance associated protein	-29
SFHH103_03099	conserved hypothetical protein	-8.4
SFHH103_03109	rocF, Arginase	-3.9
SFHH103_03111	cheW, Chemotaxis protein cheW	-3.7
SFHH103_03139	oxidoreductase	-58.7
SFHH103_03151	xerC, Tyrosine recombinase xerC	-5.1
SFHH103_03152	conserved hypothetical protein. Uncharacterized conserved protein YbaP, TraB family [Function unknown]; COG3735	-3.7
SFHH103_03164	Outer membrane lipoprotein omp19 homolog Flags: Precursor	-3.8
SFHH103_03165	msrA, mrsa1. Peptide methionine sulfoxide reductase	-3.2
SFHH103_03176	mtrA, Transcriptional regulatory protein. Response regulators consisting of a CheY-like receiver domain and a winged-helix DNA-binding domain	-3.2
SFHH103_03178	xth, exodeoxyribonuclease III. Exonuclease III	-4.6
SFHH103_03179	Outer-membrane lipoprotein carrier protein Flags: Precursor. Outer membrane lipoprotein-sorting protein	-5.1
SFHH103_03180	ftsK, DNA translocase FtsK. DNA segregation ATPase FtsK/SpoIIIE and related proteins	-5.6
SFHH103_03187	hypothetical/unknown transmembrane protein	-3
SFHH103_03219	hypothetical protein	-4
SFHH103_03228	Major facilitator transport protein. Permeases of the major facilitator superfamily	-5.4
SFHH103_03241	Bacterial extracellular solute-binding protein,GlnH-like. ABC-type amino acid transport/signal transduction systems, periplasmic component/domain	-4.2
SFHH103_03245	rimM, Ribosome maturation factor RimM. RimM protein, required for 16S rRNA processing	-4.3
SFHH103_03253	ispZ, probable intracellular septation protein	-4.4
SFHH103_03270	conserved hypothetical protein	-3.5
SFHH103_03283	ampC, beta-lactamase	-5.6
SFHH103_03288	ATP-dependent DNA or RNA helicase	-3.8
SFHH103_03292	putative transposase	-3.3
SFHH103_03302	Extracellular solute-binding protein, ABC transporter family. ABC-type amino acid transport/signal transduction systems, periplasmic component/domain	-6.3
SFHH103_03401	conserved hypothetical protein	-9.5
SFHH103_03402	conserved hypothetical protein	-12.1
SFHH103_03403	Protease do precursor. Trypsin-like serine proteases, typically periplasmic, contain C-terminal PDZ domain	-19
SFHH103_034035	conserved hypothetical protein, periplasmic serine endoprotease, putative gene fragment (1 of 2)	-10.6
SFHH103_03404	groEL, 60 kDa chaperonin 2.Chaperonin GroEL (HSP60 family)	-11.2
SFHH103_03405	groES2, 10 kDa chaperonin 2. Co-chaperonin GroES (HSP10)	-20.1
SFHH103_03410	conserved hypothetical protein	-3.2
SFHH103_03433	ndvA, Glucan exporter ATP-binding protein. ABC-type multidrug transport system, ATPase and permase components	-5.6
SFHH103_03470	putative lytic murein transglycosylase	-3.5
SFHH103_03473	putative NAD-glutamate dehydrogenase	-3.2
SFHH103_03483	putative transposase	-3.7
SFHH103_03500	Nucleotide-binding protein implicated in inhibition of septum formation	-8.1
SFHH103_03501	aroE, Shikimate 5-dehydrogenase	-10.1
SFHH103_03502	ephospho-CoA kinase	-3.3
SFHH103_03542	chvI, Transcriptional regulatory protein ChvI. Response regulators consisting of a CheY-like receiver domain and a winged-helix DNA-binding domain	-3.7
SFHH103_03560	Hypothetical protein. Lipoprotein-anchoring transpeptidase ErfK/SrfK [Cell wall/membrane/envelope biogenesis]; COG1376	-3.5
SFHH103_03561	hypothetical protein	-3.2
SFHH103_03564	putative ATP-dependent helicase protein. HrpA-like helicases	-3.2
SFHH103_03632	unnamed protein product. Phosphopentomutase	-3.2
SFHH103_03633	tad, Pilus assembly protein contains domain. Flp pilus assembly protein TadG	-7.7
SFHH103_03634	putative pilus assembly protein. Flp pilus assembly protein TadG	-9.2
SFHH103_03635	pilQ1, Component of type IV pilus PilQ1. Flp pilus assembly protein, secretin CpaC	-4.7
SFHH103_03636	probable pilus assembly protein	-13.8
SFHH103_03637	cpaA, putative type IV prepilin peptidase CpaA. Flp pilus assembly protein, protease CpaA	-6.3
SFHH103_03645	Uncharacterized protein R02378	-3.4
SFHH103_03674	hypothetical protein. SH3-like domain [Function unknown]; COG3807	-3.7
SFHH103_03679	recF, DNA replication and repair protein recF. Recombinational DNA repair ATPase (RecF pathway)	-3.5
SFHH103_03687	penicillin-binding protein. Membrane carboxypeptidase (penicillin-binding protein)	-4.8
SFHH103_03690	hypothetical protein	-3.3
SFHH103_03699	putative multidrug efflux system protein. Membrane-fusion protein	-3.8
SFHH103_03705	murQ, N-acetylmuramic acid-6-phosphate etherase (sugar phosphate isomerase)	-3.3
SFHH103_03706	hypothetical protein. Predicted N-acetylglucosamine kinase	-3.3
SFHH103_03750	HlyD family secretion protein. Membrane-fusion protein	-6
SFHH103_03763	hypothetical protein	-3
SFHH103_03809	putative transposase	-4.5
SFHH103_03844	putative transposase	-4.5
SFHH103_03846	exoD, exopolysaccharide synthesis protein, ExoD	-5.3
SFHH103_03847	putative outer membrane protein, OmpA/MotB domain protein. Outer membrane protein OmpA and related peptidoglycan-associated (lipo)proteins	-5
SFHH103_03857	conserved hypothetical protein (YkoI)	-3
SFHH103_03858	putative signal transduction response regulator. Response regulators consisting of a CheY-like receiver domain and a winged-helix DNA-binding domain	-3.5
SFHH103_03899	undecaprenyl-diphosphatase. Uncharacterized bacitracin resistance protein	-3.1
SFHH103_03900	conserved hypothetical protein	-4.9
SFHH103_03935	cysK1, Cysteine synthase	-10.1
SFHH103_03958	putative glutamine amidotransferase, class-II	-4.7
Plasmid pSfHH103e (72)
SFHH103_04869	hypothetical protein	-5.7
SFHH103_04886	putative trimethylamine methyltransferase	-3.5
SFHH103_04910	putative GntR family transcriptional regulator	-3.3
SFHH103_04948	Cysteine/O-acetylserine efflux protein. Putative threonine efflux protein	-12.8
SFHH103_04976	LacI family transcriptional regulator	-7.3
SFHH103_04983	ABC transporter substrate-binding protein. ABC-type amino acid transport/signal ransduction systems, periplasmic component/domain	-4.5
SFHH103_04984	diguanylate cyclase. Predicted signal transduction protein containing a membrane domain, an EAL and a GGDEF domain	-7.2
SFHH103_05009	Lyzozyme M1 (1,4-beta-N-acetylmuramidase)	-10.9
SFHH103_05028	oxidoreductase, putative glucose--fructose oxidoreductase	-5.2
SFHH103_05031	rbcL, ribulose-bisphosphate carboxylase large chain	-3.8
SFHH103_05062	putative MarR-like transcriptional regulator. Histone acetyltransferase HPA2 and related acetyltransferases	-6.1
SFHH103_05065	tftsK, DNA translocase FtsK. DNA segregation ATPase FtsK/SpoIIIE and related proteins	-4.4
SFHH103_05095	conserved uncharacterized protein. Predicted nucleoside-diphosphate-sugar epimerases	-28
SFHH103_05110	hypothetical protein predicted by Glimmer/Critica	-14.9
SFHH103_05115	pdxA, 4-hydroxythreonine-4-phosphate dehydrogenase. Pyridoxal phosphate biosynthesis protein	-4.6
SFHH103_05116	conserved uncharacterized protein. Tripartite-type tricarboxylate transporter,receptor component TctC [Energy production and conversion]; COG3181	-7
SFHH103_05121	phosphonate metabolism protein, transferase hexapeptide repeat family. Acetyltransferase (isoleucine patch superfamily)	-3.9
SFHH103_05122	phnL, ABC-type phosphonate transport system, ATPase component. ABC-type sugar transport systems, ATPase components	-6.5
SFHH103_05123	phnK, ABC-type phosphonate transport system, ATPase component. ABC-type oligopeptide transport system	-4.5
SFHH103_05124	phnJ, Phosphonate metabolism protein PhnJ	-4.3
SFHH103_05125	phnI, Phosphonate metabolism protein PhnI	-6
SFHH103_05126	phnH, phosphonate metabolism protein	-4.2
SFHH103_05128	phnF, Transcriptional regulator GntR family	-8.6
SFHH103_05161	conserved hypothetical protein	-10.2
SFHH103_05165	conserved hypothetical protein	-3.7
SFHH103_05281	putative transcriptional regulator	-4
SFHH103_05288	efflux transporter. Membrane-fusion protein	-4
SFHH103_05298	conserved hypothetical protein	-6.8
SFHH103_05299	methyl transferase. Methylase of polypeptide chain release factors	-4
SFHH103_05300	methyl transferase. Methylase of polypeptide chain release factors	-4.3
SFHH103_05301	conserved hypothetical protein	-7.7
SFHH103_05302	polysaccharide transporter	-4
SFHH103_05306	putative glycosyltransferase protein	-3.1
SFHH103_05308	conserved hypothetical protein. Glycosyltransferases involved in cell wall biogenesis	-3.1
SFHH103_05320	multidrug efflux transporter protein. Membrane-fusion protein	-4.1
SFHH103_05321	TetR family transcriptional regulator	-3.1
SFHH103_05322	putative protease protein. RTX toxins and related Ca2+-binding proteins	-3.4
SFHH103_05324	conserved hypothetical protein (containing a pentein-type domain)	-4.7
SFHH103_05325	ocd1, ornithine cyclodeaminase	-5.7
SFHH103_05367	probable transcriptional regulator protein. AraC-type DNA-binding domain-containing proteins	-3.8
SFHH103_05389	exoB, UDP-glucose 4-epimerase ExoB	-4.6
SFHH103_05426	hypothetical protein	-3.8
SFHH103_05482	treY, nicotinate-nucleotide-imethylbenzimidazolephosphoribosyltransferase	-3
SFHH103_05534	dppB, putative dipeptide ABC transporter permease	-3.4
SFHH103_05630	putative GGDEF family regulator	-4.1
SFHH103_05641	CBS domain containing membrane protein-like conserved hypothetical protein	-4.3
SFHH103_05721	Conserved hypothetical protein	-3
SFHH103_05737	Putative endoribonuclease L-PSP. Putative translation initiation inhibitor, yjgF family	-6.3
SFHH103_05738	Probable class-V aminotransferase	-3.3
SFHH103_05739	Putative short-chain dehydrogenase/reductase SDR. Dehydrogenases with different specificities (related to short-chain alcohol dehydrogenases)	-3.6
SFHH103_05872	Putative branched-chain amino acid ABC transporter, peroplasmic substrate-binding protein.	-3.9
SFHH103_05983	Putative sulfate ABC transporter, periplasmic sulphate-binduing protein	-4.5
SFHH103_05989	Conserved hypothetical protein (CBS_pair)	-4.5
SFHH103_06106	putative cytochrome c-like protein	-11
SFHH103_06114	conserved hypothetical protein. Outer membrane protein	-5.6
SFHH103_06178	D-amino acid dehydrogenase small subunit	-3.2
SFHH103_06180	putative D-isomer specific 2-hydroxyacid dehydrogenase. Phosphoglycerate dehydrogenase and related dehydrogenass	-5.2
SFHH103_06226	putative FAD dependent oxidoreductase	-5.4
SFHH103_06346	serine protease. Trypsin-like serine proteases, typically periplasmic, contain C-terminal PDZ domain	-23
SFHH103_06348	Multi-drug resistance efflux pump pmrA homolog	-3.3
SFHH103_06355	conserved hypothetical protein (PilZ domain)	-4
SFHH103_06358	hypothetical protein predicted by Glimmer/Critica	-4.5
SFHH103_06474	LysR family transcriptional regulator	-3.4
SFHH103_06561	alr, alanine racemase	-6
SFHH103_06585	Uncharacterized HTH-type transcriptional regulator y4tD	-3.3
SFHH103_06699	putative integrase	-4
SFHH103_06724	nrdF, ribonucleoside-diphosphate reductase beta chain	-4.7
SFHH103_06725	nrdE, ribonucleoside-diphosphate reductase alpha chain	-4.7
SFHH103_06726	nrdH, putative Glutaredoxin	-4.1
SFHH103_06743	conserved hypothetical protein. Periplasmic_Binding_Protein_Type_2	-4.4
SFHH103_06819	putative shikimate 5-dehydrogenase	-8.5
SFHH103_06821	putative ceramide glucosyltransferase. Glycosyltransferases, probably involved in cell wall biogenesis	-3.5
Plasmid pSfHH103d (6)
psfHH103d_13	hypothetical protein	-6.8
psfHH103d_145	isopentenyl-diphosphate delta-isomerase	-4.8
psfHH103d_206	nifW, Nitrogenase-stabilizing/protective protein nifW	-3
psfHH103d_328_5	conserved hypothetical protein, putative siderophore biosynthesis protein	-3.6
psfHH103d_46	traI-like, TraI-like protein, TraI_TIGR: conjugative transfer relaxase protein TraI Toprim domain	-3.2
psfHH103d_65	Alpha/beta hydrolase family	-3
Plasmid pSfHH103c (9)
SFHH103_04050	hypothetical protein. ABC-type dipeptide/oligopeptide/nickel transport system, ATPase component	-3.4
SFHH103_04123	conserved hypothetical protein	-9.7
SFHH103_04124	serine protease	-13.8
SFHH103_04125	chaperonin groEL	-11.3
SFHH103_04126	10 kDa chaperonin 2 Protein Cpn10 2; groES protein 2	-10.8
SFHH103_04127	Small heat shock protein (Hsp20)	-19.2
SFHH103_04133	conserved hypothetical protein	-3
SFHH103_04135	hypothetical protein	-3.4
Plasmid pSfHH103b (5)
SFHH103_03987	conserved hypothetical protein	-5.1
SFHH103_03988	uncharacterized protein y4kP. Plasmid stabilization system protein ParE	-3.5
SFHH103_03990	parA, parA. ATPases involved in chromosome partitioning	-3
SFHH103_04013	resolvase. Site-specific recombinases, DNA invertase Pin homologs	-3.5
SFHH103_04042	Transposon Tn552 DNA-invertase binR. Site-specific recombinases, DNA invertase Pin homologs	-3
Plasmid pSfHH103a2 (8)
psfHH103a2_12	hypothetical protein	-4.7
psfHH103a2_13	hypothetical protein	-13.2
psfHH103a2_15	putative serine endoprotease	-11.8
psfHH103a2_16	groEL, chaperonin GroEL. Prevents misfolding and promotes the refolding and proper assembly of unfolded polypeptides generated under stress conditions	-11.4
psfHH103a2_17	groES, Co-chaperonin GroES	-14.6
psfHH103a2_24	hypothetical protein	-3
psfHH103a2_37	putative partition protein	-4.7
psfHH103a2_38	hypothetical protein	-3
Plasmid pSfHH103a1 (1)
SFHH103_03969	parA, ParA protein, putative plasmid partitioning protein. ATPases involved in chromosome partitioning	-4.5
