# Supplementary material for: Non-Ionic Osmotic Stress Induces the Biosynthesis of Nodulation Factors and Affects Other Symbiotic Traits in Sinorhizobium fredii HH103
Source: Biology (Basel). 2023 Jan 18;12(2):148. doi: 10.3390/biology12020148 (PMC9952627; doi:10.3390/biology12020148)
Supplement: Supplementary file 1 [file biology-12-00148-s001.zip › Supplementary Dataset S4.xlsx]

## Sheet: Samples
Supplementary Dataset S4. List of the different AHLs detected as produced by S. fredii HH103 grown in the absence (269) or presence (269_Manitol) of 400 mM mannitol.
Two independent samples per treatment (269_1 and 269_2; 269_Manitol_1 and 269_Manitol_2) were analysed twice (PRM_1, PRM_2).
Filename	Sample Name	Compound	RT	Type	Batch Order	Sample Type	Area	Excluded	Sample Amt	Theoretical Amt	%Diff	Peak Label	Actual RT	RT Delta	Adduct	Calculated Amt	Std Add Amount	m/z (Expected)	m/z (Apex)	m/z (Delta)	Response Ratio	Active	%RSD	% CV	PK	IR	IP	FI	Confirm	Isotopic Pattern Score (%)	Num Isotopes Matched	RSI/Rev Dot	S/N	Target Ion Ratio	Ion Ratio	Relative RT	Flag Details
220718_269_1_PRM_1	269-1, 1ml MeOH 50%, 0.1%FA microf. 0.2um	3-OH-C12-AHL	8.99	Target Compound	4	Unknown	N/F	False	N/F	N/A	N/A	T1	N/F	N/F	N/A	N/F	N/A	102.055	N/F	N/F	N/F	True	N/A	N/A	Fail	N/A	N/A	N/A	NotFound	N/A	N/A		N/A	N/A	N/A
220718_269_1_PRM_1	269-1, 1ml MeOH 50%, 0.1%FA microf. 0.2um	3-OH-C14-AHL	9.78	Target Compound	4	Unknown	N/F	False	N/F	N/A	N/A	T1	N/F	N/F	N/A	N/F	N/A	102.055	N/F	N/F	N/F	True	N/A	N/A	Fail	N/A	N/A	N/A	NotFound	N/A	N/A		N/A	N/A	N/A
220718_269_1_PRM_1	269-1, 1ml MeOH 50%, 0.1%FA microf. 0.2um	3-oxo-C10-AHL	7.73	Target Compound	4	Unknown	N/F	False	N/F	N/A	N/A	T1	N/F	N/F	N/A	N/F	N/A	102.055	N/F	N/F	N/F	True	N/A	N/A	Fail	N/A	N/A	N/A	NotFound	N/A	N/A		N/A	N/A	N/A
220718_269_1_PRM_1	269-1, 1ml MeOH 50%, 0.1%FA microf. 0.2um	3-oxo-C12-AHL	8.93	Target Compound	4	Unknown	N/F	False	N/F	N/A	N/A	T1	N/F	N/F	M+H	N/F	N/A	102.055	N/F	N/F	N/F	True	N/A	N/A	Fail	N/A	N/A	N/A	NotFound	N/A	N/A		N/A	N/A	N/A
220718_269_1_PRM_1	269-1, 1ml MeOH 50%, 0.1%FA microf. 0.2um	3-oxo-C14-AHL	9.73	Target Compound	4	Unknown	N/F	False	N/F	N/A	N/A	T1	N/F	N/F	M+H	N/F	N/A	102.055	N/F	N/F	N/F	True	N/A	N/A	Fail	N/A	N/A	N/A	NotFound	N/A	N/A		N/A	N/A	N/A
220718_269_1_PRM_1	269-1, 1ml MeOH 50%, 0.1%FA microf. 0.2um	3-oxo-C16-AHL	10.29	Target Compound	4	Unknown	N/F	False	N/F	N/A	N/A	T1	N/F	N/F	M+H	N/F	N/A	102.055	N/F	N/F	N/F	True	N/A	N/A	Fail	N/A	N/A	N/A	NotFound	N/A	N/A		N/A	N/A	N/A
220718_269_1_PRM_1	269-1, 1ml MeOH 50%, 0.1%FA microf. 0.2um	3-oxo-C6-AHL	3.56	Target Compound	4	Unknown	N/F	False	N/F	N/A	N/A	T1	N/F	N/F	N/A	N/F	N/A	102.055	N/F	N/F	N/F	True	N/A	N/A	Fail	N/A	N/A	N/A	NotFound	N/A	N/A		N/A	N/A	N/A
220718_269_1_PRM_1	269-1, 1ml MeOH 50%, 0.1%FA microf. 0.2um	3-oxo-C8-AHL	5.95	Target Compound	4	Unknown	300143	False	N/A	N/A	N/A	T1	5.82	-0.13	M+H	N/A	N/A	102.055	102.055	-.87594 (ppm)	N/A	True	N/A	N/A	Pass	Pass	N/A	N/A	Confirmed	N/A	N/A		INF	N/A	N/A
220718_269_1_PRM_1	269-1, 1ml MeOH 50%, 0.1%FA microf. 0.2um	C10-AHL	8.77	Target Compound	4	Unknown	N/F	False	N/F	N/A	N/A	T1	N/F	N/F	N/A	N/F	N/A	102.055	N/F	N/F	N/F	True	N/A	N/A	Fail	N/A	N/A	N/A	NotFound	N/A	N/A		N/A	N/A	N/A
220718_269_1_PRM_1	269-1, 1ml MeOH 50%, 0.1%FA microf. 0.2um	C12-AHL	9.64	Target Compound	4	Unknown	N/F	False	N/F	N/A	N/A	T1	N/F	N/F	N/A	N/F	N/A	102.055	N/F	N/F	N/F	True	N/A	N/A	Fail	N/A	N/A	N/A	NotFound	N/A	N/A		N/A	N/A	N/A
220718_269_1_PRM_1	269-1, 1ml MeOH 50%, 0.1%FA microf. 0.2um	C14-AHL	10.22	Target Compound	4	Unknown	N/F	False	N/F	N/A	N/A	T1	N/F	N/F	N/A	N/F	N/A	102.055	N/F	N/F	N/F	True	N/A	N/A	Fail	N/A	N/A	N/A	NotFound	N/A	N/A		N/A	N/A	N/A
220718_269_1_PRM_1	269-1, 1ml MeOH 50%, 0.1%FA microf. 0.2um	C16-AHL	10.67	Target Compound	4	Unknown	61099	False	N/A	N/A	N/A	T1	10.63	-0.04	M+H	N/A	N/A	102.055	102.055	-.57691 (ppm)	N/A	True	N/A	N/A	Pass	Pass	N/A	N/A	Confirmed	N/A	N/A		INF	N/A	N/A
220718_269_1_PRM_1	269-1, 1ml MeOH 50%, 0.1%FA microf. 0.2um	C18-AHL	11.01	Target Compound	4	Unknown	N/F	False	N/F	N/A	N/A	T1	N/F	N/F	M+H	N/F	N/A	102.055	N/F	N/F	N/F	True	N/A	N/A	Fail	N/A	N/A	N/A	NotFound	N/A	N/A		N/A	N/A	N/A
220718_269_1_PRM_1	269-1, 1ml MeOH 50%, 0.1%FA microf. 0.2um	C4-AHL	2.48	Target Compound	4	Unknown	N/F	False	N/F	N/A	N/A	T1	N/F	N/F	N/A	N/F	N/A	102.055	N/F	N/F	N/F	True	N/A	N/A	Fail	N/A	N/A	N/A	NotFound	N/A	N/A		N/A	N/A	N/A
220718_269_1_PRM_1	269-1, 1ml MeOH 50%, 0.1%FA microf. 0.2um	C6-AHL	5.43	Target Compound	4	Unknown	N/F	False	N/F	N/A	N/A	T1	N/F	N/F	M+H	N/F	N/A	99.0804	N/F	N/F	N/F	True	N/A	N/A	Fail	N/A	N/A	N/A	NotFound	N/A	N/A		N/A	N/A	N/A
220718_269_1_PRM_1	269-1, 1ml MeOH 50%, 0.1%FA microf. 0.2um	C7-AHL	6.56	Target Compound	4	Unknown	N/F	False	N/F	N/A	N/A	T1	N/F	N/F	N/A	N/F	N/A	113.096	N/F	N/F	N/F	True	N/A	N/A	Fail	N/A	N/A	N/A	NotFound	N/A	N/A		N/A	N/A	N/A
220718_269_1_PRM_1	269-1, 1ml MeOH 50%, 0.1%FA microf. 0.2um	C8-AHL	7.47	Target Compound	4	Unknown	133786	False	N/A	N/A	N/A	T1	7.37	-0.10	M+H	N/A	N/A	102.055	102.055	-1.10022 (ppm)	N/A	True	N/A	N/A	Pass	Pass	N/A	N/A	Confirmed	N/A	N/A		INF	N/A	N/A
220718_269_1_PRM_1	269-1, 1ml MeOH 50%, 0.1%FA microf. 0.2um	pC-AHL	4.29	Target Compound	4	Unknown	N/F	False	N/F	N/A	N/A	T1	N/F	N/F	N/A	N/F	N/A	147.044	N/F	N/F	N/F	True	N/A	N/A	Fail	N/A	N/A	N/A	NotFound	N/A	N/A		N/A	N/A	N/A
220718_269_1_PRM_2	269-1, 1ml MeOH 50%, 0.1%FA microf. 0.2um	3-OH-C12-AHL	8.99	Target Compound	5	Unknown	N/F	False	N/F	N/A	N/A	T1	N/F	N/F	N/A	N/F	N/A	102.055	N/F	N/F	N/F	True	N/A	N/A	Fail	N/A	N/A	N/A	NotFound	N/A	N/A		N/A	N/A	N/A
220718_269_1_PRM_2	269-1, 1ml MeOH 50%, 0.1%FA microf. 0.2um	3-OH-C14-AHL	9.78	Target Compound	5	Unknown	N/F	False	N/F	N/A	N/A	T1	N/F	N/F	N/A	N/F	N/A	102.055	N/F	N/F	N/F	True	N/A	N/A	Fail	N/A	N/A	N/A	NotFound	N/A	N/A		N/A	N/A	N/A
220718_269_1_PRM_2	269-1, 1ml MeOH 50%, 0.1%FA microf. 0.2um	3-oxo-C10-AHL	7.73	Target Compound	5	Unknown	N/F	False	N/F	N/A	N/A	T1	N/F	N/F	N/A	N/F	N/A	102.055	N/F	N/F	N/F	True	N/A	N/A	Fail	N/A	N/A	N/A	NotFound	N/A	N/A		N/A	N/A	N/A
220718_269_1_PRM_2	269-1, 1ml MeOH 50%, 0.1%FA microf. 0.2um	3-oxo-C12-AHL	8.93	Target Compound	5	Unknown	N/F	False	N/F	N/A	N/A	T1	N/F	N/F	M+H	N/F	N/A	102.055	N/F	N/F	N/F	True	N/A	N/A	Fail	N/A	N/A	N/A	NotFound	N/A	N/A		N/A	N/A	N/A
220718_269_1_PRM_2	269-1, 1ml MeOH 50%, 0.1%FA microf. 0.2um	3-oxo-C14-AHL	9.73	Target Compound	5	Unknown	N/F	False	N/F	N/A	N/A	T1	N/F	N/F	M+H	N/F	N/A	102.055	N/F	N/F	N/F	True	N/A	N/A	Fail	N/A	N/A	N/A	NotFound	N/A	N/A		N/A	N/A	N/A
220718_269_1_PRM_2	269-1, 1ml MeOH 50%, 0.1%FA microf. 0.2um	3-oxo-C16-AHL	10.29	Target Compound	5	Unknown	N/F	False	N/F	N/A	N/A	T1	N/F	N/F	M+H	N/F	N/A	102.055	N/F	N/F	N/F	True	N/A	N/A	Fail	N/A	N/A	N/A	NotFound	N/A	N/A		N/A	N/A	N/A
220718_269_1_PRM_2	269-1, 1ml MeOH 50%, 0.1%FA microf. 0.2um	3-oxo-C6-AHL	3.56	Target Compound	5	Unknown	N/F	False	N/F	N/A	N/A	T1	N/F	N/F	N/A	N/F	N/A	102.055	N/F	N/F	N/F	True	N/A	N/A	Fail	N/A	N/A	N/A	NotFound	N/A	N/A		N/A	N/A	N/A
220718_269_1_PRM_2	269-1, 1ml MeOH 50%, 0.1%FA microf. 0.2um	3-oxo-C8-AHL	5.95	Target Compound	5	Unknown	340304	False	N/A	N/A	N/A	T1	5.83	-0.12	M+H	N/A	N/A	102.055	102.055	-.72643 (ppm)	N/A	True	N/A	N/A	Pass	Pass	N/A	N/A	Confirmed	N/A	N/A		INF	N/A	N/A
220718_269_1_PRM_2	269-1, 1ml MeOH 50%, 0.1%FA microf. 0.2um	C10-AHL	8.77	Target Compound	5	Unknown	N/F	False	N/F	N/A	N/A	T1	N/F	N/F	N/A	N/F	N/A	102.055	N/F	N/F	N/F	True	N/A	N/A	Fail	N/A	N/A	N/A	NotFound	N/A	N/A		N/A	N/A	N/A
220718_269_1_PRM_2	269-1, 1ml MeOH 50%, 0.1%FA microf. 0.2um	C12-AHL	9.64	Target Compound	5	Unknown	N/F	False	N/F	N/A	N/A	T1	N/F	N/F	N/A	N/F	N/A	102.055	N/F	N/F	N/F	True	N/A	N/A	Fail	N/A	N/A	N/A	NotFound	N/A	N/A		N/A	N/A	N/A
220718_269_1_PRM_2	269-1, 1ml MeOH 50%, 0.1%FA microf. 0.2um	C14-AHL	10.22	Target Compound	5	Unknown	N/F	False	N/F	N/A	N/A	T1	N/F	N/F	M+H	N/F	N/A	102.055	N/F	N/F	N/F	True	N/A	N/A	Fail	N/A	N/A	N/A	NotFound	N/A	N/A		N/A	N/A	N/A
220718_269_1_PRM_2	269-1, 1ml MeOH 50%, 0.1%FA microf. 0.2um	C16-AHL	10.67	Target Compound	5	Unknown	55336	False	N/A	N/A	N/A	T1	10.61	-0.06	M+H	N/A	N/A	102.055	102.055	-.27788 (ppm)	N/A	True	N/A	N/A	Pass	Fail	N/A	N/A	Identified	N/A	N/A		INF	N/A	N/A		10.721: Apex retention time differential of 0.107 > coelution 0.100
220718_269_1_PRM_2	269-1, 1ml MeOH 50%, 0.1%FA microf. 0.2um	C18-AHL	11.01	Target Compound	5	Unknown	N/F	False	N/F	N/A	N/A	T1	N/F	N/F	M+H	N/F	N/A	102.055	N/F	N/F	N/F	True	N/A	N/A	Fail	N/A	N/A	N/A	NotFound	N/A	N/A		N/A	N/A	N/A
220718_269_1_PRM_2	269-1, 1ml MeOH 50%, 0.1%FA microf. 0.2um	C4-AHL	2.48	Target Compound	5	Unknown	N/F	False	N/F	N/A	N/A	T1	N/F	N/F	N/A	N/F	N/A	102.055	N/F	N/F	N/F	True	N/A	N/A	Fail	N/A	N/A	N/A	NotFound	N/A	N/A		N/A	N/A	N/A
220718_269_1_PRM_2	269-1, 1ml MeOH 50%, 0.1%FA microf. 0.2um	C6-AHL	5.43	Target Compound	5	Unknown	N/F	False	N/F	N/A	N/A	T1	N/F	N/F	M+H	N/F	N/A	99.0804	N/F	N/F	N/F	True	N/A	N/A	Fail	N/A	N/A	N/A	NotFound	N/A	N/A		N/A	N/A	N/A
220718_269_1_PRM_2	269-1, 1ml MeOH 50%, 0.1%FA microf. 0.2um	C7-AHL	6.56	Target Compound	5	Unknown	N/F	False	N/F	N/A	N/A	T1	N/F	N/F	N/A	N/F	N/A	113.096	N/F	N/F	N/F	True	N/A	N/A	Fail	N/A	N/A	N/A	NotFound	N/A	N/A		N/A	N/A	N/A
220718_269_1_PRM_2	269-1, 1ml MeOH 50%, 0.1%FA microf. 0.2um	C8-AHL	7.47	Target Compound	5	Unknown	97499	False	N/A	N/A	N/A	T1	7.38	-0.09	M+H	N/A	N/A	102.055	102.055	-.42740 (ppm)	N/A	True	N/A	N/A	Pass	Pass	N/A	N/A	Confirmed	N/A	N/A		INF	N/A	N/A
220718_269_1_PRM_2	269-1, 1ml MeOH 50%, 0.1%FA microf. 0.2um	pC-AHL	4.29	Target Compound	5	Unknown	N/F	False	N/F	N/A	N/A	T1	N/F	N/F	N/A	N/F	N/A	147.044	N/F	N/F	N/F	True	N/A	N/A	Fail	N/A	N/A	N/A	NotFound	N/A	N/A		N/A	N/A	N/A
220718_269_2_PRM_1	269-2, 1ml MeOH 50%, 0.1%FA microf. 0.2um	3-OH-C12-AHL	8.99	Target Compound	6	Unknown	N/F	False	N/F	N/A	N/A	T1	N/F	N/F	N/A	N/F	N/A	102.055	N/F	N/F	N/F	True	N/A	N/A	Fail	N/A	N/A	N/A	NotFound	N/A	N/A		N/A	N/A	N/A
220718_269_2_PRM_1	269-2, 1ml MeOH 50%, 0.1%FA microf. 0.2um	3-OH-C14-AHL	9.78	Target Compound	6	Unknown	N/F	False	N/F	N/A	N/A	T1	N/F	N/F	N/A	N/F	N/A	102.055	N/F	N/F	N/F	True	N/A	N/A	Fail	N/A	N/A	N/A	NotFound	N/A	N/A		N/A	N/A	N/A
220718_269_2_PRM_1	269-2, 1ml MeOH 50%, 0.1%FA microf. 0.2um	3-oxo-C10-AHL	7.73	Target Compound	6	Unknown	N/F	False	N/F	N/A	N/A	T1	N/F	N/F	M+H	N/F	N/A	102.055	N/F	N/F	N/F	True	N/A	N/A	Fail	N/A	N/A	N/A	NotFound	N/A	N/A		N/A	N/A	N/A
220718_269_2_PRM_1	269-2, 1ml MeOH 50%, 0.1%FA microf. 0.2um	3-oxo-C12-AHL	8.93	Target Compound	6	Unknown	N/F	False	N/F	N/A	N/A	T1	N/F	N/F	M+H	N/F	N/A	102.055	N/F	N/F	N/F	True	N/A	N/A	Fail	N/A	N/A	N/A	NotFound	N/A	N/A		N/A	N/A	N/A
220718_269_2_PRM_1	269-2, 1ml MeOH 50%, 0.1%FA microf. 0.2um	3-oxo-C14-AHL	9.73	Target Compound	6	Unknown	N/F	False	N/F	N/A	N/A	T1	N/F	N/F	M+H	N/F	N/A	102.055	N/F	N/F	N/F	True	N/A	N/A	Fail	N/A	N/A	N/A	NotFound	N/A	N/A		N/A	N/A	N/A
220718_269_2_PRM_1	269-2, 1ml MeOH 50%, 0.1%FA microf. 0.2um	3-oxo-C16-AHL	10.29	Target Compound	6	Unknown	N/F	False	N/F	N/A	N/A	T1	N/F	N/F	M+H	N/F	N/A	102.055	N/F	N/F	N/F	True	N/A	N/A	Fail	N/A	N/A	N/A	NotFound	N/A	N/A		N/A	N/A	N/A
220718_269_2_PRM_1	269-2, 1ml MeOH 50%, 0.1%FA microf. 0.2um	3-oxo-C6-AHL	3.56	Target Compound	6	Unknown	N/F	False	N/F	N/A	N/A	T1	N/F	N/F	N/A	N/F	N/A	102.055	N/F	N/F	N/F	True	N/A	N/A	Fail	N/A	N/A	N/A	NotFound	N/A	N/A		N/A	N/A	N/A
220718_269_2_PRM_1	269-2, 1ml MeOH 50%, 0.1%FA microf. 0.2um	3-oxo-C8-AHL	5.95	Target Compound	6	Unknown	390115	False	N/A	N/A	N/A	T1	5.82	-0.13	M+H	N/A	N/A	102.055	102.055	-.80119 (ppm)	N/A	True	N/A	N/A	Pass	Pass	N/A	N/A	Confirmed	N/A	N/A		INF	N/A	N/A
220718_269_2_PRM_1	269-2, 1ml MeOH 50%, 0.1%FA microf. 0.2um	C10-AHL	8.77	Target Compound	6	Unknown	N/F	False	N/F	N/A	N/A	T1	N/F	N/F	N/A	N/F	N/A	102.055	N/F	N/F	N/F	True	N/A	N/A	Fail	N/A	N/A	N/A	NotFound	N/A	N/A		N/A	N/A	N/A
220718_269_2_PRM_1	269-2, 1ml MeOH 50%, 0.1%FA microf. 0.2um	C12-AHL	9.64	Target Compound	6	Unknown	N/F	False	N/F	N/A	N/A	T1	N/F	N/F	M+H	N/F	N/A	102.055	N/F	N/F	N/F	True	N/A	N/A	Fail	N/A	N/A	N/A	NotFound	N/A	N/A		N/A	N/A	N/A
220718_269_2_PRM_1	269-2, 1ml MeOH 50%, 0.1%FA microf. 0.2um	C14-AHL	10.22	Target Compound	6	Unknown	N/F	False	N/F	N/A	N/A	T1	N/F	N/F	N/A	N/F	N/A	102.055	N/F	N/F	N/F	True	N/A	N/A	Fail	N/A	N/A	N/A	NotFound	N/A	N/A		N/A	N/A	N/A
220718_269_2_PRM_1	269-2, 1ml MeOH 50%, 0.1%FA microf. 0.2um	C16-AHL	10.67	Target Compound	6	Unknown	N/F	False	N/F	N/A	N/A	T1	N/F	N/F	M+H	N/F	N/A	102.055	N/F	N/F	N/F	True	N/A	N/A	Fail	N/A	N/A	N/A	NotFound	N/A	N/A		N/A	N/A	N/A
220718_269_2_PRM_1	269-2, 1ml MeOH 50%, 0.1%FA microf. 0.2um	C18-AHL	11.01	Target Compound	6	Unknown	N/F	False	N/F	N/A	N/A	T1	N/F	N/F	N/A	N/F	N/A	102.055	N/F	N/F	N/F	True	N/A	N/A	Fail	N/A	N/A	N/A	NotFound	N/A	N/A		N/A	N/A	N/A
220718_269_2_PRM_1	269-2, 1ml MeOH 50%, 0.1%FA microf. 0.2um	C4-AHL	2.48	Target Compound	6	Unknown	N/F	False	N/F	N/A	N/A	T1	N/F	N/F	N/A	N/F	N/A	102.055	N/F	N/F	N/F	True	N/A	N/A	Fail	N/A	N/A	N/A	NotFound	N/A	N/A		N/A	N/A	N/A
220718_269_2_PRM_1	269-2, 1ml MeOH 50%, 0.1%FA microf. 0.2um	C6-AHL	5.43	Target Compound	6	Unknown	N/F	False	N/F	N/A	N/A	T1	N/F	N/F	M+H	N/F	N/A	99.0804	N/F	N/F	N/F	True	N/A	N/A	Fail	N/A	N/A	N/A	NotFound	N/A	N/A		N/A	N/A	N/A
220718_269_2_PRM_1	269-2, 1ml MeOH 50%, 0.1%FA microf. 0.2um	C7-AHL	6.56	Target Compound	6	Unknown	N/F	False	N/F	N/A	N/A	T1	N/F	N/F	N/A	N/F	N/A	113.096	N/F	N/F	N/F	True	N/A	N/A	Fail	N/A	N/A	N/A	NotFound	N/A	N/A		N/A	N/A	N/A
220718_269_2_PRM_1	269-2, 1ml MeOH 50%, 0.1%FA microf. 0.2um	C8-AHL	7.47	Target Compound	6	Unknown	85488	False	N/A	N/A	N/A	T1	7.37	-0.10	M+H	N/A	N/A	102.055	102.055	-.80119 (ppm)	N/A	True	N/A	N/A	Pass	Pass	N/A	N/A	Confirmed	N/A	N/A		INF	N/A	N/A
220718_269_2_PRM_1	269-2, 1ml MeOH 50%, 0.1%FA microf. 0.2um	pC-AHL	4.29	Target Compound	6	Unknown	N/F	False	N/F	N/A	N/A	T1	N/F	N/F	N/A	N/F	N/A	147.044	N/F	N/F	N/F	True	N/A	N/A	Fail	N/A	N/A	N/A	NotFound	N/A	N/A		N/A	N/A	N/A
220718_269_2_PRM_2	269-2, 1ml MeOH 50%, 0.1%FA microf. 0.2um	3-OH-C12-AHL	8.99	Target Compound	7	Unknown	N/F	False	N/F	N/A	N/A	T1	N/F	N/F	N/A	N/F	N/A	102.055	N/F	N/F	N/F	True	N/A	N/A	Fail	N/A	N/A	N/A	NotFound	N/A	N/A		N/A	N/A	N/A
220718_269_2_PRM_2	269-2, 1ml MeOH 50%, 0.1%FA microf. 0.2um	3-OH-C14-AHL	9.78	Target Compound	7	Unknown	N/F	False	N/F	N/A	N/A	T1	N/F	N/F	N/A	N/F	N/A	102.055	N/F	N/F	N/F	True	N/A	N/A	Fail	N/A	N/A	N/A	NotFound	N/A	N/A		N/A	N/A	N/A
220718_269_2_PRM_2	269-2, 1ml MeOH 50%, 0.1%FA microf. 0.2um	3-oxo-C10-AHL	7.73	Target Compound	7	Unknown	N/F	False	N/F	N/A	N/A	T1	N/F	N/F	M+H	N/F	N/A	102.055	N/F	N/F	N/F	True	N/A	N/A	Fail	N/A	N/A	N/A	NotFound	N/A	N/A		N/A	N/A	N/A
220718_269_2_PRM_2	269-2, 1ml MeOH 50%, 0.1%FA microf. 0.2um	3-oxo-C12-AHL	8.93	Target Compound	7	Unknown	N/F	False	N/F	N/A	N/A	T1	N/F	N/F	M+H	N/F	N/A	102.055	N/F	N/F	N/F	True	N/A	N/A	Fail	N/A	N/A	N/A	NotFound	N/A	N/A		N/A	N/A	N/A
220718_269_2_PRM_2	269-2, 1ml MeOH 50%, 0.1%FA microf. 0.2um	3-oxo-C14-AHL	9.73	Target Compound	7	Unknown	N/F	False	N/F	N/A	N/A	T1	N/F	N/F	M+H	N/F	N/A	102.055	N/F	N/F	N/F	True	N/A	N/A	Fail	N/A	N/A	N/A	NotFound	N/A	N/A		N/A	N/A	N/A
220718_269_2_PRM_2	269-2, 1ml MeOH 50%, 0.1%FA microf. 0.2um	3-oxo-C16-AHL	10.29	Target Compound	7	Unknown	N/F	False	N/F	N/A	N/A	T1	N/F	N/F	M+H	N/F	N/A	102.055	N/F	N/F	N/F	True	N/A	N/A	Fail	N/A	N/A	N/A	NotFound	N/A	N/A		N/A	N/A	N/A
220718_269_2_PRM_2	269-2, 1ml MeOH 50%, 0.1%FA microf. 0.2um	3-oxo-C6-AHL	3.56	Target Compound	7	Unknown	N/F	False	N/F	N/A	N/A	T1	N/F	N/F	M+H	N/F	N/A	102.055	N/F	N/F	N/F	True	N/A	N/A	Fail	N/A	N/A	N/A	NotFound	N/A	N/A		N/A	N/A	N/A
220718_269_2_PRM_2	269-2, 1ml MeOH 50%, 0.1%FA microf. 0.2um	3-oxo-C8-AHL	5.95	Target Compound	7	Unknown	403935	False	N/A	N/A	N/A	T1	5.82	-0.13	M+H	N/A	N/A	102.055	102.055	-.80119 (ppm)	N/A	True	N/A	N/A	Pass	Pass	N/A	N/A	Confirmed	N/A	N/A		1321.44	N/A	N/A
220718_269_2_PRM_2	269-2, 1ml MeOH 50%, 0.1%FA microf. 0.2um	C10-AHL	8.77	Target Compound	7	Unknown	N/F	False	N/F	N/A	N/A	T1	N/F	N/F	N/A	N/F	N/A	102.055	N/F	N/F	N/F	True	N/A	N/A	Fail	N/A	N/A	N/A	NotFound	N/A	N/A		N/A	N/A	N/A
220718_269_2_PRM_2	269-2, 1ml MeOH 50%, 0.1%FA microf. 0.2um	C12-AHL	9.64	Target Compound	7	Unknown	N/F	False	N/F	N/A	N/A	T1	N/F	N/F	M+H	N/F	N/A	102.055	N/F	N/F	N/F	True	N/A	N/A	Fail	N/A	N/A	N/A	NotFound	N/A	N/A		N/A	N/A	N/A
220718_269_2_PRM_2	269-2, 1ml MeOH 50%, 0.1%FA microf. 0.2um	C14-AHL	10.22	Target Compound	7	Unknown	N/F	False	N/F	N/A	N/A	T1	N/F	N/F	N/A	N/F	N/A	102.055	N/F	N/F	N/F	True	N/A	N/A	Fail	N/A	N/A	N/A	NotFound	N/A	N/A		N/A	N/A	N/A
220718_269_2_PRM_2	269-2, 1ml MeOH 50%, 0.1%FA microf. 0.2um	C16-AHL	10.67	Target Compound	7	Unknown	N/F	False	N/F	N/A	N/A	T1	N/F	N/F	M+H	N/F	N/A	102.055	N/F	N/F	N/F	True	N/A	N/A	Fail	N/A	N/A	N/A	NotFound	N/A	N/A		N/A	N/A	N/A
220718_269_2_PRM_2	269-2, 1ml MeOH 50%, 0.1%FA microf. 0.2um	C18-AHL	11.01	Target Compound	7	Unknown	N/F	False	N/F	N/A	N/A	T1	N/F	N/F	N/A	N/F	N/A	102.055	N/F	N/F	N/F	True	N/A	N/A	Fail	N/A	N/A	N/A	NotFound	N/A	N/A		N/A	N/A	N/A
220718_269_2_PRM_2	269-2, 1ml MeOH 50%, 0.1%FA microf. 0.2um	C4-AHL	2.48	Target Compound	7	Unknown	N/F	False	N/F	N/A	N/A	T1	N/F	N/F	N/A	N/F	N/A	102.055	N/F	N/F	N/F	True	N/A	N/A	Fail	N/A	N/A	N/A	NotFound	N/A	N/A		N/A	N/A	N/A
220718_269_2_PRM_2	269-2, 1ml MeOH 50%, 0.1%FA microf. 0.2um	C6-AHL	5.43	Target Compound	7	Unknown	N/F	False	N/F	N/A	N/A	T1	N/F	N/F	M+H	N/F	N/A	99.0804	N/F	N/F	N/F	True	N/A	N/A	Fail	N/A	N/A	N/A	NotFound	N/A	N/A		N/A	N/A	N/A
220718_269_2_PRM_2	269-2, 1ml MeOH 50%, 0.1%FA microf. 0.2um	C7-AHL	6.56	Target Compound	7	Unknown	N/F	False	N/F	N/A	N/A	T1	N/F	N/F	N/A	N/F	N/A	113.096	N/F	N/F	N/F	True	N/A	N/A	Fail	N/A	N/A	N/A	NotFound	N/A	N/A		N/A	N/A	N/A
220718_269_2_PRM_2	269-2, 1ml MeOH 50%, 0.1%FA microf. 0.2um	C8-AHL	7.47	Target Compound	7	Unknown	92203	False	N/A	N/A	N/A	T1	7.37	-0.10	M+H	N/A	N/A	102.055	102.055	-.27788 (ppm)	N/A	True	N/A	N/A	Pass	Pass	N/A	N/A	Confirmed	N/A	N/A		INF	N/A	N/A
220718_269_2_PRM_2	269-2, 1ml MeOH 50%, 0.1%FA microf. 0.2um	pC-AHL	4.29	Target Compound	7	Unknown	N/F	False	N/F	N/A	N/A	T1	N/F	N/F	N/A	N/F	N/A	147.044	N/F	N/F	N/F	True	N/A	N/A	Fail	N/A	N/A	N/A	NotFound	N/A	N/A		N/A	N/A	N/A
220718_269_Manitol_1_PRM_1	269 + Manitol-1, 1ml MeOH 50%, 0.1%FA microf. 0.2um	3-OH-C12-AHL	8.99	Target Compound	12	Unknown	N/F	False	N/F	N/A	N/A	T1	N/F	N/F	N/A	N/F	N/A	102.055	N/F	N/F	N/F	True	N/A	N/A	Fail	N/A	N/A	N/A	NotFound	N/A	N/A		N/A	N/A	N/A
220718_269_Manitol_1_PRM_1	269 + Manitol-1, 1ml MeOH 50%, 0.1%FA microf. 0.2um	3-OH-C14-AHL	9.78	Target Compound	12	Unknown	N/F	False	N/F	N/A	N/A	T1	N/F	N/F	N/A	N/F	N/A	102.055	N/F	N/F	N/F	True	N/A	N/A	Fail	N/A	N/A	N/A	NotFound	N/A	N/A		N/A	N/A	N/A
220718_269_Manitol_1_PRM_1	269 + Manitol-1, 1ml MeOH 50%, 0.1%FA microf. 0.2um	3-oxo-C10-AHL	7.73	Target Compound	12	Unknown	40640	False	N/A	N/A	N/A	T1	7.64	-0.09	M+H	N/A	N/A	102.055	102.055	-.80119 (ppm)	N/A	True	N/A	N/A	Pass	Fail	N/A	N/A	Identified	N/A	N/A		15.99	N/A	N/A		7.636: Ion Ratio of 0 is not between 48.82 and 88.82
220718_269_Manitol_1_PRM_1	269 + Manitol-1, 1ml MeOH 50%, 0.1%FA microf. 0.2um	3-oxo-C12-AHL	8.93	Target Compound	12	Unknown	98854	False	N/A	N/A	N/A	T1	8.86	-0.07	M+H	N/A	N/A	102.055	102.055	-.87594 (ppm)	N/A	True	N/A	N/A	Pass	Pass	N/A	N/A	Confirmed	N/A	N/A		9391.79	N/A	N/A
220718_269_Manitol_1_PRM_1	269 + Manitol-1, 1ml MeOH 50%, 0.1%FA microf. 0.2um	3-oxo-C14-AHL	9.73	Target Compound	12	Unknown	810618	False	N/A	N/A	N/A	T1	9.68	-0.05	M+H	N/A	N/A	102.055	102.055	-.27788 (ppm)	N/A	True	N/A	N/A	Pass	Pass	N/A	N/A	Confirmed	N/A	N/A		641.74	N/A	N/A
220718_269_Manitol_1_PRM_1	269 + Manitol-1, 1ml MeOH 50%, 0.1%FA microf. 0.2um	3-oxo-C16-AHL	10.29	Target Compound	12	Unknown	70585	False	N/A	N/A	N/A	T1	10.22	-0.07	M+H	N/A	N/A	102.055	102.055	-.57691 (ppm)	N/A	True	N/A	N/A	Pass	Pass	N/A	N/A	Confirmed	N/A	N/A		INF	N/A	N/A
220718_269_Manitol_1_PRM_1	269 + Manitol-1, 1ml MeOH 50%, 0.1%FA microf. 0.2um	3-oxo-C6-AHL	3.56	Target Compound	12	Unknown	69480	False	N/A	N/A	N/A	T1	3.43	-0.13	M+H	N/A	N/A	102.055	102.055	-.80119 (ppm)	N/A	True	N/A	N/A	Pass	Fail	N/A	N/A	Identified	N/A	N/A		20.23	N/A	N/A		3.431: Ion Ratio of 0 is not between 16.08 and 56.08
220718_269_Manitol_1_PRM_1	269 + Manitol-1, 1ml MeOH 50%, 0.1%FA microf. 0.2um	3-oxo-C8-AHL	5.95	Target Compound	12	Unknown	904783	False	N/A	N/A	N/A	T1	5.82	-0.13	M+H	N/A	N/A	102.055	102.055	-.65167 (ppm)	N/A	True	N/A	N/A	Pass	Pass	N/A	N/A	Confirmed	N/A	N/A		876.35	N/A	N/A
220718_269_Manitol_1_PRM_1	269 + Manitol-1, 1ml MeOH 50%, 0.1%FA microf. 0.2um	C10-AHL	8.77	Target Compound	12	Unknown	N/F	False	N/F	N/A	N/A	T1	N/F	N/F	M+H	N/F	N/A	102.055	N/F	N/F	N/F	True	N/A	N/A	Fail	N/A	N/A	N/A	NotFound	N/A	N/A		N/A	N/A	N/A
220718_269_Manitol_1_PRM_1	269 + Manitol-1, 1ml MeOH 50%, 0.1%FA microf. 0.2um	C12-AHL	9.64	Target Compound	12	Unknown	57517	False	N/A	N/A	N/A	T1	9.56	-0.08	M+H	N/A	N/A	102.055	102.055	-.80119 (ppm)	N/A	True	N/A	N/A	Pass	Pass	N/A	N/A	Confirmed	N/A	N/A		INF	N/A	N/A
220718_269_Manitol_1_PRM_1	269 + Manitol-1, 1ml MeOH 50%, 0.1%FA microf. 0.2um	C14-AHL	10.22	Target Compound	12	Unknown	151450	False	N/A	N/A	N/A	T1	10.17	-0.05	M+H	N/A	N/A	102.055	102.055	-1.92255 (ppm)	N/A	True	N/A	N/A	Pass	Pass	N/A	N/A	Confirmed	N/A	N/A		1266.16	N/A	N/A
220718_269_Manitol_1_PRM_1	269 + Manitol-1, 1ml MeOH 50%, 0.1%FA microf. 0.2um	C16-AHL	10.67	Target Compound	12	Unknown	198369	False	N/A	N/A	N/A	T1	10.61	-0.06	M+H	N/A	N/A	102.055	102.055	-.05361 (ppm)	N/A	True	N/A	N/A	Pass	Pass	N/A	N/A	Confirmed	N/A	N/A		INF	N/A	N/A
220718_269_Manitol_1_PRM_1	269 + Manitol-1, 1ml MeOH 50%, 0.1%FA microf. 0.2um	C18-AHL	11.01	Target Compound	12	Unknown	N/F	False	N/F	N/A	N/A	T1	N/F	N/F	M+H	N/F	N/A	102.055	N/F	N/F	N/F	True	N/A	N/A	Fail	N/A	N/A	N/A	NotFound	N/A	N/A		N/A	N/A	N/A
220718_269_Manitol_1_PRM_1	269 + Manitol-1, 1ml MeOH 50%, 0.1%FA microf. 0.2um	C4-AHL	2.48	Target Compound	12	Unknown	1419012	False	N/A	N/A	N/A	T1	2.48	0.00	M+H	N/A	N/A	102.055	102.055	.46969 (ppm)	N/A	True	N/A	N/A	Pass	Pass	N/A	N/A	Confirmed	N/A	N/A		92.90	N/A	N/A
220718_269_Manitol_1_PRM_1	269 + Manitol-1, 1ml MeOH 50%, 0.1%FA microf. 0.2um	C6-AHL	5.43	Target Compound	12	Unknown	132571	False	N/A	N/A	N/A	T1	5.3	-0.13	M+H	N/A	N/A	99.0804	99.0804	-.80326 (ppm)	N/A	True	N/A	N/A	Pass	Pass	N/A	N/A	Confirmed	N/A	N/A		19.79	N/A	N/A
220718_269_Manitol_1_PRM_1	269 + Manitol-1, 1ml MeOH 50%, 0.1%FA microf. 0.2um	C7-AHL	6.56	Target Compound	12	Unknown	N/F	False	N/F	N/A	N/A	T1	N/F	N/F	M+H	N/F	N/A	113.096	N/F	N/F	N/F	True	N/A	N/A	Fail	N/A	N/A	N/A	NotFound	N/A	N/A		N/A	N/A	N/A
220718_269_Manitol_1_PRM_1	269 + Manitol-1, 1ml MeOH 50%, 0.1%FA microf. 0.2um	C8-AHL	7.47	Target Compound	12	Unknown	880506	False	N/A	N/A	N/A	T1	7.37	-0.10	M+H	N/A	N/A	102.055	102.055	-.57691 (ppm)	N/A	True	N/A	N/A	Pass	Pass	N/A	N/A	Confirmed	N/A	N/A		7022.51	N/A	N/A
220718_269_Manitol_1_PRM_1	269 + Manitol-1, 1ml MeOH 50%, 0.1%FA microf. 0.2um	pC-AHL	4.29	Target Compound	12	Unknown	N/F	False	N/F	N/A	N/A	T1	N/F	N/F	N/A	N/F	N/A	147.044	N/F	N/F	N/F	True	N/A	N/A	Fail	N/A	N/A	N/A	NotFound	N/A	N/A		N/A	N/A	N/A
220718_269_Manitol_1_PRM_2	269 + Manitol-1, 1ml MeOH 50%, 0.1%FA microf. 0.2um	3-OH-C12-AHL	8.99	Target Compound	13	Unknown	N/F	False	N/F	N/A	N/A	T1	N/F	N/F	N/A	N/F	N/A	102.055	N/F	N/F	N/F	True	N/A	N/A	Fail	N/A	N/A	N/A	NotFound	N/A	N/A		N/A	N/A	N/A
220718_269_Manitol_1_PRM_2	269 + Manitol-1, 1ml MeOH 50%, 0.1%FA microf. 0.2um	3-OH-C14-AHL	9.78	Target Compound	13	Unknown	N/F	False	N/F	N/A	N/A	T1	N/F	N/F	N/A	N/F	N/A	102.055	N/F	N/F	N/F	True	N/A	N/A	Fail	N/A	N/A	N/A	NotFound	N/A	N/A		N/A	N/A	N/A
220718_269_Manitol_1_PRM_2	269 + Manitol-1, 1ml MeOH 50%, 0.1%FA microf. 0.2um	3-oxo-C10-AHL	7.73	Target Compound	13	Unknown	36504	False	N/A	N/A	N/A	T1	7.65	-0.08	M+H	N/A	N/A	102.055	102.055	-.57691 (ppm)	N/A	True	N/A	N/A	Pass	Fail	N/A	N/A	Identified	N/A	N/A		41.43	N/A	N/A		7.647: Ion Ratio of 0 is not between 48.82 and 88.82
220718_269_Manitol_1_PRM_2	269 + Manitol-1, 1ml MeOH 50%, 0.1%FA microf. 0.2um	3-oxo-C12-AHL	8.93	Target Compound	13	Unknown	99426	False	N/A	N/A	N/A	T1	8.85	-0.08	M+H	N/A	N/A	102.055	102.055	-.65167 (ppm)	N/A	True	N/A	N/A	Pass	Pass	N/A	N/A	Confirmed	N/A	N/A		INF	N/A	N/A
220718_269_Manitol_1_PRM_2	269 + Manitol-1, 1ml MeOH 50%, 0.1%FA microf. 0.2um	3-oxo-C14-AHL	9.73	Target Compound	13	Unknown	767508	False	N/A	N/A	N/A	T1	9.68	-0.05	M+H	N/A	N/A	102.055	102.055	-.20313 (ppm)	N/A	True	N/A	N/A	Pass	Pass	N/A	N/A	Confirmed	N/A	N/A		982.61	N/A	N/A
220718_269_Manitol_1_PRM_2	269 + Manitol-1, 1ml MeOH 50%, 0.1%FA microf. 0.2um	3-oxo-C16-AHL	10.29	Target Compound	13	Unknown	72989	False	N/A	N/A	N/A	T1	10.23	-0.06	M+H	N/A	N/A	102.055	102.055	-.57691 (ppm)	N/A	True	N/A	N/A	Pass	Pass	N/A	N/A	Confirmed	N/A	N/A		INF	N/A	N/A
220718_269_Manitol_1_PRM_2	269 + Manitol-1, 1ml MeOH 50%, 0.1%FA microf. 0.2um	3-oxo-C6-AHL	3.56	Target Compound	13	Unknown	69419	False	N/A	N/A	N/A	T1	3.42	-0.14	M+H	N/A	N/A	102.055	102.055	-.72643 (ppm)	N/A	True	N/A	N/A	Pass	Fail	N/A	N/A	Identified	N/A	N/A		16.96	N/A	N/A		3.422: Ion Ratio of 0 is not between 16.08 and 56.08
220718_269_Manitol_1_PRM_2	269 + Manitol-1, 1ml MeOH 50%, 0.1%FA microf. 0.2um	3-oxo-C8-AHL	5.95	Target Compound	13	Unknown	900113	False	N/A	N/A	N/A	T1	5.82	-0.13	M+H	N/A	N/A	102.055	102.055	-.87594 (ppm)	N/A	True	N/A	N/A	Pass	Pass	N/A	N/A	Confirmed	N/A	N/A		1423.49	N/A	N/A
220718_269_Manitol_1_PRM_2	269 + Manitol-1, 1ml MeOH 50%, 0.1%FA microf. 0.2um	C10-AHL	8.77	Target Compound	13	Unknown	N/F	False	N/F	N/A	N/A	T1	N/F	N/F	M+H	N/F	N/A	102.055	N/F	N/F	N/F	True	N/A	N/A	Fail	N/A	N/A	N/A	NotFound	N/A	N/A		N/A	N/A	N/A
220718_269_Manitol_1_PRM_2	269 + Manitol-1, 1ml MeOH 50%, 0.1%FA microf. 0.2um	C12-AHL	9.64	Target Compound	13	Unknown	61432	False	N/A	N/A	N/A	T1	9.56	-0.08	M+H	N/A	N/A	102.055	102.055	-.42740 (ppm)	N/A	True	N/A	N/A	Pass	Pass	N/A	N/A	Confirmed	N/A	N/A		INF	N/A	N/A
220718_269_Manitol_1_PRM_2	269 + Manitol-1, 1ml MeOH 50%, 0.1%FA microf. 0.2um	C14-AHL	10.22	Target Compound	13	Unknown	138254	False	N/A	N/A	N/A	T1	10.17	-0.05	M+H	N/A	N/A	102.055	102.055	-1.32449 (ppm)	N/A	True	N/A	N/A	Pass	Pass	N/A	N/A	Confirmed	N/A	N/A		759.96	N/A	N/A
220718_269_Manitol_1_PRM_2	269 + Manitol-1, 1ml MeOH 50%, 0.1%FA microf. 0.2um	C16-AHL	10.67	Target Compound	13	Unknown	219678	False	N/A	N/A	N/A	T1	10.6	-0.07	M+H	N/A	N/A	102.055	102.055	.09591 (ppm)	N/A	True	N/A	N/A	Pass	Pass	N/A	N/A	Confirmed	N/A	N/A		INF	N/A	N/A
220718_269_Manitol_1_PRM_2	269 + Manitol-1, 1ml MeOH 50%, 0.1%FA microf. 0.2um	C18-AHL	11.01	Target Compound	13	Unknown	N/F	False	N/F	N/A	N/A	T1	N/F	N/F	N/A	N/F	N/A	102.055	N/F	N/F	N/F	True	N/A	N/A	Fail	N/A	N/A	N/A	NotFound	N/A	N/A		N/A	N/A	N/A
220718_269_Manitol_1_PRM_2	269 + Manitol-1, 1ml MeOH 50%, 0.1%FA microf. 0.2um	C4-AHL	2.48	Target Compound	13	Unknown	1430638	False	N/A	N/A	N/A	T1	2.48	0.00	M+H	N/A	N/A	102.055	102.055	-.20313 (ppm)	N/A	True	N/A	N/A	Pass	Pass	N/A	N/A	Confirmed	N/A	N/A		186.28	N/A	N/A
220718_269_Manitol_1_PRM_2	269 + Manitol-1, 1ml MeOH 50%, 0.1%FA microf. 0.2um	C6-AHL	5.43	Target Compound	13	Unknown	126579	False	N/A	N/A	N/A	T1	5.29	-0.14	M+H	N/A	N/A	99.0804	99.0803	-.88026 (ppm)	N/A	True	N/A	N/A	Pass	Pass	N/A	N/A	Confirmed	N/A	N/A		21.79	N/A	N/A
220718_269_Manitol_1_PRM_2	269 + Manitol-1, 1ml MeOH 50%, 0.1%FA microf. 0.2um	C7-AHL	6.56	Target Compound	13	Unknown	N/F	False	N/F	N/A	N/A	T1	N/F	N/F	M+H	N/F	N/A	113.096	N/F	N/F	N/F	True	N/A	N/A	Fail	N/A	N/A	N/A	NotFound	N/A	N/A		N/A	N/A	N/A
220718_269_Manitol_1_PRM_2	269 + Manitol-1, 1ml MeOH 50%, 0.1%FA microf. 0.2um	C8-AHL	7.47	Target Compound	13	Unknown	875016	False	N/A	N/A	N/A	T1	7.37	-0.10	M+H	N/A	N/A	102.055	102.055	-.57691 (ppm)	N/A	True	N/A	N/A	Pass	Pass	N/A	N/A	Confirmed	N/A	N/A		1300.86	N/A	N/A
220718_269_Manitol_1_PRM_2	269 + Manitol-1, 1ml MeOH 50%, 0.1%FA microf. 0.2um	pC-AHL	4.29	Target Compound	13	Unknown	N/F	False	N/F	N/A	N/A	T1	N/F	N/F	N/A	N/F	N/A	147.044	N/F	N/F	N/F	True	N/A	N/A	Fail	N/A	N/A	N/A	NotFound	N/A	N/A		N/A	N/A	N/A
220718_269_Manitol_2_PRM_1	269 + Manitol-2, 1ml MeOH 50%, 0.1%FA microf. 0.2um	3-OH-C12-AHL	8.99	Target Compound	14	Unknown	N/F	False	N/F	N/A	N/A	T1	N/F	N/F	N/A	N/F	N/A	102.055	N/F	N/F	N/F	True	N/A	N/A	Fail	N/A	N/A	N/A	NotFound	N/A	N/A		N/A	N/A	N/A
220718_269_Manitol_2_PRM_1	269 + Manitol-2, 1ml MeOH 50%, 0.1%FA microf. 0.2um	3-OH-C14-AHL	9.78	Target Compound	14	Unknown	N/F	False	N/F	N/A	N/A	T1	N/F	N/F	N/A	N/F	N/A	102.055	N/F	N/F	N/F	True	N/A	N/A	Fail	N/A	N/A	N/A	NotFound	N/A	N/A		N/A	N/A	N/A
220718_269_Manitol_2_PRM_1	269 + Manitol-2, 1ml MeOH 50%, 0.1%FA microf. 0.2um	3-oxo-C10-AHL	7.73	Target Compound	14	Unknown	36779	False	N/A	N/A	N/A	T1	7.65	-0.08	M+H	N/A	N/A	102.055	102.055	-.12837 (ppm)	N/A	True	N/A	N/A	Pass	Pass	N/A	N/A	Confirmed	N/A	N/A		26.19	N/A	N/A
220718_269_Manitol_2_PRM_1	269 + Manitol-2, 1ml MeOH 50%, 0.1%FA microf. 0.2um	3-oxo-C12-AHL	8.93	Target Compound	14	Unknown	209634	False	N/A	N/A	N/A	T1	8.86	-0.07	M+H	N/A	N/A	102.055	102.055	-.12837 (ppm)	N/A	True	N/A	N/A	Pass	Pass	N/A	N/A	Confirmed	N/A	N/A		266.63	N/A	N/A
220718_269_Manitol_2_PRM_1	269 + Manitol-2, 1ml MeOH 50%, 0.1%FA microf. 0.2um	3-oxo-C14-AHL	9.73	Target Compound	14	Unknown	1960212	False	N/A	N/A	N/A	T1	9.66	-0.07	M+H	N/A	N/A	102.055	102.055	.24542 (ppm)	N/A	True	N/A	N/A	Pass	Pass	N/A	N/A	Confirmed	N/A	N/A		642.95	N/A	N/A
220718_269_Manitol_2_PRM_1	269 + Manitol-2, 1ml MeOH 50%, 0.1%FA microf. 0.2um	3-oxo-C16-AHL	10.29	Target Compound	14	Unknown	219080	False	N/A	N/A	N/A	T1	10.23	-0.06	M+H	N/A	N/A	102.055	102.055	.02115 (ppm)	N/A	True	N/A	N/A	Pass	Pass	N/A	N/A	Confirmed	N/A	N/A		INF	N/A	N/A
220718_269_Manitol_2_PRM_1	269 + Manitol-2, 1ml MeOH 50%, 0.1%FA microf. 0.2um	3-oxo-C6-AHL	3.56	Target Compound	14	Unknown	92749	False	N/A	N/A	N/A	T1	3.43	-0.13	M+H	N/A	N/A	102.055	102.055	-.35264 (ppm)	N/A	True	N/A	N/A	Pass	Pass	N/A	N/A	Confirmed	N/A	N/A		41.27	N/A	N/A
220718_269_Manitol_2_PRM_1	269 + Manitol-2, 1ml MeOH 50%, 0.1%FA microf. 0.2um	3-oxo-C8-AHL	5.95	Target Compound	14	Unknown	1054558	False	N/A	N/A	N/A	T1	5.83	-0.12	M+H	N/A	N/A	102.055	102.055	-.35264 (ppm)	N/A	True	N/A	N/A	Pass	Pass	N/A	N/A	Confirmed	N/A	N/A		685.45	N/A	N/A
220718_269_Manitol_2_PRM_1	269 + Manitol-2, 1ml MeOH 50%, 0.1%FA microf. 0.2um	C10-AHL	8.77	Target Compound	14	Unknown	N/F	False	N/F	N/A	N/A	T1	N/F	N/F	M+H	N/F	N/A	102.055	N/F	N/F	N/F	True	N/A	N/A	Fail	N/A	N/A	N/A	NotFound	N/A	N/A		N/A	N/A	N/A
220718_269_Manitol_2_PRM_1	269 + Manitol-2, 1ml MeOH 50%, 0.1%FA microf. 0.2um	C12-AHL	9.64	Target Compound	14	Unknown	219365	False	N/A	N/A	N/A	T1	9.57	-0.07	M+H	N/A	N/A	102.055	102.055	-.05361 (ppm)	N/A	True	N/A	N/A	Pass	Pass	N/A	N/A	Confirmed	N/A	N/A		128.05	N/A	N/A
220718_269_Manitol_2_PRM_1	269 + Manitol-2, 1ml MeOH 50%, 0.1%FA microf. 0.2um	C14-AHL	10.22	Target Compound	14	Unknown	521685	False	N/A	N/A	N/A	T1	10.17	-0.05	M+H	N/A	N/A	102.055	102.055	-.95070 (ppm)	N/A	True	N/A	N/A	Pass	Pass	N/A	N/A	Confirmed	N/A	N/A		936.16	N/A	N/A
220718_269_Manitol_2_PRM_1	269 + Manitol-2, 1ml MeOH 50%, 0.1%FA microf. 0.2um	C16-AHL	10.67	Target Compound	14	Unknown	744205	False	N/A	N/A	N/A	T1	10.61	-0.06	M+H	N/A	N/A	102.055	102.055	.76872 (ppm)	N/A	True	N/A	N/A	Pass	Pass	N/A	N/A	Confirmed	N/A	N/A		INF	N/A	N/A
220718_269_Manitol_2_PRM_1	269 + Manitol-2, 1ml MeOH 50%, 0.1%FA microf. 0.2um	C18-AHL	11.01	Target Compound	14	Unknown	N/F	False	N/F	N/A	N/A	T1	N/F	N/F	N/A	N/F	N/A	102.055	N/F	N/F	N/F	True	N/A	N/A	Fail	N/A	N/A	N/A	NotFound	N/A	N/A		N/A	N/A	N/A
220718_269_Manitol_2_PRM_1	269 + Manitol-2, 1ml MeOH 50%, 0.1%FA microf. 0.2um	C4-AHL	2.48	Target Compound	14	Unknown	1032133	False	N/A	N/A	N/A	T1	2.47	-0.01	M+H	N/A	N/A	102.055	102.055	-.12837 (ppm)	N/A	True	N/A	N/A	Pass	Pass	N/A	N/A	Confirmed	N/A	N/A		52.62	N/A	N/A
220718_269_Manitol_2_PRM_1	269 + Manitol-2, 1ml MeOH 50%, 0.1%FA microf. 0.2um	C6-AHL	5.43	Target Compound	14	Unknown	109721	False	N/A	N/A	N/A	T1	5.3	-0.13	M+H	N/A	N/A	99.0804	99.0804	-.80326 (ppm)	N/A	True	N/A	N/A	Pass	Pass	N/A	N/A	Confirmed	N/A	N/A		153.26	N/A	N/A
220718_269_Manitol_2_PRM_1	269 + Manitol-2, 1ml MeOH 50%, 0.1%FA microf. 0.2um	C7-AHL	6.56	Target Compound	14	Unknown	N/F	False	N/F	N/A	N/A	T1	N/F	N/F	M+H	N/F	N/A	113.096	N/F	N/F	N/F	True	N/A	N/A	Fail	N/A	N/A	N/A	NotFound	N/A	N/A		N/A	N/A	N/A
220718_269_Manitol_2_PRM_1	269 + Manitol-2, 1ml MeOH 50%, 0.1%FA microf. 0.2um	C8-AHL	7.47	Target Compound	14	Unknown	1098905	False	N/A	N/A	N/A	T1	7.36	-0.11	M+H	N/A	N/A	102.055	102.055	.24542 (ppm)	N/A	True	N/A	N/A	Pass	Pass	N/A	N/A	Confirmed	N/A	N/A		INF	N/A	N/A
220718_269_Manitol_2_PRM_1	269 + Manitol-2, 1ml MeOH 50%, 0.1%FA microf. 0.2um	pC-AHL	4.29	Target Compound	14	Unknown	N/F	False	N/F	N/A	N/A	T1	N/F	N/F	N/A	N/F	N/A	147.044	N/F	N/F	N/F	True	N/A	N/A	Fail	N/A	N/A	N/A	NotFound	N/A	N/A		N/A	N/A	N/A
220718_269_Manitol_2_PRM_2	269 + Manitol-2, 1ml MeOH 50%, 0.1%FA microf. 0.2um	3-OH-C12-AHL	8.99	Target Compound	15	Unknown	N/F	False	N/F	N/A	N/A	T1	N/F	N/F	N/A	N/F	N/A	102.055	N/F	N/F	N/F	True	N/A	N/A	Fail	N/A	N/A	N/A	NotFound	N/A	N/A		N/A	N/A	N/A
220718_269_Manitol_2_PRM_2	269 + Manitol-2, 1ml MeOH 50%, 0.1%FA microf. 0.2um	3-OH-C14-AHL	9.78	Target Compound	15	Unknown	N/F	False	N/F	N/A	N/A	T1	N/F	N/F	N/A	N/F	N/A	102.055	N/F	N/F	N/F	True	N/A	N/A	Fail	N/A	N/A	N/A	NotFound	N/A	N/A		N/A	N/A	N/A
220718_269_Manitol_2_PRM_2	269 + Manitol-2, 1ml MeOH 50%, 0.1%FA microf. 0.2um	3-oxo-C10-AHL	7.73	Target Compound	15	Unknown	39861	False	N/A	N/A	N/A	T1	7.65	-0.08	M+H	N/A	N/A	102.055	102.055	-.20313 (ppm)	N/A	True	N/A	N/A	Pass	Pass	N/A	N/A	Confirmed	N/A	N/A		24.92	N/A	N/A
220718_269_Manitol_2_PRM_2	269 + Manitol-2, 1ml MeOH 50%, 0.1%FA microf. 0.2um	3-oxo-C12-AHL	8.93	Target Compound	15	Unknown	205368	False	N/A	N/A	N/A	T1	8.87	-0.06	M+H	N/A	N/A	102.055	102.055	.02115 (ppm)	N/A	True	N/A	N/A	Pass	Pass	N/A	N/A	Confirmed	N/A	N/A		208.69	N/A	N/A
220718_269_Manitol_2_PRM_2	269 + Manitol-2, 1ml MeOH 50%, 0.1%FA microf. 0.2um	3-oxo-C14-AHL	9.73	Target Compound	15	Unknown	1955079	False	N/A	N/A	N/A	T1	9.66	-0.07	M+H	N/A	N/A	102.055	102.055	.39494 (ppm)	N/A	True	N/A	N/A	Pass	Pass	N/A	N/A	Confirmed	N/A	N/A		688.23	N/A	N/A
220718_269_Manitol_2_PRM_2	269 + Manitol-2, 1ml MeOH 50%, 0.1%FA microf. 0.2um	3-oxo-C16-AHL	10.29	Target Compound	15	Unknown	209386	False	N/A	N/A	N/A	T1	10.23	-0.06	M+H	N/A	N/A	102.055	102.055	-.20313 (ppm)	N/A	True	N/A	N/A	Pass	Pass	N/A	N/A	Confirmed	N/A	N/A		INF	N/A	N/A
220718_269_Manitol_2_PRM_2	269 + Manitol-2, 1ml MeOH 50%, 0.1%FA microf. 0.2um	3-oxo-C6-AHL	3.56	Target Compound	15	Unknown	89663	False	N/A	N/A	N/A	T1	3.43	-0.13	M+H	N/A	N/A	102.055	102.055	-.57691 (ppm)	N/A	True	N/A	N/A	Pass	Pass	N/A	N/A	Confirmed	N/A	N/A		50.33	N/A	N/A
220718_269_Manitol_2_PRM_2	269 + Manitol-2, 1ml MeOH 50%, 0.1%FA microf. 0.2um	3-oxo-C8-AHL	5.95	Target Compound	15	Unknown	1047123	False	N/A	N/A	N/A	T1	5.82	-0.13	M+H	N/A	N/A	102.055	102.055	-.27788 (ppm)	N/A	True	N/A	N/A	Pass	Pass	N/A	N/A	Confirmed	N/A	N/A		658.47	N/A	N/A
220718_269_Manitol_2_PRM_2	269 + Manitol-2, 1ml MeOH 50%, 0.1%FA microf. 0.2um	C10-AHL	8.77	Target Compound	15	Unknown	N/F	False	N/F	N/A	N/A	T1	N/F	N/F	N/A	N/F	N/A	102.055	N/F	N/F	N/F	True	N/A	N/A	Fail	N/A	N/A	N/A	NotFound	N/A	N/A		N/A	N/A	N/A
220718_269_Manitol_2_PRM_2	269 + Manitol-2, 1ml MeOH 50%, 0.1%FA microf. 0.2um	C12-AHL	9.64	Target Compound	15	Unknown	225304	False	N/A	N/A	N/A	T1	9.57	-0.07	M+H	N/A	N/A	102.055	102.055	-.20313 (ppm)	N/A	True	N/A	N/A	Pass	Pass	N/A	N/A	Confirmed	N/A	N/A		140.14	N/A	N/A
220718_269_Manitol_2_PRM_2	269 + Manitol-2, 1ml MeOH 50%, 0.1%FA microf. 0.2um	C14-AHL	10.22	Target Compound	15	Unknown	547190	False	N/A	N/A	N/A	T1	10.16	-0.06	M+H	N/A	N/A	102.055	102.055	-1.10022 (ppm)	N/A	True	N/A	N/A	Pass	Pass	N/A	N/A	Confirmed	N/A	N/A		965.14	N/A	N/A
220718_269_Manitol_2_PRM_2	269 + Manitol-2, 1ml MeOH 50%, 0.1%FA microf. 0.2um	C16-AHL	10.67	Target Compound	15	Unknown	817971	False	N/A	N/A	N/A	T1	10.61	-0.06	M+H	N/A	N/A	102.055	102.055	.46969 (ppm)	N/A	True	N/A	N/A	Pass	Fail	N/A	N/A	Identified	N/A	N/A		INF	N/A	N/A		10.724: Apex retention time differential of 0.109 > coelution 0.100
220718_269_Manitol_2_PRM_2	269 + Manitol-2, 1ml MeOH 50%, 0.1%FA microf. 0.2um	C18-AHL	11.01	Target Compound	15	Unknown	N/F	False	N/F	N/A	N/A	T1	N/F	N/F	M+H	N/F	N/A	102.055	N/F	N/F	N/F	True	N/A	N/A	Fail	N/A	N/A	N/A	NotFound	N/A	N/A		N/A	N/A	N/A
220718_269_Manitol_2_PRM_2	269 + Manitol-2, 1ml MeOH 50%, 0.1%FA microf. 0.2um	C4-AHL	2.48	Target Compound	15	Unknown	998999	False	N/A	N/A	N/A	T1	2.47	-0.01	M+H	N/A	N/A	102.055	102.055	-.12837 (ppm)	N/A	True	N/A	N/A	Pass	Pass	N/A	N/A	Confirmed	N/A	N/A		42.99	N/A	N/A
220718_269_Manitol_2_PRM_2	269 + Manitol-2, 1ml MeOH 50%, 0.1%FA microf. 0.2um	C6-AHL	5.43	Target Compound	15	Unknown	103034	False	N/A	N/A	N/A	T1	5.3	-0.13	M+H	N/A	N/A	99.0804	99.0803	-.88026 (ppm)	N/A	True	N/A	N/A	Pass	Pass	N/A	N/A	Confirmed	N/A	N/A		72.15	N/A	N/A
220718_269_Manitol_2_PRM_2	269 + Manitol-2, 1ml MeOH 50%, 0.1%FA microf. 0.2um	C7-AHL	6.56	Target Compound	15	Unknown	N/F	False	N/F	N/A	N/A	T1	N/F	N/F	M+H	N/F	N/A	113.096	N/F	N/F	N/F	True	N/A	N/A	Fail	N/A	N/A	N/A	NotFound	N/A	N/A		N/A	N/A	N/A
220718_269_Manitol_2_PRM_2	269 + Manitol-2, 1ml MeOH 50%, 0.1%FA microf. 0.2um	C8-AHL	7.47	Target Compound	15	Unknown	1077712	False	N/A	N/A	N/A	T1	7.37	-0.10	M+H	N/A	N/A	102.055	102.055	-.05361 (ppm)	N/A	True	N/A	N/A	Pass	Pass	N/A	N/A	Confirmed	N/A	N/A		INF	N/A	N/A
220718_269_Manitol_2_PRM_2	269 + Manitol-2, 1ml MeOH 50%, 0.1%FA microf. 0.2um	pC-AHL	4.29	Target Compound	15	Unknown	N/F	False	N/F	N/A	N/A	T1	N/F	N/F	N/A	N/F	N/A	147.044	N/F	N/F	N/F	True	N/A	N/A	Fail	N/A	N/A	N/A	NotFound	N/A	N/A		N/A	N/A	N/A
220718_Blank10		3-OH-C12-AHL	8.99	Target Compound	20	Solvent	N/F	False	N/F	N/A	N/A	T1	N/F	N/F	N/A	N/F	N/A	102.055	N/F	N/F	N/F	True	N/A	N/A	Fail	N/A	N/A	N/A	NotFound	N/A	N/A		N/A	N/A	N/A
220718_Blank10		3-OH-C14-AHL	9.78	Target Compound	20	Solvent	N/F	False	N/F	N/A	N/A	T1	N/F	N/F	N/A	N/F	N/A	102.055	N/F	N/F	N/F	True	N/A	N/A	Fail	N/A	N/A	N/A	NotFound	N/A	N/A		N/A	N/A	N/A
220718_Blank10		3-oxo-C10-AHL	7.73	Target Compound	20	Solvent	N/F	False	N/F	N/A	N/A	T1	N/F	N/F	N/A	N/F	N/A	102.055	N/F	N/F	N/F	True	N/A	N/A	Fail	N/A	N/A	N/A	NotFound	N/A	N/A		N/A	N/A	N/A
220718_Blank10		3-oxo-C12-AHL	8.93	Target Compound	20	Solvent	N/F	False	N/F	N/A	N/A	T1	N/F	N/F	N/A	N/F	N/A	102.055	N/F	N/F	N/F	True	N/A	N/A	Fail	N/A	N/A	N/A	NotFound	N/A	N/A		N/A	N/A	N/A
220718_Blank10		3-oxo-C14-AHL	9.73	Target Compound	20	Solvent	N/F	False	N/F	N/A	N/A	T1	N/F	N/F	N/A	N/F	N/A	102.055	N/F	N/F	N/F	True	N/A	N/A	Fail	N/A	N/A	N/A	NotFound	N/A	N/A		N/A	N/A	N/A
220718_Blank10		3-oxo-C16-AHL	10.29	Target Compound	20	Solvent	N/F	False	N/F	N/A	N/A	T1	N/F	N/F	M+H	N/F	N/A	102.055	N/F	N/F	N/F	True	N/A	N/A	Fail	N/A	N/A	N/A	NotFound	N/A	N/A		N/A	N/A	N/A
220718_Blank10		3-oxo-C6-AHL	3.56	Target Compound	20	Solvent	N/F	False	N/F	N/A	N/A	T1	N/F	N/F	N/A	N/F	N/A	102.055	N/F	N/F	N/F	True	N/A	N/A	Fail	N/A	N/A	N/A	NotFound	N/A	N/A		N/A	N/A	N/A
220718_Blank10		3-oxo-C8-AHL	5.95	Target Compound	20	Solvent	N/F	False	N/F	N/A	N/A	T1	N/F	N/F	N/A	N/F	N/A	102.055	N/F	N/F	N/F	True	N/A	N/A	Fail	N/A	N/A	N/A	NotFound	N/A	N/A		N/A	N/A	N/A
220718_Blank10		C10-AHL	8.77	Target Compound	20	Solvent	N/F	False	N/F	N/A	N/A	T1	N/F	N/F	N/A	N/F	N/A	102.055	N/F	N/F	N/F	True	N/A	N/A	Fail	N/A	N/A	N/A	NotFound	N/A	N/A		N/A	N/A	N/A
220718_Blank10		C12-AHL	9.64	Target Compound	20	Solvent	N/F	False	N/F	N/A	N/A	T1	N/F	N/F	N/A	N/F	N/A	102.055	N/F	N/F	N/F	True	N/A	N/A	Fail	N/A	N/A	N/A	NotFound	N/A	N/A		N/A	N/A	N/A
220718_Blank10		C14-AHL	10.22	Target Compound	20	Solvent	N/F	False	N/F	N/A	N/A	T1	N/F	N/F	N/A	N/F	N/A	102.055	N/F	N/F	N/F	True	N/A	N/A	Fail	N/A	N/A	N/A	NotFound	N/A	N/A		N/A	N/A	N/A
220718_Blank10		C16-AHL	10.67	Target Compound	20	Solvent	N/F	False	N/F	N/A	N/A	T1	N/F	N/F	N/A	N/F	N/A	102.055	N/F	N/F	N/F	True	N/A	N/A	Fail	N/A	N/A	N/A	NotFound	N/A	N/A		N/A	N/A	N/A
220718_Blank10		C18-AHL	11.01	Target Compound	20	Solvent	N/F	False	N/F	N/A	N/A	T1	N/F	N/F	N/A	N/F	N/A	102.055	N/F	N/F	N/F	True	N/A	N/A	Fail	N/A	N/A	N/A	NotFound	N/A	N/A		N/A	N/A	N/A
220718_Blank10		C4-AHL	2.48	Target Compound	20	Solvent	N/F	False	N/F	N/A	N/A	T1	N/F	N/F	N/A	N/F	N/A	102.055	N/F	N/F	N/F	True	N/A	N/A	Fail	N/A	N/A	N/A	NotFound	N/A	N/A		N/A	N/A	N/A
220718_Blank10		C6-AHL	5.43	Target Compound	20	Solvent	N/F	False	N/F	N/A	N/A	T1	N/F	N/F	N/A	N/F	N/A	99.0804	N/F	N/F	N/F	True	N/A	N/A	Fail	N/A	N/A	N/A	NotFound	N/A	N/A		N/A	N/A	N/A
220718_Blank10		C7-AHL	6.56	Target Compound	20	Solvent	N/F	False	N/F	N/A	N/A	T1	N/F	N/F	N/A	N/F	N/A	113.096	N/F	N/F	N/F	True	N/A	N/A	Fail	N/A	N/A	N/A	NotFound	N/A	N/A		N/A	N/A	N/A
220718_Blank10		C8-AHL	7.47	Target Compound	20	Solvent	N/F	False	N/F	N/A	N/A	T1	N/F	N/F	N/A	N/F	N/A	102.055	N/F	N/F	N/F	True	N/A	N/A	Fail	N/A	N/A	N/A	NotFound	N/A	N/A		N/A	N/A	N/A
220718_Blank10		pC-AHL	4.29	Target Compound	20	Solvent	N/F	False	N/F	N/A	N/A	T1	N/F	N/F	N/A	N/F	N/A	147.044	N/F	N/F	N/F	True	N/A	N/A	Fail	N/A	N/A	N/A	NotFound	N/A	N/A		N/A	N/A	N/A
220718_Blank9		3-OH-C12-AHL	8.99	Target Compound	3	Solvent	N/F	False	N/F	N/A	N/A	T1	N/F	N/F	N/A	N/F	N/A	102.055	N/F	N/F	N/F	True	N/A	N/A	Fail	N/A	N/A	N/A	NotFound	N/A	N/A		N/A	N/A	N/A
220718_Blank9		3-OH-C14-AHL	9.78	Target Compound	3	Solvent	N/F	False	N/F	N/A	N/A	T1	N/F	N/F	N/A	N/F	N/A	102.055	N/F	N/F	N/F	True	N/A	N/A	Fail	N/A	N/A	N/A	NotFound	N/A	N/A		N/A	N/A	N/A
220718_Blank9		3-oxo-C10-AHL	7.73	Target Compound	3	Solvent	N/F	False	N/F	N/A	N/A	T1	N/F	N/F	N/A	N/F	N/A	102.055	N/F	N/F	N/F	True	N/A	N/A	Fail	N/A	N/A	N/A	NotFound	N/A	N/A		N/A	N/A	N/A
220718_Blank9		3-oxo-C12-AHL	8.93	Target Compound	3	Solvent	N/F	False	N/F	N/A	N/A	T1	N/F	N/F	N/A	N/F	N/A	102.055	N/F	N/F	N/F	True	N/A	N/A	Fail	N/A	N/A	N/A	NotFound	N/A	N/A		N/A	N/A	N/A
220718_Blank9		3-oxo-C14-AHL	9.73	Target Compound	3	Solvent	N/F	False	N/F	N/A	N/A	T1	N/F	N/F	N/A	N/F	N/A	102.055	N/F	N/F	N/F	True	N/A	N/A	Fail	N/A	N/A	N/A	NotFound	N/A	N/A		N/A	N/A	N/A
220718_Blank9		3-oxo-C16-AHL	10.29	Target Compound	3	Solvent	N/F	False	N/F	N/A	N/A	T1	N/F	N/F	M+H	N/F	N/A	102.055	N/F	N/F	N/F	True	N/A	N/A	Fail	N/A	N/A	N/A	NotFound	N/A	N/A		N/A	N/A	N/A
220718_Blank9		3-oxo-C6-AHL	3.56	Target Compound	3	Solvent	N/F	False	N/F	N/A	N/A	T1	N/F	N/F	N/A	N/F	N/A	102.055	N/F	N/F	N/F	True	N/A	N/A	Fail	N/A	N/A	N/A	NotFound	N/A	N/A		N/A	N/A	N/A
220718_Blank9		3-oxo-C8-AHL	5.95	Target Compound	3	Solvent	N/F	False	N/F	N/A	N/A	T1	N/F	N/F	N/A	N/F	N/A	102.055	N/F	N/F	N/F	True	N/A	N/A	Fail	N/A	N/A	N/A	NotFound	N/A	N/A		N/A	N/A	N/A
220718_Blank9		C10-AHL	8.77	Target Compound	3	Solvent	N/F	False	N/F	N/A	N/A	T1	N/F	N/F	N/A	N/F	N/A	102.055	N/F	N/F	N/F	True	N/A	N/A	Fail	N/A	N/A	N/A	NotFound	N/A	N/A		N/A	N/A	N/A
220718_Blank9		C12-AHL	9.64	Target Compound	3	Solvent	N/F	False	N/F	N/A	N/A	T1	N/F	N/F	N/A	N/F	N/A	102.055	N/F	N/F	N/F	True	N/A	N/A	Fail	N/A	N/A	N/A	NotFound	N/A	N/A		N/A	N/A	N/A
220718_Blank9		C14-AHL	10.22	Target Compound	3	Solvent	N/F	False	N/F	N/A	N/A	T1	N/F	N/F	N/A	N/F	N/A	102.055	N/F	N/F	N/F	True	N/A	N/A	Fail	N/A	N/A	N/A	NotFound	N/A	N/A		N/A	N/A	N/A
220718_Blank9		C16-AHL	10.67	Target Compound	3	Solvent	N/F	False	N/F	N/A	N/A	T1	N/F	N/F	N/A	N/F	N/A	102.055	N/F	N/F	N/F	True	N/A	N/A	Fail	N/A	N/A	N/A	NotFound	N/A	N/A		N/A	N/A	N/A
220718_Blank9		C18-AHL	11.01	Target Compound	3	Solvent	N/F	False	N/F	N/A	N/A	T1	N/F	N/F	N/A	N/F	N/A	102.055	N/F	N/F	N/F	True	N/A	N/A	Fail	N/A	N/A	N/A	NotFound	N/A	N/A		N/A	N/A	N/A
220718_Blank9		C4-AHL	2.48	Target Compound	3	Solvent	N/F	False	N/F	N/A	N/A	T1	N/F	N/F	N/A	N/F	N/A	102.055	N/F	N/F	N/F	True	N/A	N/A	Fail	N/A	N/A	N/A	NotFound	N/A	N/A		N/A	N/A	N/A
220718_Blank9		C6-AHL	5.43	Target Compound	3	Solvent	N/F	False	N/F	N/A	N/A	T1	N/F	N/F	N/A	N/F	N/A	99.0804	N/F	N/F	N/F	True	N/A	N/A	Fail	N/A	N/A	N/A	NotFound	N/A	N/A		N/A	N/A	N/A
220718_Blank9		C7-AHL	6.56	Target Compound	3	Solvent	N/F	False	N/F	N/A	N/A	T1	N/F	N/F	N/A	N/F	N/A	113.096	N/F	N/F	N/F	True	N/A	N/A	Fail	N/A	N/A	N/A	NotFound	N/A	N/A		N/A	N/A	N/A
220718_Blank9		C8-AHL	7.47	Target Compound	3	Solvent	N/F	False	N/F	N/A	N/A	T1	N/F	N/F	N/A	N/F	N/A	102.055	N/F	N/F	N/F	True	N/A	N/A	Fail	N/A	N/A	N/A	NotFound	N/A	N/A		N/A	N/A	N/A
220718_Blank9		pC-AHL	4.29	Target Compound	3	Solvent	N/F	False	N/F	N/A	N/A	T1	N/F	N/F	N/A	N/F	N/A	147.044	N/F	N/F	N/F	True	N/A	N/A	Fail	N/A	N/A	N/A	NotFound	N/A	N/A		N/A	N/A	N/A
*FIN*

## Sheet: Summary
		Supplementary Dataset S4. List of the different AHLs detected as produced by S. fredii HH103 grown in the absence (269) or presence (269_Manitol) of 400 mM mannitol.
		Two independent samples per treatment (269_1 and 269_2; 269_Manitol_1 and 269_Manitol_2) were analysed twice (PRM_1, PRM_2).
		N/F = Not found
		Filename	C4-AHL	C6-AHL	3-oxo-C8-AHL	C8-AHL	3-oxo-C12-AHL	C12-AHL	3-oxo-C14-AHL	C14-AHL	3-oxo-C16-AHL	C16-AHL
2	19	220718_269_1_PRM_1	N/F	N/F	300143	133786	N/F	N/F	N/F	N/F	N/F	61000
20	37	220718_269_1_PRM_2	N/F	N/F	340304	97500	N/F	N/F	N/F	N/F	N/F	55300
38	55	220718_269_2_PRM_1	N/F	N/F	390115	85500	N/F	N/F	N/F	N/F	N/F	N/F
56	#REF!	220718_269_2_PRM_2	N/F	N/F	404000	92200	N/F	N/F	N/F	N/F	N/F	N/F
74	91	220718_269_Manitol_1_PRM_1	1419012	132571	904783	92203	98854	57517	810618	151450	70585	198369
92	109	220718_269_Manitol_1_PRM_2	1430638	126579	900113	880506	99426	61432	767508	138254	72989	219678
110	127	220718_269_Manitol_2_PRM_1	1032133	109721	1054558	875016	209634	219365	1960212	521685	219080	744205
128	145	220718_269_Manitol_2_PRM_2	998999	103034	1047123	1098905	205368	225304	1955079	547190	209386	817971
146	163	220718_Blank10	N/F	N/F	N/F	1077712	N/F	N/F	N/F	N/F	N/F	N/F
164	#N/A	220718_Blank9	-	-	-	-	-	-	-	-	-	-
#N/A	#N/A	220718_MIX_18AHLs_1ppm_PRM_3	-	-	-	-	-	-	-	-	-	-
#N/A	#N/A	220718_MIX_18AHLs_1ppm_PRM_4	-	-	-	-	-	-	-	-	-	-
#N/A	#N/A	220718_MIX_18AHLs_1ppm_PRM_5	-	-	-	-	-	-	-	-	-	-
#N/A	#N/A	220718_MIX_18AHLs_1ppm_PRM_6	-	-	-	-	-	-	-	-	-	-
			Summary of results (only those AHLs detected in the four measures corresponding to the same treatment were considered)
			C4-AHL	C6-AHL	3-oxo-C8-AHL	C8-AHL	3-oxo-C12-AHL	C12-AHL	3-oxo-C14-AHL	C14-AHL	3-oxo-C16-AHL	C16-AHL
		269 average	0	0	358640	102246	0	0	0	0	0	0
		269_Manitol average	1.2202e+06	117976	976644	736658	153320	140904	1.37335e+06	339645	143010	495056
